# Supplementary material for: Variation of outdoor illumination as a function of solar elevation and light pollution
Source: Sci Rep. 2016 Jun 7;6:26756. doi: 10.1038/srep26756 (PMC4895134; doi:10.1038/srep26756)
Supplement: Supplementary Table S2 [file srep26756-s3.csv]

30-06-2014 18:52	30-06-2014 18:53	30-06-2014 18:54	30-06-2014 18:55	30-06-2014 18:56	30-06-2014 18:57	30-06-2014 18:58	30-06-2014 18:59	30-06-2014 19:00	30-06-2014 19:01	30-06-2014 19:02	30-06-2014 19:03	30-06-2014 19:04	30-06-2014 19:05	30-06-2014 19:06	30-06-2014 19:07	30-06-2014 19:08	30-06-2014 19:09	30-06-2014 19:10	30-06-2014 19:11	30-06-2014 19:12	30-06-2014 19:13	30-06-2014 19:14	30-06-2014 19:15	30-06-2014 19:16	30-06-2014 19:17	30-06-2014 19:18	30-06-2014 19:19	30-06-2014 19:20	30-06-2014 19:21	30-06-2014 19:22	30-06-2014 19:23	30-06-2014 19:24	30-06-2014 19:25	30-06-2014 19:26	30-06-2014 19:27	30-06-2014 19:28	30-06-2014 19:29	30-06-2014 19:30	30-06-2014 19:31	30-06-2014 19:32	30-06-2014 19:33	30-06-2014 19:34	30-06-2014 19:35	30-06-2014 19:36	30-06-2014 19:37	30-06-2014 19:38	30-06-2014 19:39	30-06-2014 19:40	30-06-2014 19:41
1	1	1	1	1	1	1	1	1	1	1	1	1	1	1	1	1	1	1	1	1	1	1	1	1	1	1	1	1	1	1	1	1	1	1	1	1	1	1	1	1	1	1	1	1	1	1	1	1	1
16.72706168	16.54320169	16.35934168	16.17611969	15.99295567	15.80979168	15.62662769	15.44346368	15.26096335	15.07852336	14.89608333	14.71364334	14.53120334	14.34945999	14.16778	13.98610002	13.80442	13.62274001	13.44178049	13.2608865	13.07999252	12.8990985	12.71820451	12.53506281	12.35499082	12.1749188	11.99484681	11.81477483	11.63549987	11.45628189	11.2770639	11.09784588	10.91862789	10.74023683	10.56190481	10.38357281	10.20524082	10.0269088	9.849435474	9.672023456	9.494611468	9.31719948	9.139787462	8.963265874	8.786807886	8.610349868	8.43389188	8.257433892	8.08190174	7.906435752
38.54942085	38.37341886	38.19741684	38.02032219	37.84312817	37.66593418	37.48874019	37.31154618	37.13333468	36.95503069	36.77672666	36.59842267	36.42011868	36.24086682	36.06152884	35.88219085	35.70285283	35.52351484	35.34329682	35.16299884	34.98270085	34.80240283	34.62210484	34.43796934	34.25677935	34.07558933	33.89439935	33.71320936	33.53125027	33.34923629	33.1672223	32.98520828	32.80319429	32.6204691	32.43769307	32.25491708	32.07214109	31.88936506	31.70593574	31.52245972	31.33898373	31.15550775	30.97203173	30.78795094	30.60382695	30.41970293	30.23557895	30.05145496	29.86678214	29.68207015
0.116	0.116	0.116	0.116183333	0.116383333	0.116583333	0.116783333	0.116983333	0.117	0.117	0.117	0.117	0.117	0.117	0.117	0.117	0.117	0.117	0.117	0.117	0.117	0.117	0.117	0.117	0.117	0.117	0.117	0.117	0.117	0.117	0.117	0.117	0.117	0.117186667	0.117386667	0.117586667	0.117786667	0.117986667	0.118	0.118	0.118	0.118	0.118	0.118	0.118	0.118	0.118	0.118	0.118	0.118
NaN	NaN	NaN	NaN	NaN	NaN	NaN	NaN	NaN	NaN	NaN	NaN	NaN	NaN	NaN	NaN	NaN	NaN	NaN	NaN	NaN	NaN	NaN	NaN	NaN	NaN	NaN	NaN	NaN	NaN	NaN	NaN	NaN	NaN	NaN	NaN	NaN	NaN	NaN	NaN	NaN	NaN	NaN	NaN	NaN	NaN	NaN	NaN	NaN	NaN
NaN	NaN	NaN	NaN	NaN	NaN	NaN	NaN	NaN	NaN	NaN	NaN	NaN	NaN	NaN	NaN	NaN	NaN	NaN	NaN	NaN	NaN	NaN	NaN	NaN	NaN	NaN	NaN	NaN	NaN	NaN	NaN	NaN	NaN	NaN	NaN	NaN	NaN	NaN	NaN	NaN	NaN	NaN	NaN	NaN	NaN	NaN	NaN	NaN	NaN
NaN	NaN	NaN	NaN	NaN	NaN	NaN	NaN	NaN	NaN	NaN	NaN	NaN	NaN	NaN	NaN	NaN	NaN	NaN	NaN	NaN	NaN	NaN	NaN	NaN	NaN	NaN	NaN	NaN	NaN	NaN	NaN	NaN	NaN	NaN	NaN	NaN	NaN	NaN	NaN	NaN	NaN	NaN	NaN	NaN	NaN	NaN	NaN	NaN	NaN
NaN	NaN	NaN	NaN	NaN	NaN	NaN	NaN	NaN	NaN	NaN	NaN	NaN	NaN	NaN	NaN	NaN	NaN	NaN	NaN	NaN	NaN	NaN	NaN	NaN	NaN	NaN	NaN	NaN	NaN	NaN	NaN	NaN	NaN	NaN	NaN	NaN	NaN	NaN	NaN	NaN	NaN	NaN	NaN	NaN	NaN	NaN	NaN	NaN	NaN
NaN	NaN	NaN	NaN	NaN	NaN	NaN	NaN	NaN	NaN	NaN	NaN	NaN	NaN	NaN	NaN	NaN	NaN	NaN	NaN	NaN	NaN	NaN	NaN	NaN	NaN	NaN	NaN	NaN	NaN	NaN	NaN	NaN	NaN	NaN	NaN	NaN	NaN	NaN	NaN	NaN	NaN	NaN	NaN	NaN	NaN	NaN	NaN	NaN	NaN
NaN	NaN	NaN	NaN	NaN	NaN	NaN	NaN	NaN	NaN	NaN	NaN	NaN	NaN	NaN	NaN	NaN	NaN	NaN	NaN	NaN	NaN	NaN	NaN	NaN	NaN	NaN	NaN	NaN	NaN	NaN	NaN	NaN	NaN	NaN	NaN	NaN	NaN	NaN	NaN	NaN	NaN	NaN	NaN	NaN	NaN	NaN	NaN	NaN	NaN
NaN	NaN	NaN	NaN	NaN	NaN	NaN	NaN	NaN	NaN	NaN	NaN	NaN	NaN	NaN	NaN	NaN	NaN	NaN	NaN	NaN	NaN	NaN	NaN	NaN	NaN	NaN	NaN	NaN	NaN	NaN	NaN	NaN	NaN	NaN	NaN	NaN	NaN	NaN	NaN	NaN	NaN	NaN	NaN	NaN	NaN	NaN	NaN	NaN	NaN
NaN	NaN	NaN	NaN	NaN	NaN	NaN	NaN	NaN	NaN	NaN	NaN	NaN	NaN	NaN	NaN	NaN	NaN	NaN	NaN	NaN	NaN	NaN	NaN	NaN	NaN	NaN	NaN	NaN	NaN	NaN	NaN	NaN	NaN	NaN	NaN	NaN	NaN	NaN	NaN	NaN	NaN	NaN	NaN	NaN	NaN	NaN	NaN	NaN	NaN
NaN	NaN	NaN	NaN	NaN	NaN	NaN	NaN	NaN	NaN	NaN	NaN	NaN	NaN	NaN	NaN	NaN	NaN	NaN	NaN	NaN	NaN	NaN	NaN	NaN	NaN	NaN	NaN	NaN	NaN	NaN	NaN	NaN	NaN	NaN	NaN	NaN	NaN	NaN	NaN	NaN	NaN	NaN	NaN	NaN	NaN	NaN	NaN	NaN	NaN
NaN	NaN	NaN	NaN	NaN	NaN	NaN	NaN	NaN	NaN	NaN	NaN	NaN	NaN	NaN	NaN	NaN	NaN	NaN	NaN	NaN	NaN	NaN	NaN	NaN	NaN	NaN	NaN	NaN	NaN	NaN	NaN	NaN	NaN	NaN	NaN	NaN	NaN	NaN	NaN	NaN	NaN	NaN	NaN	NaN	NaN	NaN	NaN	NaN	NaN
NaN	NaN	NaN	NaN	NaN	NaN	NaN	NaN	NaN	NaN	NaN	NaN	NaN	NaN	NaN	NaN	NaN	NaN	NaN	NaN	NaN	NaN	NaN	NaN	NaN	NaN	NaN	NaN	NaN	NaN	NaN	NaN	NaN	NaN	NaN	NaN	NaN	NaN	NaN	NaN	NaN	NaN	NaN	NaN	NaN	NaN	NaN	NaN	NaN	NaN
NaN	NaN	NaN	NaN	NaN	NaN	NaN	NaN	NaN	NaN	NaN	NaN	NaN	NaN	NaN	NaN	NaN	NaN	NaN	NaN	NaN	NaN	NaN	NaN	NaN	NaN	NaN	NaN	NaN	NaN	NaN	NaN	NaN	NaN	NaN	NaN	NaN	NaN	NaN	NaN	NaN	NaN	NaN	NaN	NaN	NaN	NaN	NaN	NaN	NaN
NaN	NaN	NaN	NaN	NaN	NaN	NaN	NaN	NaN	NaN	NaN	NaN	NaN	NaN	NaN	NaN	NaN	NaN	NaN	NaN	NaN	NaN	NaN	NaN	NaN	NaN	NaN	NaN	NaN	NaN	NaN	NaN	NaN	NaN	NaN	NaN	NaN	NaN	NaN	NaN	NaN	NaN	NaN	NaN	NaN	NaN	NaN	NaN	NaN	NaN
NaN	NaN	NaN	NaN	NaN	NaN	NaN	NaN	NaN	NaN	NaN	NaN	NaN	NaN	NaN	NaN	NaN	NaN	NaN	NaN	NaN	NaN	NaN	NaN	NaN	NaN	NaN	NaN	NaN	NaN	NaN	NaN	NaN	NaN	NaN	NaN	NaN	NaN	NaN	NaN	NaN	NaN	NaN	NaN	NaN	NaN	NaN	NaN	NaN	NaN
NaN	NaN	NaN	NaN	NaN	NaN	NaN	NaN	NaN	NaN	NaN	NaN	NaN	NaN	NaN	NaN	NaN	NaN	NaN	NaN	NaN	NaN	NaN	NaN	NaN	NaN	NaN	NaN	NaN	NaN	NaN	NaN	NaN	NaN	NaN	NaN	NaN	NaN	NaN	NaN	NaN	NaN	NaN	NaN	NaN	NaN	NaN	NaN	NaN	NaN
NaN	NaN	NaN	NaN	NaN	NaN	NaN	NaN	NaN	NaN	NaN	NaN	NaN	NaN	NaN	NaN	NaN	NaN	NaN	NaN	NaN	NaN	NaN	NaN	NaN	NaN	NaN	NaN	NaN	NaN	NaN	NaN	NaN	NaN	NaN	NaN	NaN	NaN	NaN	NaN	NaN	NaN	NaN	NaN	NaN	NaN	NaN	NaN	NaN	NaN
NaN	NaN	NaN	NaN	NaN	NaN	NaN	NaN	NaN	NaN	NaN	NaN	NaN	NaN	NaN	NaN	NaN	NaN	NaN	NaN	NaN	NaN	NaN	NaN	NaN	NaN	NaN	NaN	NaN	NaN	NaN	NaN	NaN	NaN	NaN	NaN	NaN	NaN	NaN	NaN	NaN	NaN	NaN	NaN	NaN	NaN	NaN	NaN	NaN	NaN
NaN	NaN	NaN	NaN	NaN	NaN	NaN	NaN	NaN	NaN	NaN	NaN	NaN	NaN	NaN	NaN	NaN	NaN	NaN	NaN	NaN	NaN	NaN	NaN	NaN	NaN	NaN	NaN	NaN	NaN	NaN	NaN	NaN	NaN	NaN	NaN	NaN	NaN	NaN	NaN	NaN	NaN	NaN	NaN	NaN	NaN	NaN	NaN	NaN	NaN
NaN	NaN	NaN	NaN	NaN	NaN	NaN	NaN	NaN	NaN	NaN	NaN	NaN	NaN	NaN	NaN	NaN	NaN	NaN	NaN	NaN	NaN	NaN	NaN	NaN	NaN	NaN	NaN	NaN	NaN	NaN	NaN	NaN	NaN	NaN	NaN	NaN	NaN	NaN	NaN	NaN	NaN	NaN	NaN	NaN	NaN	NaN	NaN	NaN	NaN
NaN	NaN	NaN	NaN	NaN	NaN	NaN	NaN	NaN	NaN	NaN	NaN	NaN	NaN	NaN	NaN	NaN	NaN	NaN	NaN	NaN	NaN	NaN	NaN	NaN	NaN	NaN	NaN	NaN	NaN	NaN	NaN	NaN	NaN	NaN	NaN	NaN	NaN	NaN	NaN	NaN	NaN	NaN	NaN	NaN	NaN	NaN	NaN	NaN	NaN
NaN	NaN	NaN	NaN	NaN	NaN	NaN	NaN	NaN	NaN	NaN	NaN	NaN	NaN	NaN	NaN	NaN	NaN	NaN	NaN	NaN	NaN	NaN	NaN	NaN	NaN	NaN	NaN	NaN	NaN	NaN	NaN	NaN	NaN	NaN	NaN	NaN	NaN	NaN	NaN	NaN	NaN	NaN	NaN	NaN	NaN	NaN	NaN	NaN	NaN
NaN	NaN	NaN	NaN	NaN	NaN	NaN	NaN	NaN	NaN	NaN	NaN	NaN	NaN	NaN	NaN	NaN	NaN	NaN	NaN	NaN	NaN	NaN	NaN	NaN	NaN	NaN	NaN	NaN	NaN	NaN	NaN	NaN	NaN	NaN	NaN	NaN	NaN	NaN	NaN	NaN	NaN	NaN	NaN	NaN	NaN	NaN	NaN	NaN	NaN
NaN	NaN	NaN	NaN	NaN	NaN	NaN	NaN	NaN	NaN	NaN	NaN	NaN	NaN	NaN	NaN	NaN	NaN	NaN	NaN	NaN	NaN	NaN	NaN	NaN	NaN	NaN	NaN	NaN	NaN	NaN	NaN	NaN	NaN	NaN	NaN	NaN	NaN	NaN	NaN	NaN	NaN	NaN	NaN	NaN	NaN	NaN	NaN	NaN	NaN
NaN	NaN	NaN	NaN	NaN	NaN	NaN	NaN	NaN	NaN	NaN	NaN	NaN	NaN	NaN	NaN	NaN	NaN	NaN	NaN	NaN	NaN	NaN	NaN	NaN	NaN	NaN	NaN	NaN	NaN	NaN	NaN	NaN	NaN	NaN	NaN	NaN	NaN	NaN	NaN	NaN	NaN	NaN	NaN	NaN	NaN	NaN	NaN	NaN	NaN
NaN	NaN	NaN	NaN	NaN	NaN	NaN	NaN	NaN	NaN	NaN	NaN	NaN	NaN	NaN	NaN	NaN	NaN	NaN	NaN	NaN	NaN	NaN	NaN	NaN	NaN	NaN	NaN	NaN	NaN	NaN	NaN	NaN	NaN	NaN	NaN	NaN	NaN	NaN	NaN	NaN	NaN	NaN	NaN	NaN	NaN	NaN	NaN	NaN	NaN
NaN	NaN	NaN	NaN	NaN	NaN	NaN	NaN	NaN	NaN	NaN	NaN	NaN	NaN	NaN	NaN	NaN	NaN	NaN	NaN	NaN	NaN	NaN	NaN	NaN	NaN	NaN	NaN	NaN	NaN	NaN	NaN	NaN	NaN	NaN	NaN	NaN	NaN	NaN	NaN	NaN	NaN	NaN	NaN	NaN	NaN	NaN	NaN	NaN	NaN
NaN	NaN	NaN	NaN	NaN	NaN	NaN	NaN	NaN	NaN	NaN	NaN	NaN	NaN	NaN	NaN	NaN	NaN	NaN	NaN	NaN	NaN	NaN	NaN	NaN	NaN	NaN	NaN	NaN	NaN	NaN	NaN	NaN	NaN	NaN	NaN	NaN	NaN	NaN	NaN	NaN	NaN	NaN	NaN	NaN	NaN	NaN	NaN	NaN	NaN
NaN	NaN	NaN	NaN	NaN	NaN	NaN	NaN	NaN	NaN	NaN	NaN	NaN	NaN	NaN	NaN	NaN	NaN	NaN	NaN	NaN	NaN	NaN	NaN	NaN	NaN	NaN	NaN	NaN	NaN	NaN	NaN	NaN	NaN	NaN	NaN	NaN	NaN	NaN	NaN	NaN	NaN	NaN	NaN	NaN	NaN	NaN	NaN	NaN	NaN
NaN	NaN	NaN	NaN	NaN	NaN	NaN	NaN	NaN	NaN	NaN	NaN	NaN	NaN	NaN	NaN	NaN	NaN	NaN	NaN	NaN	NaN	NaN	NaN	NaN	NaN	NaN	NaN	NaN	NaN	NaN	NaN	NaN	NaN	NaN	NaN	NaN	NaN	NaN	NaN	NaN	NaN	NaN	NaN	NaN	NaN	NaN	NaN	NaN	NaN
NaN	NaN	NaN	NaN	NaN	NaN	NaN	NaN	NaN	NaN	NaN	NaN	NaN	NaN	NaN	NaN	NaN	NaN	NaN	NaN	NaN	NaN	NaN	NaN	NaN	NaN	NaN	NaN	NaN	NaN	NaN	NaN	NaN	NaN	NaN	NaN	NaN	NaN	NaN	NaN	NaN	NaN	NaN	NaN	NaN	NaN	NaN	NaN	NaN	NaN
NaN	NaN	NaN	NaN	NaN	NaN	NaN	NaN	NaN	NaN	NaN	NaN	NaN	NaN	NaN	NaN	NaN	NaN	NaN	NaN	NaN	NaN	NaN	NaN	NaN	NaN	NaN	NaN	NaN	NaN	NaN	NaN	NaN	NaN	NaN	NaN	NaN	NaN	NaN	NaN	NaN	NaN	NaN	NaN	NaN	NaN	NaN	NaN	NaN	NaN
NaN	NaN	NaN	NaN	NaN	NaN	NaN	NaN	NaN	NaN	NaN	NaN	NaN	NaN	NaN	NaN	NaN	NaN	NaN	NaN	NaN	NaN	NaN	NaN	NaN	NaN	NaN	NaN	NaN	NaN	NaN	NaN	NaN	NaN	NaN	NaN	NaN	NaN	NaN	NaN	NaN	NaN	NaN	NaN	NaN	NaN	NaN	NaN	NaN	NaN
NaN	NaN	NaN	NaN	NaN	NaN	NaN	NaN	NaN	NaN	NaN	NaN	NaN	NaN	NaN	NaN	NaN	NaN	NaN	NaN	NaN	NaN	NaN	NaN	NaN	NaN	NaN	NaN	NaN	NaN	NaN	NaN	NaN	NaN	NaN	NaN	NaN	NaN	NaN	NaN	NaN	NaN	NaN	NaN	NaN	NaN	NaN	NaN	NaN	NaN
NaN	NaN	NaN	NaN	NaN	NaN	NaN	NaN	NaN	NaN	NaN	NaN	NaN	NaN	NaN	NaN	NaN	NaN	NaN	NaN	NaN	NaN	NaN	NaN	NaN	NaN	NaN	NaN	NaN	NaN	NaN	NaN	NaN	NaN	NaN	NaN	NaN	NaN	NaN	NaN	NaN	NaN	NaN	NaN	NaN	NaN	NaN	NaN	NaN	NaN
NaN	NaN	NaN	NaN	NaN	NaN	NaN	NaN	NaN	NaN	NaN	NaN	NaN	NaN	NaN	NaN	NaN	NaN	NaN	NaN	NaN	NaN	NaN	NaN	NaN	NaN	NaN	NaN	NaN	NaN	NaN	NaN	NaN	NaN	NaN	NaN	NaN	NaN	NaN	NaN	NaN	NaN	NaN	NaN	NaN	NaN	NaN	NaN	NaN	NaN
NaN	NaN	NaN	NaN	NaN	NaN	NaN	NaN	NaN	NaN	NaN	NaN	NaN	NaN	NaN	NaN	NaN	NaN	NaN	NaN	NaN	NaN	NaN	NaN	NaN	NaN	NaN	NaN	NaN	NaN	NaN	NaN	NaN	NaN	NaN	NaN	NaN	NaN	NaN	NaN	NaN	NaN	NaN	NaN	NaN	NaN	NaN	NaN	NaN	NaN
NaN	NaN	NaN	NaN	NaN	NaN	NaN	NaN	NaN	NaN	NaN	NaN	NaN	NaN	NaN	NaN	NaN	NaN	NaN	NaN	NaN	NaN	NaN	NaN	NaN	NaN	NaN	NaN	NaN	NaN	NaN	NaN	NaN	NaN	NaN	NaN	NaN	NaN	NaN	NaN	NaN	NaN	NaN	NaN	NaN	NaN	NaN	NaN	NaN	NaN
NaN	NaN	NaN	NaN	NaN	NaN	NaN	NaN	NaN	NaN	NaN	NaN	NaN	NaN	NaN	NaN	NaN	NaN	NaN	NaN	NaN	NaN	NaN	NaN	NaN	NaN	NaN	NaN	NaN	NaN	NaN	NaN	NaN	NaN	NaN	NaN	NaN	NaN	NaN	NaN	NaN	NaN	NaN	NaN	NaN	NaN	NaN	NaN	NaN	NaN
NaN	NaN	NaN	NaN	NaN	NaN	NaN	NaN	NaN	NaN	NaN	NaN	NaN	NaN	NaN	NaN	NaN	NaN	NaN	NaN	NaN	NaN	NaN	NaN	NaN	NaN	NaN	NaN	NaN	NaN	NaN	NaN	NaN	NaN	NaN	NaN	NaN	NaN	NaN	NaN	NaN	NaN	NaN	NaN	NaN	NaN	NaN	NaN	NaN	NaN
NaN	NaN	NaN	NaN	NaN	NaN	NaN	NaN	NaN	NaN	NaN	NaN	NaN	NaN	NaN	NaN	NaN	NaN	NaN	NaN	NaN	NaN	NaN	NaN	NaN	NaN	NaN	NaN	NaN	NaN	NaN	NaN	NaN	NaN	NaN	NaN	NaN	NaN	NaN	NaN	NaN	NaN	NaN	NaN	NaN	NaN	NaN	NaN	NaN	NaN
NaN	NaN	NaN	NaN	NaN	NaN	NaN	NaN	NaN	NaN	NaN	NaN	NaN	NaN	NaN	NaN	NaN	NaN	NaN	NaN	NaN	NaN	NaN	NaN	NaN	NaN	NaN	NaN	NaN	NaN	NaN	NaN	NaN	NaN	NaN	NaN	NaN	NaN	NaN	NaN	NaN	NaN	NaN	NaN	NaN	NaN	NaN	NaN	NaN	NaN
NaN	NaN	NaN	NaN	NaN	NaN	NaN	NaN	NaN	NaN	NaN	NaN	NaN	NaN	NaN	NaN	NaN	NaN	NaN	NaN	NaN	NaN	NaN	NaN	NaN	NaN	NaN	NaN	NaN	NaN	NaN	NaN	NaN	NaN	NaN	NaN	NaN	NaN	NaN	NaN	NaN	NaN	NaN	NaN	NaN	NaN	NaN	NaN	NaN	NaN
NaN	NaN	NaN	NaN	NaN	NaN	NaN	NaN	NaN	NaN	NaN	NaN	NaN	NaN	NaN	NaN	NaN	NaN	NaN	NaN	NaN	NaN	NaN	NaN	NaN	NaN	NaN	NaN	NaN	NaN	NaN	NaN	NaN	NaN	NaN	NaN	NaN	NaN	NaN	NaN	NaN	NaN	NaN	NaN	NaN	NaN	NaN	NaN	NaN	NaN
NaN	NaN	NaN	NaN	NaN	NaN	NaN	NaN	NaN	NaN	NaN	NaN	NaN	NaN	NaN	NaN	NaN	NaN	NaN	NaN	NaN	NaN	NaN	NaN	NaN	NaN	NaN	NaN	NaN	NaN	NaN	NaN	NaN	NaN	NaN	NaN	NaN	NaN	NaN	NaN	NaN	NaN	NaN	NaN	NaN	NaN	NaN	NaN	NaN	NaN
NaN	NaN	NaN	NaN	NaN	NaN	NaN	NaN	NaN	NaN	NaN	NaN	NaN	NaN	NaN	NaN	NaN	NaN	NaN	NaN	NaN	NaN	NaN	NaN	NaN	NaN	NaN	NaN	NaN	NaN	NaN	NaN	NaN	NaN	NaN	NaN	NaN	NaN	NaN	NaN	NaN	NaN	NaN	NaN	NaN	NaN	NaN	NaN	NaN	NaN
NaN	NaN	NaN	NaN	NaN	NaN	NaN	NaN	NaN	NaN	NaN	NaN	NaN	NaN	NaN	NaN	NaN	NaN	NaN	NaN	NaN	NaN	NaN	NaN	NaN	NaN	NaN	NaN	NaN	NaN	NaN	NaN	NaN	NaN	NaN	NaN	NaN	NaN	NaN	NaN	NaN	NaN	NaN	NaN	NaN	NaN	NaN	NaN	NaN	NaN
NaN	NaN	NaN	NaN	NaN	NaN	NaN	NaN	NaN	NaN	NaN	NaN	NaN	NaN	NaN	NaN	NaN	NaN	NaN	NaN	NaN	NaN	NaN	NaN	NaN	NaN	NaN	NaN	NaN	NaN	NaN	NaN	NaN	NaN	NaN	NaN	NaN	NaN	NaN	NaN	NaN	NaN	NaN	NaN	NaN	NaN	NaN	NaN	NaN	NaN
NaN	NaN	NaN	NaN	NaN	NaN	NaN	NaN	NaN	NaN	NaN	NaN	NaN	NaN	NaN	NaN	NaN	NaN	NaN	NaN	NaN	NaN	NaN	NaN	NaN	NaN	NaN	NaN	NaN	NaN	NaN	NaN	NaN	NaN	NaN	NaN	NaN	NaN	NaN	NaN	NaN	NaN	NaN	NaN	NaN	NaN	NaN	NaN	NaN	NaN
NaN	NaN	NaN	NaN	NaN	NaN	NaN	NaN	NaN	NaN	NaN	NaN	NaN	NaN	NaN	NaN	NaN	NaN	NaN	NaN	NaN	NaN	NaN	NaN	NaN	NaN	NaN	NaN	NaN	NaN	NaN	NaN	NaN	NaN	NaN	NaN	NaN	NaN	NaN	NaN	NaN	NaN	NaN	NaN	NaN	NaN	NaN	NaN	NaN	NaN
NaN	NaN	NaN	NaN	NaN	NaN	NaN	NaN	NaN	NaN	NaN	NaN	NaN	NaN	NaN	NaN	NaN	NaN	NaN	NaN	NaN	NaN	NaN	NaN	NaN	NaN	NaN	NaN	NaN	NaN	NaN	NaN	NaN	NaN	NaN	NaN	NaN	NaN	NaN	NaN	NaN	NaN	NaN	NaN	NaN	NaN	NaN	NaN	NaN	NaN
NaN	NaN	NaN	NaN	NaN	NaN	NaN	NaN	NaN	NaN	NaN	NaN	NaN	NaN	NaN	NaN	NaN	NaN	NaN	NaN	NaN	NaN	NaN	NaN	NaN	NaN	NaN	NaN	NaN	NaN	NaN	NaN	NaN	NaN	NaN	NaN	NaN	NaN	NaN	NaN	NaN	NaN	NaN	NaN	NaN	NaN	NaN	NaN	NaN	NaN
NaN	NaN	NaN	NaN	NaN	NaN	NaN	NaN	NaN	NaN	NaN	NaN	NaN	NaN	NaN	NaN	NaN	NaN	NaN	NaN	NaN	NaN	NaN	NaN	NaN	NaN	NaN	NaN	NaN	NaN	NaN	NaN	NaN	NaN	NaN	NaN	NaN	NaN	NaN	NaN	NaN	NaN	NaN	NaN	NaN	NaN	NaN	NaN	NaN	NaN
NaN	NaN	NaN	NaN	NaN	NaN	NaN	NaN	NaN	NaN	NaN	NaN	NaN	NaN	NaN	NaN	NaN	NaN	NaN	NaN	NaN	NaN	NaN	NaN	NaN	NaN	NaN	NaN	NaN	NaN	NaN	NaN	NaN	NaN	NaN	NaN	NaN	NaN	NaN	NaN	NaN	NaN	NaN	NaN	NaN	NaN	NaN	NaN	NaN	NaN
NaN	NaN	NaN	NaN	NaN	NaN	NaN	NaN	NaN	NaN	NaN	NaN	NaN	NaN	NaN	NaN	NaN	NaN	NaN	NaN	NaN	NaN	NaN	NaN	NaN	NaN	NaN	NaN	NaN	NaN	NaN	NaN	NaN	NaN	NaN	NaN	NaN	NaN	NaN	NaN	NaN	NaN	NaN	NaN	NaN	NaN	NaN	NaN	NaN	NaN
NaN	NaN	NaN	NaN	NaN	NaN	NaN	NaN	NaN	NaN	NaN	NaN	NaN	NaN	NaN	NaN	NaN	NaN	NaN	NaN	NaN	NaN	NaN	NaN	NaN	NaN	NaN	NaN	NaN	NaN	NaN	NaN	NaN	NaN	NaN	NaN	NaN	NaN	NaN	NaN	NaN	NaN	NaN	NaN	NaN	NaN	NaN	NaN	NaN	NaN
NaN	NaN	NaN	NaN	NaN	NaN	NaN	NaN	NaN	NaN	NaN	NaN	NaN	NaN	NaN	NaN	NaN	NaN	NaN	NaN	NaN	NaN	NaN	NaN	NaN	NaN	NaN	NaN	NaN	NaN	NaN	NaN	NaN	NaN	NaN	NaN	NaN	NaN	NaN	NaN	NaN	NaN	NaN	NaN	NaN	NaN	NaN	NaN	NaN	NaN
NaN	NaN	NaN	NaN	NaN	NaN	NaN	NaN	NaN	NaN	NaN	NaN	NaN	NaN	NaN	NaN	NaN	NaN	NaN	NaN	NaN	NaN	NaN	NaN	NaN	NaN	NaN	NaN	NaN	NaN	NaN	NaN	NaN	NaN	NaN	NaN	NaN	NaN	NaN	NaN	NaN	NaN	NaN	NaN	NaN	NaN	NaN	NaN	NaN	NaN
NaN	NaN	NaN	NaN	NaN	NaN	NaN	NaN	NaN	NaN	NaN	NaN	NaN	NaN	NaN	NaN	NaN	NaN	NaN	NaN	NaN	NaN	NaN	NaN	NaN	NaN	NaN	NaN	NaN	NaN	NaN	NaN	NaN	NaN	NaN	NaN	NaN	NaN	NaN	NaN	NaN	NaN	NaN	NaN	NaN	NaN	NaN	NaN	NaN	NaN
NaN	NaN	NaN	NaN	NaN	NaN	NaN	NaN	NaN	NaN	NaN	NaN	NaN	NaN	NaN	NaN	NaN	NaN	NaN	NaN	NaN	NaN	NaN	NaN	NaN	NaN	NaN	NaN	NaN	NaN	NaN	NaN	NaN	NaN	NaN	NaN	NaN	NaN	NaN	NaN	NaN	NaN	NaN	NaN	NaN	NaN	NaN	NaN	NaN	NaN
NaN	NaN	NaN	NaN	NaN	NaN	NaN	NaN	NaN	NaN	NaN	NaN	NaN	NaN	NaN	NaN	NaN	NaN	NaN	NaN	NaN	NaN	NaN	NaN	NaN	NaN	NaN	NaN	NaN	NaN	NaN	NaN	NaN	NaN	NaN	NaN	NaN	NaN	NaN	NaN	NaN	NaN	NaN	NaN	NaN	NaN	NaN	NaN	NaN	NaN
NaN	NaN	NaN	NaN	NaN	NaN	NaN	NaN	NaN	NaN	NaN	NaN	NaN	NaN	NaN	NaN	NaN	NaN	NaN	NaN	NaN	NaN	NaN	NaN	NaN	NaN	NaN	NaN	NaN	NaN	NaN	NaN	NaN	NaN	NaN	NaN	NaN	NaN	NaN	NaN	NaN	NaN	NaN	NaN	NaN	NaN	NaN	NaN	NaN	NaN
NaN	NaN	NaN	NaN	NaN	NaN	NaN	NaN	NaN	NaN	NaN	NaN	NaN	NaN	NaN	NaN	NaN	NaN	NaN	NaN	NaN	NaN	NaN	NaN	NaN	NaN	NaN	NaN	NaN	NaN	NaN	NaN	NaN	NaN	NaN	NaN	NaN	NaN	NaN	NaN	NaN	NaN	NaN	NaN	NaN	NaN	NaN	NaN	NaN	NaN
NaN	NaN	NaN	NaN	NaN	NaN	NaN	NaN	NaN	NaN	NaN	NaN	NaN	NaN	NaN	NaN	NaN	NaN	NaN	NaN	NaN	NaN	NaN	NaN	NaN	NaN	NaN	NaN	NaN	NaN	NaN	NaN	NaN	NaN	NaN	NaN	NaN	NaN	NaN	NaN	NaN	NaN	NaN	NaN	NaN	NaN	NaN	NaN	NaN	NaN
NaN	NaN	NaN	NaN	NaN	NaN	NaN	NaN	NaN	NaN	NaN	NaN	NaN	NaN	NaN	NaN	NaN	NaN	NaN	NaN	NaN	NaN	NaN	NaN	NaN	NaN	NaN	NaN	NaN	NaN	NaN	NaN	NaN	NaN	NaN	NaN	NaN	NaN	NaN	NaN	NaN	NaN	NaN	NaN	NaN	NaN	NaN	NaN	NaN	NaN
NaN	NaN	NaN	NaN	NaN	NaN	NaN	NaN	NaN	NaN	NaN	NaN	NaN	NaN	NaN	NaN	NaN	NaN	NaN	NaN	NaN	NaN	NaN	NaN	NaN	NaN	NaN	NaN	NaN	NaN	NaN	NaN	NaN	NaN	NaN	NaN	NaN	NaN	NaN	NaN	NaN	NaN	NaN	NaN	NaN	NaN	NaN	NaN	NaN	NaN
NaN	NaN	NaN	NaN	NaN	NaN	NaN	NaN	NaN	NaN	NaN	NaN	NaN	NaN	NaN	NaN	NaN	NaN	NaN	NaN	NaN	NaN	NaN	NaN	NaN	NaN	NaN	NaN	NaN	NaN	NaN	NaN	NaN	NaN	NaN	NaN	NaN	NaN	NaN	NaN	NaN	NaN	NaN	NaN	NaN	NaN	NaN	NaN	NaN	NaN
NaN	NaN	NaN	NaN	NaN	NaN	NaN	NaN	NaN	NaN	NaN	NaN	NaN	NaN	NaN	NaN	NaN	NaN	NaN	NaN	NaN	NaN	NaN	NaN	NaN	NaN	NaN	NaN	NaN	NaN	NaN	NaN	NaN	NaN	NaN	NaN	NaN	NaN	NaN	NaN	NaN	NaN	NaN	NaN	NaN	NaN	NaN	NaN	NaN	NaN
NaN	NaN	NaN	NaN	NaN	NaN	NaN	NaN	NaN	NaN	NaN	NaN	NaN	NaN	NaN	NaN	NaN	NaN	NaN	NaN	NaN	NaN	NaN	NaN	NaN	NaN	NaN	NaN	NaN	NaN	NaN	NaN	NaN	NaN	NaN	NaN	NaN	NaN	NaN	NaN	NaN	NaN	NaN	NaN	NaN	NaN	NaN	NaN	NaN	NaN
NaN	NaN	NaN	NaN	NaN	NaN	NaN	NaN	NaN	NaN	NaN	NaN	NaN	NaN	NaN	NaN	NaN	NaN	NaN	NaN	NaN	NaN	NaN	NaN	NaN	NaN	NaN	NaN	NaN	NaN	NaN	NaN	NaN	NaN	NaN	NaN	NaN	NaN	NaN	NaN	NaN	NaN	NaN	NaN	NaN	NaN	NaN	NaN	NaN	NaN
NaN	NaN	NaN	NaN	NaN	NaN	NaN	NaN	NaN	NaN	NaN	NaN	NaN	NaN	NaN	NaN	NaN	NaN	NaN	NaN	NaN	NaN	NaN	NaN	NaN	NaN	NaN	NaN	NaN	NaN	NaN	NaN	NaN	NaN	NaN	NaN	NaN	NaN	NaN	NaN	NaN	NaN	NaN	NaN	NaN	NaN	NaN	NaN	NaN	NaN
NaN	NaN	NaN	NaN	NaN	NaN	NaN	NaN	NaN	NaN	NaN	NaN	NaN	NaN	NaN	NaN	NaN	NaN	NaN	NaN	NaN	NaN	NaN	NaN	NaN	NaN	NaN	NaN	NaN	NaN	NaN	NaN	NaN	NaN	NaN	NaN	NaN	NaN	NaN	NaN	NaN	NaN	NaN	NaN	NaN	NaN	NaN	NaN	NaN	NaN
NaN	NaN	NaN	NaN	NaN	NaN	NaN	NaN	NaN	NaN	NaN	NaN	NaN	NaN	NaN	NaN	NaN	NaN	NaN	NaN	NaN	NaN	NaN	NaN	NaN	NaN	NaN	NaN	NaN	NaN	NaN	NaN	NaN	NaN	NaN	NaN	NaN	NaN	NaN	NaN	NaN	NaN	NaN	NaN	NaN	NaN	NaN	NaN	NaN	NaN
NaN	NaN	NaN	NaN	NaN	NaN	NaN	NaN	NaN	NaN	NaN	NaN	NaN	NaN	NaN	NaN	NaN	NaN	NaN	NaN	NaN	NaN	NaN	NaN	NaN	NaN	NaN	NaN	NaN	NaN	NaN	NaN	NaN	NaN	NaN	NaN	NaN	NaN	NaN	NaN	NaN	NaN	NaN	NaN	NaN	NaN	NaN	NaN	NaN	NaN
NaN	NaN	NaN	NaN	NaN	NaN	NaN	NaN	NaN	NaN	NaN	NaN	NaN	NaN	NaN	NaN	NaN	NaN	NaN	NaN	NaN	NaN	NaN	NaN	NaN	NaN	NaN	NaN	NaN	NaN	NaN	NaN	NaN	NaN	NaN	NaN	NaN	NaN	NaN	NaN	NaN	NaN	NaN	NaN	NaN	NaN	NaN	NaN	NaN	NaN
NaN	NaN	NaN	NaN	NaN	NaN	NaN	NaN	NaN	NaN	NaN	NaN	NaN	NaN	NaN	NaN	NaN	NaN	NaN	NaN	NaN	NaN	NaN	NaN	NaN	NaN	NaN	NaN	NaN	NaN	NaN	NaN	NaN	NaN	NaN	NaN	NaN	NaN	NaN	NaN	NaN	NaN	NaN	NaN	NaN	NaN	NaN	NaN	NaN	NaN
NaN	NaN	NaN	NaN	NaN	NaN	NaN	NaN	NaN	NaN	NaN	NaN	NaN	NaN	NaN	NaN	NaN	NaN	NaN	NaN	NaN	NaN	NaN	NaN	NaN	NaN	NaN	NaN	NaN	NaN	NaN	NaN	NaN	NaN	NaN	NaN	NaN	NaN	NaN	NaN	NaN	NaN	NaN	NaN	NaN	NaN	NaN	NaN	NaN	NaN
NaN	NaN	NaN	NaN	NaN	NaN	NaN	NaN	NaN	NaN	NaN	NaN	NaN	NaN	NaN	NaN	NaN	NaN	NaN	NaN	NaN	NaN	NaN	NaN	NaN	NaN	NaN	NaN	NaN	NaN	NaN	NaN	NaN	NaN	NaN	NaN	NaN	NaN	NaN	NaN	NaN	NaN	NaN	NaN	NaN	NaN	NaN	NaN	NaN	NaN
NaN	NaN	NaN	NaN	NaN	NaN	NaN	NaN	NaN	NaN	NaN	NaN	NaN	NaN	NaN	NaN	NaN	NaN	NaN	NaN	NaN	NaN	NaN	NaN	NaN	NaN	NaN	NaN	NaN	NaN	NaN	NaN	NaN	NaN	NaN	NaN	NaN	NaN	NaN	NaN	NaN	NaN	NaN	NaN	NaN	NaN	NaN	NaN	NaN	NaN
NaN	NaN	NaN	NaN	NaN	NaN	NaN	NaN	NaN	NaN	NaN	NaN	NaN	NaN	NaN	NaN	NaN	NaN	NaN	NaN	NaN	NaN	NaN	NaN	NaN	NaN	NaN	NaN	NaN	NaN	NaN	NaN	NaN	NaN	NaN	NaN	NaN	NaN	NaN	NaN	NaN	NaN	NaN	NaN	NaN	NaN	NaN	NaN	NaN	NaN
NaN	NaN	NaN	NaN	NaN	NaN	NaN	NaN	NaN	NaN	NaN	NaN	NaN	NaN	NaN	NaN	NaN	NaN	NaN	NaN	NaN	NaN	NaN	NaN	NaN	NaN	NaN	NaN	NaN	NaN	NaN	NaN	NaN	NaN	NaN	NaN	NaN	NaN	NaN	NaN	NaN	NaN	NaN	NaN	NaN	NaN	NaN	NaN	NaN	NaN
0.115862572	0.116115576	0.115242121	0.115741708	0.112274736	0.111385929	0.107782475	0.104802749	0.101920978	0.099934335	0.096867638	0.096216516	0.089774743	0.087116471	0.081397072	0.079437338	0.077317337	0.074925815	0.070607486	0.059660631	0.061319959	0.062656849	0.062717299	0.063527669	0.066527836	0.064819256	0.065445177	0.066605986	0.066988494	0.067629171	0.06952164	0.068964613	0.068089942	0.068385994	0.065209301	0.061691745	0.058315542	0.056147738	0.054344375	0.053537796	0.05182394	0.050711715	0.050922282	0.050760661	0.052677149	0.05328732	0.05399438	0.053419522	0.051827132	0.049907398
0.116505534	0.116198384	0.115319827	0.115460546	0.112789352	0.111920839	0.108369465	0.104914274	0.102804142	0.099914585	0.097383692	0.096243874	0.090016141	0.087888014	0.081808279	0.080718006	0.078475822	0.075786635	0.071623732	0.060293827	0.062255778	0.063392828	0.063954069	0.064739712	0.068237685	0.066381394	0.066568433	0.0676788	0.068473083	0.06871174	0.070487739	0.069876507	0.068663581	0.06880964	0.066378739	0.062561873	0.058929159	0.057186474	0.055116309	0.054235659	0.052603544	0.051255162	0.051415748	0.051094013	0.053374128	0.054210158	0.054807344	0.053875004	0.052630252	0.050222353
0.116484182	0.116830014	0.116362244	0.116336133	0.113963264	0.112943108	0.109550813	0.10602616	0.104170254	0.100676892	0.098486771	0.096866629	0.090617141	0.088378669	0.082679163	0.081662143	0.079440512	0.076281596	0.072043196	0.060879426	0.062645187	0.063557101	0.064795483	0.065193245	0.0694828	0.067129281	0.067590418	0.068378309	0.069323737	0.069577706	0.07140401	0.071116595	0.070129685	0.069712115	0.067217901	0.063165036	0.059703524	0.057686001	0.055974586	0.054707001	0.052845381	0.051604088	0.051705677	0.051507677	0.053750535	0.055007047	0.055501508	0.054607581	0.053027482	0.050879684
0.113234914	0.114304687	0.113826069	0.113881686	0.111330667	0.110794844	0.106942888	0.10409827	0.101853958	0.099128097	0.096232598	0.094784912	0.088935152	0.086234021	0.081195453	0.079446898	0.077042192	0.074517164	0.07009589	0.059365807	0.060401423	0.061792214	0.062435189	0.062737616	0.066534705	0.064741894	0.065397939	0.066217971	0.067018525	0.067432134	0.06935876	0.068808082	0.068212891	0.067427726	0.064711623	0.06081964	0.05736358	0.055203515	0.054400487	0.053262457	0.051081448	0.050052322	0.049881438	0.050369811	0.052444034	0.053224626	0.053697225	0.053128552	0.051115351	0.049667541
0.110423879	0.111125246	0.110648727	0.110722079	0.108057569	0.107271059	0.10391476	0.101143747	0.098508041	0.096310323	0.093656344	0.091897974	0.086767022	0.084485768	0.078734974	0.077261399	0.075088286	0.072648471	0.068108235	0.057789069	0.059058184	0.060428449	0.060912062	0.061705445	0.065080923	0.063183461	0.063937705	0.065163228	0.065702096	0.066118546	0.067907636	0.068008672	0.066681776	0.066220497	0.063956616	0.060290591	0.056378992	0.054558796	0.053577332	0.052520249	0.05048003	0.049341034	0.048677737	0.049733582	0.05131796	0.051926615	0.052752874	0.052078952	0.049960942	0.048693281
0.116116819	0.116641552	0.116713744	0.116649772	0.113775508	0.11286303	0.109417196	0.10703124	0.103947775	0.101502336	0.099054588	0.097685775	0.091749565	0.089334325	0.083089468	0.081324656	0.078905861	0.075968993	0.071762999	0.06062541	0.062256595	0.063564327	0.064169276	0.064760067	0.068350803	0.066303803	0.067393377	0.068665927	0.068954334	0.069317918	0.070654897	0.071479679	0.069720214	0.069348209	0.06708668	0.063699628	0.059731108	0.057087247	0.055518636	0.054408706	0.052750108	0.051220464	0.050962856	0.051779424	0.053444332	0.054267071	0.055395451	0.054816631	0.052265542	0.050583767
0.121270702	0.122088881	0.122484925	0.122175877	0.119718324	0.118342469	0.115179152	0.112787567	0.110017634	0.107150453	0.104406469	0.103160649	0.096447223	0.093583937	0.087272125	0.085463881	0.082268583	0.079808494	0.075390215	0.063363686	0.06468304	0.066177793	0.066787867	0.06725166	0.071122532	0.069405188	0.070333787	0.07151039	0.07174459	0.072664809	0.073827909	0.074056001	0.07257394	0.072377713	0.069544529	0.065823534	0.062098164	0.058745959	0.057465421	0.056350554	0.054637334	0.053261255	0.053119063	0.053710935	0.055618538	0.056408386	0.057782005	0.057267629	0.054638284	0.052592616
0.123993799	0.125444067	0.12541735	0.125287985	0.12291157	0.121236116	0.117967092	0.114892579	0.112345555	0.10926489	0.107180362	0.105388265	0.098578849	0.096036033	0.088880225	0.08755367	0.084660269	0.082507753	0.077371915	0.065073869	0.066383517	0.067838652	0.068730549	0.069484704	0.073456818	0.071693978	0.071884011	0.073472142	0.074268209	0.07542438	0.076535783	0.076768558	0.075192225	0.074625046	0.071349294	0.067313893	0.063711993	0.060421885	0.059102149	0.058097955	0.056277781	0.055035485	0.054810242	0.05558962	0.057116204	0.058346197	0.059513964	0.058835324	0.056711322	0.054326852
0.126747705	0.12805176	0.127617573	0.128187121	0.125931707	0.1242861	0.120166598	0.117157409	0.11429479	0.110985011	0.109484311	0.107729925	0.100634533	0.098422281	0.091356595	0.089685668	0.087341325	0.084434365	0.079274309	0.066806726	0.068666222	0.069745779	0.070775397	0.071499774	0.075501474	0.073609819	0.073411396	0.075098041	0.075995595	0.077136583	0.0783954	0.079144774	0.077149774	0.07646097	0.073623749	0.069248012	0.065193549	0.062788999	0.060795375	0.059667306	0.057919197	0.056645951	0.056324581	0.056829753	0.058487773	0.05991852	0.060612776	0.060206292	0.058275866	0.055603147
0.128196555	0.129423711	0.129352083	0.129783339	0.127401957	0.125523996	0.121664144	0.118656527	0.115510218	0.112551599	0.110858126	0.109172423	0.101815899	0.099147113	0.092330877	0.090891626	0.088255532	0.084763866	0.079851245	0.067382722	0.068954901	0.070255252	0.071060119	0.071839181	0.076118708	0.073869965	0.074182003	0.075444148	0.076323403	0.077628348	0.07913708	0.079730549	0.077807679	0.077583117	0.074588931	0.070152412	0.065682885	0.063735495	0.061553176	0.059968513	0.058140353	0.056776665	0.056435928	0.056674602	0.059109597	0.060335183	0.061234417	0.060770009	0.058421909	0.056054481
0.12686226	0.128076643	0.12800576	0.128432528	0.126075932	0.124217517	0.120397839	0.117421526	0.114307965	0.11138014	0.109704292	0.108036135	0.100756179	0.09811517	0.091369879	0.089945608	0.08733695	0.083881627	0.079020137	0.06668139	0.068237205	0.069524022	0.070320511	0.071091465	0.075326449	0.073101111	0.073409902	0.07465891	0.075529014	0.076820377	0.078313405	0.078900698	0.076997841	0.076775616	0.073812595	0.069422252	0.064999244	0.063072123	0.060912519	0.059344348	0.057535216	0.056185722	0.055848532	0.056084722	0.058494373	0.059707202	0.060597077	0.060137503	0.057813842	0.055471055
0.118828885	0.120420488	0.120685839	0.120931849	0.117921876	0.116769861	0.113404796	0.109708059	0.107495163	0.105332747	0.102755962	0.101612972	0.094329484	0.091746751	0.08533032	0.084264994	0.081566235	0.078729409	0.07384006	0.06235292	0.06368219	0.065014662	0.065787629	0.06656797	0.07048818	0.068502099	0.069282268	0.070393952	0.071521948	0.072409129	0.073859825	0.074181814	0.07240882	0.071801102	0.069021923	0.06493594	0.061046295	0.058488384	0.056873676	0.055510475	0.053904739	0.052511261	0.052523318	0.053101214	0.054876918	0.056565691	0.057919819	0.056967571	0.054455155	0.052236649
0.115476389	0.116730714	0.116975068	0.117026642	0.114824852	0.113478957	0.110063058	0.106981155	0.104333314	0.101714103	0.09995602	0.098528125	0.092041461	0.089158667	0.08283484	0.081974208	0.079725103	0.076555933	0.072028758	0.0611443	0.062174227	0.063520007	0.064085773	0.065053303	0.069187348	0.066480162	0.067282513	0.068698118	0.069220818	0.070651155	0.071981159	0.07212765	0.070860437	0.070144899	0.067555583	0.06331769	0.059480279	0.057426739	0.055851245	0.054362906	0.052553889	0.051445667	0.051090878	0.051419156	0.053565213	0.054845812	0.055787586	0.055322285	0.052886557	0.050862053
0.118174279	0.119441753	0.119791065	0.119620602	0.116952707	0.116247051	0.112641228	0.10938036	0.107091528	0.103957044	0.101552198	0.100143138	0.093882774	0.091460067	0.084832494	0.083584507	0.081651853	0.078348452	0.073662151	0.062139956	0.063789127	0.064916088	0.065217306	0.066136532	0.070173024	0.067818636	0.069132248	0.070112015	0.070412951	0.071819331	0.073150929	0.07346857	0.072127571	0.071438487	0.068792309	0.064689603	0.060769691	0.058548787	0.056788077	0.055310348	0.05368784	0.052469549	0.052244395	0.052677591	0.054450082	0.055887552	0.056666001	0.055891627	0.053855225	0.051478821
0.119946158	0.121479986	0.121391426	0.121540521	0.119253208	0.118405171	0.114441583	0.111247671	0.108782062	0.106059037	0.10392254	0.102537344	0.095561145	0.09303299	0.086144503	0.085294438	0.083032475	0.079665844	0.075333677	0.063433696	0.064617991	0.066136443	0.067119518	0.067828728	0.071998222	0.069044647	0.069794747	0.071546759	0.071694786	0.073405824	0.074742513	0.075320334	0.073696601	0.072934548	0.07051722	0.065764633	0.062052135	0.059670543	0.058095648	0.056251091	0.054538117	0.053832214	0.052577142	0.053697527	0.055345301	0.057149573	0.058027381	0.057600282	0.054858115	0.052793108
0.129748185	0.131424318	0.13122497	0.131391227	0.128359562	0.12759681	0.123529713	0.120215892	0.118141937	0.115547856	0.112490062	0.110857066	0.103027642	0.100870012	0.092545748	0.091361508	0.088761047	0.085381378	0.080727078	0.06762474	0.068633762	0.070331939	0.071235219	0.072124476	0.075846701	0.073326517	0.074335421	0.075908584	0.07671932	0.077424202	0.079102643	0.079910872	0.077874103	0.077949395	0.07469309	0.069974046	0.065950509	0.062896822	0.060844279	0.058953852	0.057369588	0.056343137	0.055476209	0.056702954	0.058508231	0.060631363	0.061738386	0.061076081	0.058319646	0.055960695
0.13487822	0.137081477	0.137042853	0.136710757	0.133705721	0.132221287	0.129212859	0.125024184	0.123486169	0.120268351	0.116775599	0.115588582	0.107462338	0.104942794	0.096302955	0.095219294	0.092131686	0.08857979	0.083549002	0.070187758	0.071311646	0.072746779	0.073165391	0.074588887	0.078457055	0.076165159	0.077257794	0.0786573	0.079703738	0.079611517	0.082324647	0.08257003	0.080474108	0.080398497	0.077052468	0.072400631	0.067979631	0.064476343	0.06264319	0.060917517	0.058972565	0.058025032	0.058193517	0.058600127	0.061001397	0.063487461	0.064487763	0.063768329	0.060780437	0.057915623
0.142190179	0.144571957	0.144543296	0.144013602	0.142053987	0.140169206	0.13666472	0.131403946	0.129612139	0.126285327	0.123362203	0.122155695	0.113481201	0.110509452	0.102279398	0.101598887	0.097865724	0.093928083	0.088328757	0.074706291	0.076089173	0.077364638	0.077922173	0.07962901	0.084623762	0.081739965	0.082383061	0.084168388	0.085433205	0.086035673	0.088863237	0.089091914	0.086692799	0.086658505	0.083120098	0.077803029	0.073156023	0.069672821	0.067918311	0.065670548	0.063155955	0.062364884	0.062383801	0.063167483	0.06577149	0.068021246	0.069619164	0.068487388	0.065176253	0.062111924
0.143157769	0.14550643	0.145443828	0.145707247	0.143852167	0.142717065	0.137620678	0.132542494	0.130050392	0.127545576	0.12491171	0.123194033	0.114340443	0.111880846	0.10342897	0.102840684	0.098881948	0.095200594	0.089311282	0.075621337	0.077262223	0.078740312	0.079244448	0.080680023	0.08641805	0.083235661	0.083983854	0.086086488	0.087386463	0.088531506	0.090417926	0.090929808	0.088635502	0.088891983	0.084999336	0.079122681	0.074204347	0.071314112	0.06922802	0.066844431	0.064590299	0.06338969	0.063320037	0.064524601	0.067074884	0.068957468	0.071013985	0.06945173	0.066252833	0.063255117
0.135817564	0.138045801	0.137986409	0.138236321	0.136476357	0.135399457	0.13056438	0.125746572	0.123382248	0.121005863	0.118507045	0.116877439	0.108477804	0.10614432	0.098125801	0.097567678	0.093811921	0.090319323	0.084731977	0.071743963	0.073300715	0.074703018	0.075181305	0.076543273	0.081987091	0.078967874	0.079677705	0.08167253	0.08290585	0.083992183	0.085781879	0.086267515	0.084090847	0.084334176	0.08064112	0.075065782	0.070399628	0.067657586	0.065678455	0.063417081	0.061278526	0.060139477	0.060073395	0.061216197	0.063635718	0.065421775	0.067372847	0.065890694	0.062855816	0.060011804
0.132494346	0.134668062	0.134610123	0.13485392	0.13313702	0.132086469	0.127369698	0.122669773	0.1203633	0.118045061	0.115607385	0.114017653	0.105823542	0.103547154	0.095724834	0.095180368	0.091516508	0.088109368	0.082658734	0.069988514	0.071507175	0.072875166	0.07334175	0.074670393	0.07998101	0.077035669	0.077728131	0.079674146	0.080877289	0.081937041	0.083682947	0.0841567	0.082033291	0.082270667	0.078667973	0.073229053	0.068677072	0.066002123	0.064071418	0.061865376	0.059779148	0.058667969	0.058603504	0.059718343	0.062078663	0.063821019	0.065724351	0.064278464	0.061317844	0.05854342
0.128870212	0.13098447	0.130928116	0.131165245	0.129495307	0.128473492	0.123885739	0.119314372	0.117070988	0.114816161	0.112445162	0.110898914	0.102928938	0.100714816	0.093106461	0.092576888	0.089013246	0.085699301	0.080397759	0.06807411	0.069551231	0.070881802	0.071335625	0.072627924	0.07779328	0.074928503	0.075602024	0.077494809	0.078665043	0.079695807	0.081393957	0.081854751	0.079789424	0.080020307	0.076516158	0.07122601	0.06679854	0.064196759	0.062318864	0.060173165	0.058144001	0.057063217	0.057000515	0.05808486	0.060380618	0.062075315	0.063926585	0.062520248	0.059640609	0.056942075
0.116667056	0.118098972	0.11863444	0.118706327	0.116884964	0.11580308	0.11178716	0.107944111	0.105869821	0.103598067	0.101326511	0.100269443	0.092798805	0.090833311	0.083241842	0.082849563	0.079985716	0.077028829	0.072000963	0.061084911	0.062274732	0.063364691	0.063711725	0.06547652	0.070141847	0.067253898	0.067634052	0.069582126	0.070842241	0.071677115	0.073337252	0.073563967	0.071736815	0.072528935	0.069083983	0.064460179	0.060426432	0.0575444	0.055970915	0.054181918	0.051984267	0.051097651	0.05094968	0.051723031	0.054320669	0.056259468	0.057561753	0.056298565	0.053809432	0.051342287
0.111575501	0.11341086	0.114050045	0.114570267	0.112400107	0.111172816	0.107032354	0.104179939	0.101776708	0.099489212	0.097065372	0.096434394	0.088816654	0.087081428	0.079361592	0.07849446	0.076182317	0.073362165	0.068578625	0.057763971	0.059074591	0.060100733	0.060420504	0.06184662	0.06622678	0.063577097	0.064335113	0.066642174	0.067042526	0.067860246	0.06966736	0.06995843	0.067937642	0.068627488	0.065545194	0.06101279	0.056632911	0.053983223	0.052433746	0.050860357	0.048963959	0.048017578	0.048039785	0.04890401	0.051715635	0.053998454	0.054934232	0.05391727	0.051166497	0.049107356
0.112955071	0.114435307	0.115460211	0.115900134	0.113730137	0.112547407	0.10835575	0.105468067	0.103035121	0.100719342	0.098265532	0.097626752	0.089914823	0.088158142	0.080342854	0.079465001	0.077004831	0.074194368	0.069426562	0.058478191	0.059560509	0.060843846	0.06116757	0.06261132	0.067045638	0.064363193	0.065130582	0.067233543	0.06787147	0.068681016	0.070391376	0.070823427	0.068777654	0.069476029	0.066355624	0.061767179	0.057333145	0.054650696	0.05308206	0.051489217	0.049569372	0.048611289	0.04863377	0.049508193	0.052297428	0.054666115	0.055613464	0.05458016	0.051799143	0.049625574
0.115609505	0.117124527	0.118173517	0.118623777	0.116402785	0.115192261	0.110902101	0.107946557	0.105456438	0.103086238	0.100574764	0.099920973	0.092027814	0.090229851	0.082230905	0.081332422	0.078814438	0.075937929	0.07105808	0.059852423	0.060960176	0.062273671	0.062605003	0.06408268	0.068621205	0.065875723	0.066661145	0.068813525	0.069466444	0.070295014	0.072045568	0.072487772	0.070393923	0.07110871	0.067914975	0.063218703	0.05868047	0.055934983	0.054329484	0.052699209	0.050734248	0.04975365	0.04977666	0.050671631	0.053526413	0.055950765	0.056920375	0.05586279	0.053016418	0.050791771
0.117677557	0.11921968	0.120287434	0.120745749	0.118485027	0.117252849	0.112885946	0.109877532	0.107342869	0.10493027	0.102373871	0.101708384	0.09367403	0.091843905	0.083701871	0.082787317	0.080224291	0.077296326	0.072329185	0.060923078	0.062050647	0.063387638	0.063724897	0.065229007	0.069848718	0.067054124	0.067853596	0.070044479	0.070709077	0.071552469	0.073334337	0.073784451	0.071653147	0.07238072	0.069129855	0.064349575	0.05973016	0.056935562	0.055301343	0.053641906	0.051641795	0.050643656	0.050667077	0.051578058	0.054483907	0.056951626	0.057938581	0.056862077	0.053964789	0.051700347
0.12395822	0.125424359	0.126047954	0.126761322	0.124674412	0.123614028	0.118920129	0.115869531	0.113362563	0.110904828	0.107660305	0.10724087	0.098471237	0.096476367	0.088386282	0.086945209	0.084195028	0.080990104	0.076197993	0.06395963	0.065125787	0.066455714	0.067001757	0.068114123	0.072862101	0.069979588	0.071222304	0.073411875	0.073864681	0.074396137	0.076620703	0.077196959	0.075401586	0.075697435	0.072527443	0.067399086	0.062271195	0.059580124	0.057924657	0.055669555	0.053766022	0.052832245	0.053088172	0.054061302	0.056882315	0.05905478	0.060625284	0.059588815	0.056480294	0.05413775
0.12465797	0.126396754	0.126392932	0.127097047	0.124949568	0.124597498	0.11918659	0.116237656	0.114321071	0.111787837	0.107997788	0.107447071	0.098994854	0.096807993	0.088335842	0.087219066	0.084504522	0.081017869	0.076487941	0.063882235	0.065061653	0.066838246	0.067217884	0.068259711	0.073013493	0.070104532	0.071517821	0.07350182	0.073871865	0.074424288	0.076813706	0.077512068	0.075970173	0.07619247	0.072779843	0.068279825	0.06294396	0.059918527	0.05800713	0.055866929	0.053738049	0.053329565	0.053193147	0.05415942	0.057290001	0.059639563	0.060941424	0.059818831	0.05694515	0.05418103
0.135023291	0.137439947	0.137650659	0.138732615	0.137331497	0.135880847	0.130104978	0.126038983	0.123706684	0.121352227	0.118084887	0.117613161	0.107962972	0.1060769	0.096658105	0.096175982	0.092576439	0.088805589	0.08345137	0.070068128	0.071487396	0.073524948	0.073778707	0.074938372	0.079600846	0.076764771	0.078323948	0.080181311	0.080876193	0.081486852	0.084310914	0.08506425	0.082821182	0.083262169	0.079368924	0.074582507	0.068711097	0.065071044	0.062545066	0.060599124	0.058566233	0.05790359	0.057649289	0.059049959	0.062518268	0.065255223	0.066378593	0.065407662	0.062021484	0.0588848
0.134662543	0.137072742	0.137282891	0.138361957	0.136964582	0.135517808	0.12975737	0.125702239	0.123376171	0.121028004	0.117769394	0.117298928	0.107674522	0.10579349	0.096399859	0.095919024	0.092329098	0.088568323	0.083228409	0.069880923	0.0712964	0.073328507	0.073581589	0.074738156	0.079388173	0.076559675	0.078114686	0.079967086	0.080660112	0.081269139	0.084085657	0.08483698	0.082599905	0.083039714	0.079156871	0.074383241	0.068527519	0.06489719	0.062377961	0.060437218	0.058409759	0.057748886	0.057495265	0.058892192	0.062351235	0.065080877	0.066201246	0.065232909	0.061855779	0.058727474
0.14806491	0.151002398	0.151614865	0.152575823	0.150732121	0.148924074	0.14361044	0.139327147	0.136721368	0.133900638	0.130691928	0.12994444	0.118897522	0.11634923	0.106583761	0.105926977	0.101589045	0.09802741	0.091799127	0.0772507	0.078540753	0.080448884	0.080975921	0.082652101	0.088654706	0.08484905	0.086135846	0.088177481	0.089823779	0.090547199	0.094019518	0.094497629	0.091831311	0.091759586	0.087395245	0.08169662	0.075528276	0.071875648	0.069151933	0.066776865	0.064579808	0.063901757	0.063911914	0.065111161	0.068751112	0.071909183	0.07321062	0.07236676	0.068541544	0.064872618
0.152863295	0.155553992	0.155733365	0.15650827	0.153696299	0.153006965	0.147780213	0.143802394	0.142031089	0.138305989	0.134135004	0.133208977	0.122412428	0.11905366	0.108947907	0.107640818	0.103657134	0.100139389	0.093871283	0.078669279	0.079509469	0.081543587	0.08222483	0.083824519	0.09035583	0.086050741	0.087613934	0.089796916	0.09105141	0.092500527	0.095665633	0.096309094	0.093832056	0.093566131	0.089034017	0.083238287	0.077066868	0.07319636	0.070772976	0.068125853	0.065819832	0.065005096	0.065101185	0.06651155	0.070077654	0.073543005	0.074933781	0.074050665	0.070158616	0.066196151
0.144303105	0.146843125	0.147012454	0.148253362	0.146196375	0.145042173	0.13950467	0.135749605	0.134077491	0.130560993	0.126623579	0.125749408	0.115557456	0.11297197	0.103075284	0.102331627	0.098577119	0.094531684	0.088825444	0.074794337	0.075906248	0.078406349	0.078866655	0.080146654	0.086953296	0.082352917	0.08417954	0.086339561	0.087478918	0.088939645	0.091964116	0.092865259	0.090305821	0.090575896	0.085802832	0.079991411	0.073923109	0.070022514	0.068058696	0.065566527	0.063540448	0.062291884	0.062380654	0.06430118	0.067744627	0.071070091	0.072604044	0.071597467	0.067807651	0.064215469
0.15207808	0.154654496	0.154743146	0.154952193	0.152189587	0.151444027	0.146722807	0.142780007	0.141385398	0.137423343	0.133274556	0.132158542	0.121297755	0.118050375	0.107415914	0.10571573	0.102136789	0.098436695	0.092381539	0.077083053	0.077535568	0.079797211	0.07988563	0.080740399	0.086377272	0.083161378	0.085099072	0.087107991	0.087799206	0.089336547	0.091700615	0.092776313	0.090356817	0.091106216	0.08682348	0.080590334	0.074759282	0.070395221	0.067710713	0.064575254	0.062861869	0.061465197	0.062248744	0.063740311	0.067445282	0.071058147	0.072669399	0.07112905	0.067397713	0.063554447
0.153969666	0.156996484	0.1574878	0.157323932	0.154355596	0.153516592	0.148708145	0.14487062	0.143095064	0.139202768	0.135772525	0.134048438	0.123070278	0.119805534	0.109108014	0.107654964	0.103827204	0.100055553	0.094033853	0.078533819	0.07871988	0.081321511	0.08128419	0.08208665	0.088155537	0.085184151	0.087003939	0.089124045	0.089708277	0.09107233	0.093789608	0.094613573	0.092358463	0.092962673	0.088873656	0.082115649	0.075994058	0.071525984	0.068525929	0.065784984	0.063762647	0.062461748	0.063278553	0.06476236	0.06891205	0.072156585	0.074323873	0.072140213	0.068511214	0.064505351
0.151790762	0.155342426	0.156144882	0.154970778	0.151960633	0.151260149	0.147002149	0.14488134	0.142977098	0.138228961	0.134311438	0.132739649	0.121355352	0.118074991	0.106537957	0.104658181	0.101083238	0.098183378	0.091833315	0.075815318	0.075745678	0.078030039	0.078084175	0.07858584	0.083942968	0.08130158	0.083186046	0.08547003	0.085811481	0.0869547	0.089185243	0.090190111	0.087505383	0.089009785	0.08479758	0.077884379	0.072249375	0.06776757	0.064925156	0.062488676	0.060412167	0.059179625	0.05995351	0.061585474	0.065836461	0.06966601	0.07132916	0.069387684	0.06570156	0.061877442
0.159121144	0.162798554	0.164313311	0.163703976	0.161042203	0.160123642	0.154686978	0.152089829	0.149475472	0.145271749	0.141383677	0.139845779	0.127621663	0.124986274	0.112712112	0.111488534	0.107460538	0.104110538	0.097231515	0.080805302	0.080944935	0.083295935	0.08376339	0.084812885	0.090824039	0.087635319	0.089248798	0.091873487	0.092363744	0.09327542	0.096309765	0.097063824	0.094120064	0.095257725	0.090814042	0.083571816	0.076907569	0.072685209	0.070093857	0.068027733	0.065307177	0.064174417	0.064607481	0.066526991	0.071096954	0.074669515	0.076586014	0.074823269	0.070485996	0.066844279
0.18771932	0.191734851	0.193689835	0.194104892	0.191092393	0.190090873	0.183199467	0.178441681	0.17602186	0.172101869	0.167465771	0.165972588	0.151456741	0.14844402	0.134181668	0.133074847	0.128173085	0.123124059	0.115682363	0.096447389	0.09688295	0.099916805	0.100175973	0.101691771	0.109561473	0.105184969	0.107223949	0.11028136	0.111053111	0.112494053	0.116255956	0.116666384	0.113387584	0.114549879	0.1089197	0.100502355	0.092203691	0.087354509	0.0844507	0.081395011	0.078374044	0.07700539	0.077839753	0.07985206	0.085104697	0.089257206	0.091475738	0.089760053	0.084222125	0.080145489
0.22064535	0.226265806	0.228098711	0.228602235	0.224710329	0.224221112	0.216245808	0.21038573	0.207565909	0.203026359	0.19750914	0.196282506	0.179085559	0.175136498	0.158368254	0.156916996	0.151048043	0.145389311	0.136005584	0.113244167	0.114287822	0.117350212	0.117757404	0.119337159	0.129109194	0.123493027	0.126082284	0.130106629	0.130988229	0.132593533	0.137067826	0.137211776	0.134057847	0.134855554	0.128009588	0.118201149	0.108717749	0.102775626	0.099202354	0.095448348	0.092038254	0.090168121	0.09114985	0.093469727	0.100265148	0.105075121	0.107796888	0.105591555	0.099563096	0.093796124
0.227839956	0.233839948	0.235873005	0.236444814	0.232678913	0.232226161	0.223796389	0.217305234	0.213994957	0.209693548	0.204553611	0.202787404	0.184904079	0.180746998	0.163799637	0.162754978	0.156145082	0.150714993	0.140705218	0.116838322	0.118430992	0.121293406	0.122150765	0.123765058	0.134405039	0.128014274	0.131075712	0.135159154	0.136413776	0.137882231	0.142709409	0.143520961	0.140052427	0.140629952	0.133475089	0.12326368	0.112952874	0.106903682	0.10313766	0.098892817	0.095364351	0.093602423	0.094522745	0.097026849	0.104480552	0.109544111	0.112647837	0.110064418	0.103814233	0.097176231
0.222701256	0.228565925	0.230553127	0.231112041	0.227431075	0.226988535	0.218748887	0.212404134	0.209168517	0.204964122	0.199940111	0.198213739	0.180733754	0.176670432	0.160105302	0.159084204	0.152623388	0.147315769	0.137531754	0.114203151	0.115759901	0.118557756	0.119395778	0.120973663	0.131373669	0.125127041	0.128119432	0.132110776	0.133337101	0.134772437	0.139490742	0.140283991	0.136893686	0.137458185	0.130464693	0.120483592	0.110405336	0.104492578	0.100811494	0.09666239	0.093213504	0.091491315	0.09239088	0.094838507	0.102124098	0.107073455	0.110107179	0.107582027	0.101472808	0.094984519
0.221128121	0.226951363	0.228924528	0.229479493	0.22582453	0.225385115	0.217203672	0.210903737	0.207690976	0.203516281	0.198527759	0.196813581	0.179457073	0.175422454	0.158974338	0.157960452	0.151545275	0.146275148	0.136560247	0.113396434	0.114942187	0.117720278	0.118552381	0.120119119	0.130445661	0.124243159	0.127214412	0.131177562	0.132395224	0.13382042	0.138505396	0.139509328	0.135926686	0.136487197	0.129670272	0.119632511	0.109625446	0.103754455	0.100099374	0.095979578	0.092555055	0.090845031	0.091738242	0.094168579	0.101402706	0.106412478	0.109718995	0.10718005	0.100756017	0.09432078
0.22293552	0.228806358	0.230795651	0.231355152	0.227670314	0.227227309	0.218978994	0.212627566	0.209388546	0.205179728	0.200150432	0.198422244	0.180923872	0.176856275	0.16027372	0.159251548	0.152783935	0.147470733	0.137676427	0.114323284	0.115881671	0.118682469	0.119521373	0.121100917	0.131511863	0.125258665	0.128254204	0.132249746	0.133477361	0.134914206	0.139637475	0.140649612	0.137037687	0.13760278	0.130730137	0.120610332	0.110521474	0.104602496	0.10091754	0.096764071	0.093311557	0.091587556	0.092488068	0.094938269	0.102231525	0.107282244	0.110615787	0.10805609	0.10157955	0.095091714
0.223149507	0.228716856	0.231335998	0.232401842	0.228890902	0.227387904	0.219860404	0.213507742	0.21018492	0.205853298	0.201008307	0.199004037	0.180716447	0.176638532	0.159722853	0.159408523	0.152441558	0.146976227	0.137941275	0.114346415	0.115163132	0.118577071	0.119206392	0.121216956	0.131691774	0.125417001	0.128763628	0.132603638	0.133749108	0.135335328	0.140199373	0.141581123	0.137585992	0.138475444	0.131595951	0.121236659	0.110218319	0.104611698	0.100663531	0.096656471	0.092943056	0.091440436	0.092380107	0.095268004	0.102537738	0.108145055	0.111348386	0.108771736	0.102250044	0.095721498
0.223448465	0.229023273	0.231984174	0.232713195	0.229197552	0.22769254	0.220154956	0.213793782	0.210466509	0.206218623	0.201277602	0.199270647	0.180958556	0.176875178	0.159936837	0.159622086	0.152645787	0.147173134	0.138126077	0.114499607	0.115317418	0.118735931	0.119366095	0.121379353	0.131868204	0.125585025	0.128936135	0.132781289	0.133928294	0.135516639	0.140387201	0.141770802	0.137770319	0.138660963	0.131772253	0.121399082	0.11036598	0.104751848	0.100798392	0.096785964	0.093067573	0.09156294	0.092503871	0.095395636	0.10267511	0.108300279	0.111497561	0.109027172	0.10238703	0.095849738
0.226657824	0.232312702	0.235316131	0.236055623	0.232489485	0.230962857	0.223317011	0.216864473	0.213489411	0.209180512	0.204168524	0.202132744	0.183557639	0.179415612	0.162233988	0.161914716	0.154838217	0.149286961	0.140109963	0.116144149	0.116973706	0.120441319	0.121080534	0.123122707	0.133762209	0.127388785	0.130788027	0.134688409	0.135851888	0.137463046	0.142403563	0.143807036	0.139749095	0.140652531	0.13366488	0.12314272	0.111951152	0.106256385	0.102246146	0.098176087	0.09440429	0.092878046	0.093832491	0.09676579	0.104149818	0.109855781	0.113098985	0.110593114	0.103857601	0.097226415
0.229886243	0.235621666	0.238667874	0.2394179	0.235800967	0.234252594	0.226497844	0.219953399	0.216530264	0.212159991	0.207076614	0.205011837	0.186172157	0.181971132	0.16454478	0.164220961	0.157043667	0.151413342	0.14210563	0.117798458	0.11863983	0.122156834	0.122805154	0.124876415	0.135667461	0.129203257	0.132650917	0.136606854	0.137786905	0.139421012	0.144431899	0.145855363	0.141739622	0.142655926	0.135568746	0.124896713	0.113545737	0.107769856	0.103702497	0.099574466	0.095748945	0.094200962	0.095169001	0.098144082	0.105633284	0.11142052	0.11470992	0.112168356	0.105336905	0.098611267
0.237354408	0.243763756	0.246346093	0.247933562	0.244043104	0.242140383	0.234272234	0.227666088	0.223717032	0.219184968	0.213925507	0.212127917	0.192102903	0.188040806	0.16889306	0.168470169	0.161384247	0.155393948	0.145929541	0.121326935	0.121134206	0.125375789	0.125719669	0.127994184	0.139216972	0.132659139	0.135857107	0.140464043	0.141370366	0.143255301	0.148762843	0.149900148	0.145724084	0.146887052	0.139186713	0.127958429	0.115938688	0.109859595	0.105703935	0.101498879	0.097511097	0.095967129	0.096976061	0.100368367	0.108903203	0.114939835	0.118874972	0.115665238	0.109019009	0.101687865
0.243474221	0.250514312	0.252917605	0.254993491	0.250928889	0.249145832	0.240165349	0.233849459	0.229910831	0.22552441	0.219137134	0.217545637	0.197099477	0.193264673	0.17344759	0.172849831	0.166008332	0.159575927	0.149799405	0.12460114	0.124267601	0.129188514	0.12942469	0.131653417	0.143664327	0.136440447	0.139725899	0.145273592	0.146025892	0.148183435	0.153817628	0.154874475	0.150196004	0.151983093	0.143580242	0.131337172	0.11931291	0.112674218	0.108516589	0.103976728	0.099993554	0.098606262	0.09973972	0.103194604	0.112310282	0.118743187	0.123016558	0.119269297	0.112550766	0.105182483
0.239455337	0.245970364	0.248917022	0.250358797	0.246220461	0.244748776	0.236111181	0.229933188	0.226730198	0.221801627	0.215381976	0.214173093	0.193762238	0.190145491	0.170877431	0.170267623	0.163799205	0.157067572	0.146817974	0.122645591	0.122290779	0.127369182	0.127266853	0.129685869	0.141656227	0.134173667	0.137549449	0.14291767	0.143920279	0.145878848	0.15177849	0.152677458	0.147698971	0.149437122	0.141862681	0.129609915	0.117657026	0.111141278	0.106842887	0.102494362	0.098519173	0.097197191	0.098310154	0.101813095	0.110612027	0.117040155	0.120827112	0.117520089	0.110666244	0.103634181
0.254435353	0.261077207	0.26421802	0.265245028	0.260672365	0.259475081	0.251132431	0.244176333	0.241041958	0.234913536	0.229040824	0.227991779	0.206066902	0.202060989	0.181038543	0.179726661	0.172973681	0.165941682	0.155130648	0.129433063	0.128887738	0.134035074	0.133862324	0.136235984	0.148739857	0.140798066	0.144841883	0.149614355	0.151108365	0.153274223	0.159851011	0.160041101	0.155305094	0.157313652	0.149201952	0.136487167	0.123718663	0.116612594	0.111771596	0.107243501	0.103519437	0.101718482	0.103005884	0.107001617	0.11638877	0.123249522	0.127346208	0.124257493	0.116325871	0.108774151
0.26757298	0.275711202	0.278136444	0.279511569	0.275096075	0.2737844	0.264153183	0.25749701	0.253522711	0.247547021	0.241689462	0.239890125	0.217098054	0.212908495	0.19050961	0.189509491	0.181644375	0.174597809	0.164016179	0.136336262	0.13620137	0.141228314	0.141750864	0.143746013	0.157123715	0.149033647	0.152990905	0.158241018	0.159863102	0.162645615	0.169148573	0.169709193	0.164742103	0.166868853	0.15778163	0.144174835	0.130863606	0.122971577	0.118394592	0.113367494	0.109409455	0.107280448	0.108886266	0.113140228	0.123149223	0.130510866	0.135171989	0.131682675	0.123150198	0.115123159
0.265126108	0.273610266	0.276430951	0.27748862	0.273378737	0.272020859	0.262186137	0.255441886	0.251544992	0.245986056	0.240408879	0.238027729	0.215529663	0.211170039	0.189061277	0.188192302	0.180073576	0.173274946	0.16269852	0.135280777	0.134755464	0.14012462	0.140857752	0.142807508	0.156120952	0.14794867	0.151738594	0.157224473	0.159181862	0.161594661	0.167885708	0.169130255	0.163795724	0.165899007	0.156797376	0.143239546	0.129650294	0.12193969	0.117525642	0.112402336	0.108176218	0.106065301	0.107978441	0.112369124	0.122137498	0.129521179	0.134151482	0.130644063	0.122368383	0.114120477
0.267904536	0.275417536	0.278441888	0.279708258	0.27631513	0.274287922	0.264164103	0.257538599	0.253776999	0.248092839	0.242168718	0.24027808	0.21695084	0.213191836	0.190215701	0.1898255	0.182180666	0.174877235	0.163592118	0.136317049	0.135495403	0.141489436	0.14176993	0.143800112	0.157684282	0.149138289	0.152929037	0.158538684	0.160652113	0.162520668	0.169285619	0.170178469	0.165300217	0.166818318	0.158154208	0.144056804	0.130518905	0.1228755	0.117988547	0.113138244	0.10868959	0.106589308	0.108496636	0.11314743	0.122960104	0.130877393	0.135697189	0.132034419	0.123352915	0.114864448
0.27060223	0.278232455	0.28095671	0.282877945	0.279008349	0.277103303	0.266866806	0.260253868	0.256171159	0.250692521	0.244355588	0.242727333	0.218590436	0.215376659	0.191301761	0.19177404	0.184136317	0.176572739	0.165543536	0.137531604	0.137039654	0.143204344	0.143336837	0.144860805	0.159586713	0.15098144	0.154494547	0.160387146	0.162085481	0.164368541	0.171204596	0.172162631	0.16740171	0.168902635	0.159965846	0.145584901	0.132268895	0.124096026	0.119222719	0.114047045	0.109483961	0.107564211	0.109404105	0.114136736	0.124161518	0.132531811	0.137569587	0.133926668	0.124600614	0.116300715
0.272922718	0.281182859	0.284756999	0.286392082	0.282069039	0.280357077	0.270372697	0.263534812	0.259625536	0.253533054	0.247733653	0.245533495	0.221318699	0.217787094	0.194045039	0.194060807	0.185547961	0.178874398	0.167691318	0.138987728	0.138545867	0.144712119	0.144593108	0.146698059	0.161629173	0.152565248	0.156694984	0.162390378	0.164154709	0.1670725	0.173760657	0.174933307	0.16961605	0.171538713	0.16214713	0.148072381	0.133403876	0.125636171	0.120476642	0.11518687	0.110647361	0.108871844	0.11069521	0.115661484	0.12613572	0.134488607	0.139604511	0.136102254	0.126699526	0.118142371
0.273394792	0.281655711	0.285386441	0.286867651	0.282839478	0.281481721	0.271115415	0.264303911	0.260322244	0.254338535	0.248340274	0.246202078	0.221857492	0.218601207	0.195121802	0.195080657	0.186206363	0.179594529	0.167648651	0.139472511	0.13907166	0.1448386	0.145176339	0.147681487	0.162347471	0.153069289	0.15785176	0.163435516	0.165305912	0.167931343	0.174549745	0.175804341	0.170392293	0.172739552	0.162988197	0.14880561	0.133813929	0.126202004	0.120885601	0.116081515	0.111132719	0.109711084	0.111311134	0.116351808	0.12714363	0.135674505	0.140400916	0.136918609	0.127814072	0.118912165
0.271152165	0.279076648	0.282170937	0.284260455	0.280412103	0.279360565	0.268934453	0.261597986	0.257414531	0.252482624	0.24591467	0.244373677	0.219674839	0.216488229	0.193044097	0.193280783	0.184780167	0.177676587	0.165809693	0.138119196	0.137705445	0.143282238	0.143884065	0.14615649	0.160481794	0.151594271	0.156137659	0.161671112	0.163500477	0.165614712	0.172484478	0.173638858	0.168456755	0.171265137	0.161766773	0.147215485	0.132725423	0.125006567	0.11935093	0.114813791	0.109888735	0.108422135	0.11001924	0.114881656	0.125915334	0.134327299	0.13908077	0.135488052	0.126552507	0.117786185
0.270581571	0.278489379	0.281577156	0.283662277	0.279822024	0.278772698	0.268368526	0.261047498	0.256872846	0.251951317	0.245397184	0.243859434	0.219212571	0.216032666	0.192637869	0.192874056	0.184391329	0.177302696	0.165460774	0.137828547	0.137415667	0.142980725	0.143581285	0.145848928	0.160144088	0.151275266	0.155809094	0.161330903	0.163156418	0.165266204	0.172121514	0.173273465	0.168102266	0.170904739	0.161426363	0.146905696	0.132446125	0.124743512	0.119099776	0.114572185	0.109657493	0.108193979	0.109787723	0.114639907	0.125650367	0.13404463	0.138788098	0.13520294	0.126286199	0.117538324
0.266650382	0.2744433	0.277486216	0.279541043	0.275756584	0.274722503	0.26446949	0.257254826	0.253140827	0.248290801	0.241831891	0.240316482	0.216027705	0.212894	0.189839098	0.190071854	0.181712369	0.174726725	0.16305685	0.135826083	0.135419201	0.140903406	0.141495241	0.143729938	0.157817408	0.149077439	0.153545396	0.15898698	0.160785973	0.162865107	0.169620818	0.170756033	0.165659965	0.168421721	0.159081053	0.144771352	0.13052186	0.122931156	0.117369415	0.112907604	0.108064316	0.106622065	0.108192654	0.112974342	0.123824835	0.13209714	0.136771692	0.133238622	0.124451429	0.115830649
0.267732116	0.275653336	0.279088367	0.280620172	0.277277442	0.275728976	0.265274332	0.258383079	0.254524696	0.249048567	0.243223949	0.241154202	0.217062467	0.213741453	0.190802504	0.190835489	0.182061241	0.175717553	0.164073055	0.136317892	0.13603027	0.141775337	0.141681847	0.144126695	0.158826106	0.149863421	0.15417122	0.159516708	0.161435015	0.164008003	0.170838845	0.171764318	0.166613523	0.16877873	0.159967115	0.145809723	0.130592939	0.123496152	0.117975804	0.113287356	0.108746417	0.107070789	0.108726526	0.113574449	0.124653689	0.132679806	0.137661417	0.134037329	0.125169489	0.116415941
0.270383885	0.278372388	0.281286355	0.283833914	0.280188843	0.278383288	0.268012261	0.260801576	0.256952765	0.251702539	0.245375043	0.243624155	0.218256356	0.215043293	0.191488357	0.191715058	0.183193032	0.176220722	0.164422112	0.136943277	0.136231838	0.142526588	0.14224604	0.144667526	0.159824656	0.150400311	0.154703308	0.16108831	0.162701124	0.165257513	0.172160668	0.173252314	0.167708188	0.170894788	0.161617869	0.146796371	0.131242909	0.123798642	0.118447769	0.113190216	0.108724003	0.107125137	0.108937129	0.113758758	0.125840848	0.13405015	0.139340422	0.135496716	0.126418082	0.117303467
0.266465062	0.27525649	0.27844672	0.280974224	0.277250108	0.275124931	0.265565737	0.258062479	0.254584915	0.248998704	0.242810537	0.240782862	0.215166203	0.212298527	0.188507439	0.188659269	0.180403544	0.17328763	0.162074687	0.134833077	0.133760868	0.140579703	0.140284501	0.142579897	0.158396738	0.148063181	0.152574312	0.159444296	0.160905469	0.163877588	0.170729793	0.171949855	0.165784862	0.169159539	0.159670027	0.144791248	0.129520496	0.121675973	0.116735847	0.111209143	0.106707776	0.105231855	0.107191478	0.112263774	0.124314415	0.13274594	0.138127171	0.134241184	0.124919802	0.115894466
0.269170447	0.277949948	0.281381124	0.283301908	0.280091807	0.278012433	0.26841862	0.260494203	0.256570658	0.251121581	0.245062906	0.243300501	0.217700929	0.214522071	0.190950281	0.191130344	0.182695428	0.175251465	0.164298373	0.13651572	0.135600288	0.142265872	0.142353051	0.144448303	0.161011305	0.150209522	0.154864291	0.161360704	0.163199745	0.165942804	0.173117935	0.174593915	0.168022927	0.171025853	0.161698506	0.146412623	0.131632048	0.123414002	0.118075686	0.112986616	0.108140324	0.106709837	0.108760419	0.113888189	0.125617036	0.134473031	0.139852423	0.135900225	0.126339374	0.11753752
0.267598398	0.275977563	0.279745291	0.281765107	0.278606426	0.275944268	0.265819507	0.258460002	0.254501081	0.249173053	0.243056036	0.241526899	0.215852438	0.212526897	0.189019056	0.189664849	0.181031249	0.17380148	0.162456465	0.135251663	0.134068774	0.141082008	0.140885166	0.14333938	0.15994103	0.149314927	0.153329343	0.160340912	0.162375188	0.164624725	0.172432429	0.173493495	0.166874134	0.169633862	0.160533155	0.145326497	0.130272444	0.122187471	0.11701589	0.111522923	0.107080134	0.10564467	0.107782698	0.112779779	0.124811598	0.133833073	0.139335035	0.135444513	0.125721579	0.116885841
0.266404655	0.274897483	0.278837689	0.28074764	0.277265159	0.274968469	0.264864958	0.257683948	0.253998796	0.248329254	0.242071719	0.24082417	0.214554365	0.21154226	0.186943094	0.188142119	0.179753039	0.172757854	0.161037788	0.134215492	0.132513197	0.13994555	0.139792647	0.142433073	0.158606355	0.148134792	0.151874467	0.159089638	0.161059522	0.16314576	0.171616691	0.172317752	0.165669079	0.168475313	0.159338155	0.144291509	0.128970752	0.120919454	0.116105548	0.110136049	0.105910132	0.104523299	0.10675927	0.111915632	0.124133732	0.133286704	0.138796498	0.134888149	0.124843457	0.115943383
0.264120484	0.272366598	0.275804436	0.277643649	0.274232201	0.272560116	0.262373501	0.255035865	0.251411173	0.245728571	0.239582656	0.238704231	0.212520327	0.209691208	0.185077213	0.186072051	0.177675181	0.170739502	0.159336763	0.132760598	0.131064223	0.138339872	0.138354177	0.140844747	0.156897824	0.146063135	0.150597871	0.157462385	0.159430723	0.161482551	0.169511389	0.170614554	0.16429266	0.167520195	0.157599058	0.143055237	0.127606445	0.11972662	0.114650441	0.109111147	0.104553357	0.103056704	0.105386284	0.110581019	0.122958648	0.132225901	0.137408287	0.133687084	0.123696217	0.114659521
0.263806297	0.272042602	0.27547635	0.277313375	0.273905985	0.272235889	0.262061392	0.254732484	0.251112105	0.245436263	0.239297658	0.238420278	0.212267521	0.209441768	0.184857053	0.185602265	0.177182048	0.170373244	0.159147223	0.132079521	0.130372261	0.137393897	0.13754179	0.13893316	0.155000572	0.144468906	0.149363729	0.156920554	0.158331993	0.160377902	0.167550841	0.169041533	0.163056361	0.167119934	0.156704684	0.141839418	0.126188273	0.117760039	0.112230855	0.107229716	0.102786271	0.101108115	0.10355054	0.108803595	0.122038274	0.131659906	0.136814549	0.132744182	0.123184867	0.114158865
0.263821362	0.272058137	0.275492081	0.277329211	0.273921627	0.272251435	0.262076357	0.254747031	0.251126444	0.245450278	0.239311323	0.238433893	0.212279642	0.209453728	0.184867609	0.185612863	0.177192166	0.170382973	0.159156311	0.132087063	0.130379706	0.137401743	0.137549644	0.138941094	0.155009423	0.144477156	0.149372258	0.156929515	0.158341034	0.160387061	0.167560409	0.169051187	0.163065672	0.167129477	0.156713633	0.141847517	0.126195479	0.117766764	0.112237264	0.10723584	0.10279214	0.101113888	0.103556454	0.108809808	0.122045243	0.131667424	0.136822362	0.132751762	0.123191902	0.114165384
0.260663879	0.269085031	0.272729473	0.275004885	0.271746432	0.269287182	0.258927453	0.251653016	0.248076403	0.243204407	0.236875614	0.235612294	0.209848369	0.207087811	0.183081577	0.183358513	0.175040089	0.168313597	0.157223287	0.130482808	0.128796187	0.135732938	0.135879043	0.137253593	0.153126765	0.142722417	0.147558067	0.155023536	0.156417913	0.158439089	0.165525314	0.166997985	0.161085168	0.165099616	0.154810277	0.140124717	0.124662779	0.116336435	0.110874093	0.105933413	0.101543684	0.099885816	0.102298715	0.107488265	0.12056295	0.130068265	0.135160594	0.131139433	0.121695682	0.112778795
0.257369326	0.266324813	0.269898883	0.271607633	0.267256682	0.265948482	0.256213101	0.249341903	0.246564801	0.240290323	0.23389966	0.233271838	0.207044908	0.203782109	0.179506404	0.179633971	0.171484518	0.16489466	0.154506846	0.127832324	0.126179963	0.13297581	0.133118947	0.134465576	0.150016318	0.139823312	0.144560735	0.15187456	0.153240612	0.155220733	0.162163016	0.163605773	0.157813062	0.161745965	0.151665632	0.137278378	0.122130517	0.113973305	0.108621919	0.103781599	0.099481038	0.097856846	0.100220732	0.105304867	0.118113967	0.127426202	0.132415091	0.128475612	0.11922369	0.110487931
0.26891182	0.278428405	0.282379428	0.284100094	0.279201181	0.277755069	0.267888546	0.261053369	0.257844786	0.251201345	0.244627648	0.244069431	0.215579825	0.212484344	0.186776228	0.187104777	0.178424912	0.17182081	0.161165994	0.133050553	0.1310701	0.138600088	0.138605185	0.139614568	0.155957948	0.145323716	0.150253844	0.158462453	0.159829437	0.16185418	0.169147226	0.170819662	0.164166015	0.168770692	0.158826531	0.142870829	0.127446489	0.118214158	0.112804444	0.10763027	0.10319185	0.101504251	0.104159807	0.109735476	0.123297466	0.133162492	0.138728096	0.134284346	0.124717105	0.115462514
0.275589782	0.28425804	0.288329295	0.290556749	0.286881795	0.28493069	0.273826541	0.266361737	0.262231052	0.257208269	0.249928461	0.249482451	0.22052644	0.218278147	0.191738495	0.193023805	0.183928098	0.176645524	0.165731553	0.137846814	0.135007207	0.143705499	0.143664637	0.145614174	0.163421215	0.151380676	0.156392797	0.164827766	0.166454655	0.168903834	0.177416559	0.178840286	0.171281428	0.175557585	0.165536938	0.148903546	0.13285142	0.124033451	0.118093586	0.11266466	0.107895423	0.106133306	0.108930338	0.114855435	0.128645678	0.138870769	0.145001834	0.140453838	0.130359647	0.120668349
0.273689833	0.282498852	0.286624988	0.28845478	0.284775021	0.283054741	0.272475746	0.264731073	0.261193067	0.255774676	0.248088108	0.24790956	0.219494308	0.216755424	0.189995397	0.190968683	0.182686544	0.175215254	0.164270731	0.136836805	0.133540887	0.142559156	0.141977871	0.144240278	0.162309203	0.149874357	0.154749356	0.162920392	0.164740972	0.167002238	0.175532304	0.177242575	0.169613339	0.174179172	0.163797964	0.147498352	0.131068654	0.122624745	0.116748642	0.111427199	0.106581198	0.104987952	0.107549215	0.113639429	0.127353032	0.137552823	0.143396736	0.1391868	0.128923805	0.119356024
0.283253026	0.292832154	0.297240532	0.298407701	0.294332866	0.292848019	0.282805425	0.274828065	0.271640815	0.264873602	0.257478887	0.257109682	0.227204105	0.224168978	0.196428932	0.196943796	0.18851547	0.181422569	0.169628981	0.140660776	0.137864158	0.146834574	0.146185786	0.148357993	0.166825669	0.153835082	0.159478003	0.167526823	0.169669123	0.171553718	0.180161336	0.181844021	0.174385916	0.179601882	0.168598452	0.151818245	0.134803974	0.12538219	0.119538109	0.113958795	0.109133771	0.107615193	0.110309672	0.116631118	0.131167746	0.14173918	0.147569002	0.143586871	0.132775373	0.122704715
0.293510008	0.303440464	0.307815705	0.309478944	0.305570013	0.303853071	0.293354303	0.285169615	0.281697947	0.274745817	0.267558228	0.26686931	0.235372373	0.232841771	0.204065752	0.204943158	0.19568937	0.188267336	0.176072852	0.145999096	0.143464637	0.152565363	0.15262574	0.154699274	0.174074634	0.160552875	0.166678647	0.17490794	0.177004175	0.179442413	0.188856532	0.190067105	0.182462836	0.18730478	0.176262821	0.158543987	0.140275516	0.130702756	0.124632578	0.118591058	0.1135553	0.111956545	0.115208922	0.121462712	0.137021454	0.1487646	0.155064176	0.150303869	0.139227195	0.128186436
0.292934598	0.303027687	0.30701425	0.309237363	0.305719308	0.303604219	0.292766643	0.28497869	0.28061572	0.274578959	0.267507227	0.266737597	0.23541137	0.233356292	0.204398246	0.205704484	0.196362999	0.188575072	0.176127643	0.146673332	0.144225752	0.15306226	0.153026336	0.155244451	0.174603917	0.161666959	0.167067859	0.175542819	0.177577107	0.180026514	0.189921426	0.191121294	0.18351558	0.188217093	0.177344801	0.159396824	0.14047806	0.131657825	0.125662271	0.119083543	0.11363903	0.11242983	0.115447113	0.122173116	0.137484143	0.149074693	0.155822153	0.150852489	0.139861953	0.128697995
0.287111107	0.296835133	0.301186181	0.302804984	0.299586953	0.29755669	0.287260527	0.279201798	0.27487621	0.269695891	0.262014395	0.261162103	0.23122942	0.229416704	0.200602147	0.202224494	0.193313384	0.185473014	0.173306713	0.144240313	0.141797647	0.150349608	0.15036376	0.1525302	0.171635922	0.158778152	0.163974413	0.172696078	0.174566014	0.177189521	0.186428763	0.18785561	0.180359894	0.185283383	0.174259728	0.15676501	0.138474758	0.129915212	0.123916362	0.117173804	0.111846938	0.110833923	0.113517996	0.120190364	0.135230974	0.146181498	0.152828191	0.148264182	0.137573437	0.126773979
0.286537269	0.296102527	0.300820986	0.302276913	0.298545371	0.296870144	0.286389679	0.278728997	0.275327464	0.270263797	0.261713793	0.261164118	0.230692233	0.228951561	0.199827796	0.201409477	0.192641153	0.185000093	0.172514141	0.143568301	0.140810081	0.150019274	0.1496882	0.151791223	0.171041527	0.157715047	0.163366719	0.172062999	0.173937338	0.176878393	0.185527757	0.187179965	0.179651733	0.184810332	0.173551789	0.156384881	0.137855033	0.129165219	0.12297357	0.116309078	0.11141581	0.109713096	0.112922752	0.119343181	0.134854717	0.146209512	0.152294229	0.147882782	0.137033206	0.126166014
0.290289053	0.299937732	0.304485564	0.306058318	0.302350062	0.300719383	0.289726236	0.28291782	0.279374364	0.273689235	0.265566576	0.265181521	0.233606996	0.231379996	0.2025209	0.203549517	0.194755159	0.187252784	0.174632777	0.145148154	0.142158679	0.1517547	0.151232026	0.153625423	0.172978884	0.159031304	0.165517019	0.174379372	0.176115425	0.178810444	0.187873645	0.189142175	0.18168429	0.186914159	0.17564522	0.158069174	0.139270924	0.130209291	0.123523163	0.117057615	0.112471084	0.110340593	0.113712814	0.120617604	0.136545702	0.148247821	0.154583663	0.150073372	0.13872966	0.127625038
0.298577067	0.308369162	0.312692856	0.314881112	0.311096576	0.309209787	0.298716466	0.291249654	0.287687843	0.281506049	0.274136895	0.27335187	0.240649044	0.238474181	0.208759496	0.209756893	0.200618363	0.192713952	0.180111962	0.149679858	0.146524613	0.156706167	0.156139487	0.158673285	0.179238703	0.164084623	0.171027722	0.180942669	0.18237046	0.185123434	0.194636917	0.196426038	0.188143966	0.193661355	0.181902763	0.163224865	0.143748796	0.134325186	0.12719242	0.120738356	0.115745502	0.113823275	0.117527933	0.124517402	0.141647986	0.153679601	0.160998069	0.156010253	0.144134386	0.132357019
0.302985597	0.312922274	0.317309808	0.319530373	0.315689958	0.31377531	0.303127054	0.295549994	0.291935592	0.285662523	0.278184563	0.277387947	0.244202259	0.241995284	0.211841858	0.212853981	0.20358052	0.195559399	0.182771339	0.151889901	0.148688068	0.159019955	0.158444907	0.161016117	0.181885186	0.166507354	0.173552969	0.183614312	0.185063184	0.187856806	0.197510757	0.199326294	0.190921937	0.19652079	0.184588581	0.165634901	0.145871266	0.136308515	0.129070433	0.122521074	0.1174545	0.11550389	0.119263248	0.126355918	0.143739437	0.155948701	0.163375227	0.158313765	0.14626255	0.134311288
0.307361211	0.317441391	0.321892288	0.324144922	0.320249045	0.318306746	0.307504712	0.299818226	0.296151626	0.289787964	0.28220201	0.281393889	0.247728945	0.245490097	0.214901206	0.215927946	0.20652056	0.198383602	0.185410861	0.154083443	0.15083537	0.161316467	0.160733114	0.163341457	0.18451191	0.168911997	0.176059361	0.186266007	0.187735804	0.19056977	0.20036314	0.202204897	0.193679166	0.199358876	0.187254347	0.168026944	0.147977889	0.138277036	0.130934424	0.124290481	0.119150737	0.117171958	0.120985607	0.128180707	0.145815273	0.158200859	0.165734636	0.160600079	0.148374823	0.136250966
0.311810039	0.322036121	0.326551442	0.328836681	0.324884414	0.322914002	0.311955616	0.304157875	0.300438203	0.293982431	0.286286676	0.285466858	0.251314639	0.249043386	0.218011742	0.219053344	0.209509793	0.201255058	0.188094546	0.156313688	0.153018601	0.163651404	0.163059608	0.165705704	0.187182584	0.171356873	0.178607691	0.18896207	0.190453141	0.193328127	0.203263249	0.205131664	0.19648253	0.202244449	0.189964716	0.170459011	0.150119761	0.140278494	0.132829603	0.126089495	0.120875357	0.118867936	0.122736785	0.130036029	0.147925842	0.1604907	0.168133523	0.162924646	0.15052244	0.138223098
0.315856043	0.326648201	0.331240369	0.334060065	0.329429888	0.327846576	0.316400258	0.308214124	0.30441285	0.29818432	0.290547724	0.289590477	0.253846213	0.252206061	0.219693516	0.221667129	0.211274937	0.202967971	0.189390603	0.157871043	0.154043878	0.165488171	0.164873411	0.167384084	0.190029446	0.173587218	0.180403643	0.19132582	0.193689596	0.195931139	0.206549505	0.20893906	0.199302566	0.205330692	0.192800808	0.17291318	0.151414472	0.141503574	0.134103741	0.127420568	0.121413762	0.119993553	0.124089703	0.131230776	0.150065841	0.163116482	0.171157795	0.165657428	0.15283637	0.140232958
0.311973532	0.322364614	0.327277308	0.329928931	0.325664384	0.324511979	0.312290117	0.30391184	0.299992666	0.293737592	0.286260491	0.285106767	0.249387572	0.248077636	0.215988094	0.218252408	0.207536103	0.199599879	0.18638142	0.155371096	0.151390722	0.162713746	0.162224582	0.164789618	0.187996444	0.171345629	0.177780685	0.188244666	0.19135258	0.193363978	0.204635051	0.206617001	0.196810851	0.202842985	0.190231226	0.170505892	0.149304996	0.139277423	0.132145891	0.125432645	0.119379555	0.118353814	0.122099293	0.129342248	0.148001496	0.161400761	0.168966649	0.163187277	0.150824548	0.138167407
0.32260815	0.333890227	0.338943356	0.341391256	0.337307975	0.336114368	0.323301438	0.314505192	0.310718407	0.304013796	0.295974024	0.295160753	0.257968516	0.256947241	0.222954627	0.225473911	0.214556163	0.206122848	0.192639319	0.16052605	0.156449277	0.168001072	0.167428207	0.170013245	0.194352125	0.177157098	0.18392768	0.194975043	0.197246659	0.200092898	0.211752427	0.213660191	0.203753562	0.2100953	0.196763585	0.175925529	0.154208652	0.143345992	0.136135902	0.128790367	0.122987144	0.121618303	0.125741068	0.133852041	0.153293045	0.16716526	0.175007772	0.169021768	0.15621703	0.143107354
0.333651398	0.344730831	0.350324362	0.353004292	0.348241633	0.347052626	0.334000041	0.324802851	0.321273026	0.314696492	0.306035912	0.304654645	0.267109808	0.265285937	0.23119924	0.232782542	0.221896243	0.213882038	0.199533219	0.166226363	0.161676202	0.173519626	0.173752796	0.175788763	0.200270319	0.18241202	0.189884935	0.20124037	0.203460408	0.206684849	0.218428971	0.220234413	0.21022583	0.216823479	0.20335907	0.182072073	0.15925768	0.147990877	0.140329569	0.132910502	0.126975297	0.125191328	0.129587926	0.138115713	0.157982978	0.172584429	0.180425187	0.174479044	0.160885453	0.147774235
0.338587355	0.350620611	0.355886901	0.358750566	0.353709076	0.35200567	0.339188372	0.329661318	0.32637006	0.319596118	0.310338269	0.309626088	0.271127018	0.268991281	0.233544184	0.235907349	0.224884472	0.216253664	0.201699075	0.167519106	0.163190285	0.175676677	0.175593745	0.177445311	0.202791033	0.184198077	0.191876938	0.204032486	0.205903288	0.209169949	0.221233444	0.222811947	0.212293303	0.219648901	0.206302601	0.184415913	0.160836947	0.149788879	0.141867336	0.13454568	0.128349078	0.126587505	0.131164284	0.139360865	0.159800437	0.174803097	0.182902946	0.17722392	0.162996728	0.150175733
0.342370651	0.354907632	0.359625428	0.362893476	0.35826416	0.356029992	0.342927763	0.33343635	0.329501232	0.322804209	0.313375376	0.312671086	0.273210386	0.272027307	0.234901735	0.238637232	0.22711038	0.217546675	0.2035358	0.168639976	0.164408764	0.177869094	0.176842301	0.17893787	0.205268729	0.186654905	0.194225879	0.206408154	0.209011891	0.211385973	0.223456767	0.225619831	0.214633935	0.222640088	0.208699914	0.18614317	0.162349749	0.151117369	0.143139759	0.135713718	0.129420055	0.127816507	0.132639783	0.140947864	0.161725259	0.176888411	0.18525461	0.179118864	0.165281753	0.151785583
0.345593804	0.358184689	0.363400336	0.366243321	0.361510691	0.359833603	0.346086747	0.336721415	0.332160118	0.32602709	0.316450262	0.315463029	0.275649705	0.274649779	0.237418204	0.240820685	0.229103384	0.219698223	0.205471126	0.170718361	0.166247562	0.179256006	0.178800716	0.181008665	0.207052535	0.188526763	0.195958897	0.208087151	0.210804162	0.213096572	0.224899291	0.22765233	0.216486609	0.224542509	0.210022358	0.187459399	0.164089586	0.152641389	0.144802147	0.137298778	0.13089454	0.129278178	0.133667375	0.142253837	0.16341853	0.178240691	0.186754879	0.180571333	0.166632263	0.152743401
0.341990682	0.354689153	0.359448583	0.362466322	0.357296048	0.355970993	0.342511796	0.3332358	0.329091238	0.322265692	0.312922962	0.312027636	0.271635295	0.270949174	0.233818079	0.237304667	0.22525285	0.216360122	0.20194854	0.167876608	0.163551666	0.176184741	0.176199381	0.178707872	0.204833373	0.185766738	0.193305221	0.205599631	0.207844981	0.210941464	0.222998524	0.225422753	0.213965077	0.221971492	0.207650531	0.185166411	0.16209366	0.150573111	0.143207887	0.135449521	0.128921961	0.127283525	0.131747346	0.139905309	0.161719282	0.176335846	0.185092949	0.179109296	0.164924323	0.150881287
0.34631581	0.359674467	0.363942211	0.367377292	0.362112195	0.360293874	0.346911353	0.337746682	0.333606031	0.326546931	0.316767676	0.31551327	0.274740697	0.274533704	0.236462395	0.240014408	0.227926679	0.218767893	0.204155122	0.169606426	0.164672791	0.178684919	0.178142284	0.180636628	0.207237817	0.187545374	0.196046823	0.208295309	0.210896384	0.213571896	0.225313106	0.228143793	0.216784182	0.224789089	0.210596825	0.187644882	0.163868711	0.151993541	0.1442409	0.136092976	0.129456515	0.128123282	0.132993918	0.14155612	0.163473835	0.178781726	0.187636145	0.181408143	0.167141057	0.152830697
0.350743743	0.364324572	0.368595512	0.372074513	0.367068975	0.364900528	0.351824933	0.342065051	0.338429861	0.330770389	0.321236736	0.319547367	0.278253483	0.278043843	0.239485762	0.243083189	0.230840909	0.22156502	0.206765413	0.171774984	0.166778269	0.181027118	0.18041998	0.182946216	0.210514719	0.189943296	0.198553443	0.211422836	0.213638025	0.216923258	0.229484771	0.231599423	0.219849987	0.228162602	0.213922084	0.190318799	0.165963907	0.153936904	0.146085139	0.137833037	0.131111723	0.129761444	0.134694354	0.143366031	0.165904774	0.181419307	0.190626757	0.184703832	0.169587749	0.155433035
0.351595472	0.36520928	0.369490591	0.37297804	0.367960348	0.365786635	0.352679287	0.342895705	0.339251687	0.331573615	0.322016811	0.32032334	0.278929181	0.278719031	0.240067317	0.243673481	0.231401472	0.222103058	0.207267512	0.172192114	0.167183265	0.181466715	0.180858103	0.183390473	0.211025923	0.190404545	0.1990356	0.211936245	0.214156813	0.217450024	0.23004204	0.232161828	0.22038386	0.228716661	0.214441562	0.19078096	0.166366926	0.154310717	0.146439885	0.138167744	0.131430108	0.13007655	0.13502144	0.143714174	0.166307649	0.181859857	0.191089666	0.185152358	0.169999568	0.155810481
0.345636274	0.359275661	0.364406249	0.367196267	0.361527236	0.360361032	0.347168877	0.337567311	0.333715926	0.326303767	0.316660009	0.315686197	0.27364845	0.27361357	0.235522325	0.239387585	0.227020543	0.217898168	0.203343491	0.168932146	0.164018125	0.178031159	0.177434069	0.179918496	0.207053929	0.186799776	0.195656476	0.208098593	0.21045957	0.21353335	0.225686849	0.228410729	0.216211518	0.225113692	0.210689039	0.187169065	0.163217241	0.151389282	0.143667462	0.135551931	0.128941853	0.12761392	0.132465193	0.140993355	0.163674364	0.178882077	0.188537037	0.181906645	0.167406393	0.152860653
0.349958983	0.363419561	0.370077291	0.372045892	0.366389218	0.365620682	0.35208926	0.342116911	0.338300927	0.330871885	0.321338014	0.320464245	0.277428372	0.27731938	0.23880769	0.242552912	0.230404973	0.22077002	0.206143802	0.171367623	0.165875724	0.180354905	0.179780935	0.181822396	0.210013506	0.188877112	0.198162326	0.211177988	0.21375193	0.216300454	0.228802907	0.231648754	0.219430083	0.229006183	0.213966632	0.189957732	0.165005086	0.1528342	0.144615837	0.136485968	0.130120168	0.128733084	0.13356804	0.142959687	0.166332401	0.181916772	0.191691874	0.184923229	0.170087231	0.155380599
0.345688854	0.358384858	0.36473726	0.367027479	0.361876493	0.360921306	0.347290731	0.337600854	0.333976485	0.326298491	0.317267634	0.316671184	0.273630736	0.273294508	0.235293121	0.238455245	0.226805189	0.217407146	0.20346809	0.168710146	0.16346418	0.177577537	0.177486336	0.179306524	0.207417457	0.186562327	0.194837454	0.208144776	0.210719292	0.213118682	0.225846888	0.228338413	0.216904187	0.225956216	0.211144413	0.187474576	0.162676515	0.150576614	0.142551259	0.13447064	0.128623371	0.126730132	0.131679044	0.140931341	0.164198449	0.180198092	0.189251868	0.182686565	0.168152067	0.15359835
0.339589214	0.352590424	0.35806677	0.36072162	0.356115615	0.354115506	0.340996223	0.331974503	0.328138089	0.320465343	0.311585166	0.31104634	0.268514424	0.267833128	0.231185695	0.233861203	0.222417491	0.213552135	0.199550463	0.165496646	0.160455225	0.174861818	0.174464624	0.175809002	0.203722621	0.182690788	0.191444638	0.204202213	0.206565952	0.209345842	0.221774094	0.22414823	0.212808962	0.221469337	0.207476015	0.183676917	0.159469738	0.147326031	0.139246219	0.131750505	0.126012238	0.124275523	0.129169341	0.138123436	0.160885792	0.176928474	0.186196646	0.179178277	0.164650325	0.150976765
0.34189677	0.355170294	0.360510019	0.362762233	0.358146622	0.356023148	0.34334023	0.334953356	0.331323855	0.323153	0.314275101	0.313398083	0.271051756	0.2706021	0.233263677	0.23607492	0.224656912	0.215364251	0.201305847	0.166666502	0.161608548	0.17638726	0.175805405	0.177031343	0.204940522	0.183753502	0.193168626	0.20614165	0.208045048	0.211167886	0.22385841	0.22617795	0.214299687	0.223238891	0.209049054	0.184976067	0.160403415	0.148227865	0.139920265	0.132501704	0.126544543	0.124913991	0.129657325	0.138899012	0.162109988	0.178243345	0.187903942	0.180817791	0.165724267	0.1521546
0.347036228	0.358976848	0.364157234	0.365745357	0.361405782	0.36018649	0.348040954	0.339762617	0.336350737	0.328518596	0.319400817	0.318942688	0.275938428	0.275865539	0.237234234	0.240518777	0.228873033	0.219328008	0.205417928	0.169947057	0.164736703	0.179881498	0.179038493	0.180437971	0.208537129	0.187307582	0.196647937	0.210426443	0.212195709	0.215141637	0.228403227	0.230443577	0.218217451	0.227686677	0.213203862	0.188810055	0.162909183	0.150738139	0.1429148	0.1345598	0.128377103	0.126833094	0.132020128	0.141579312	0.165623047	0.181867925	0.191550737	0.185005397	0.169746117	0.155246358
0.348319861	0.358837017	0.363413049	0.364918865	0.360993409	0.360054157	0.349295515	0.341497967	0.338123799	0.331340816	0.322218996	0.322408747	0.27925624	0.278911101	0.240454844	0.243791866	0.231157681	0.222816534	0.208132791	0.172437161	0.166932435	0.182257236	0.181521821	0.183172652	0.212043309	0.18991975	0.199668806	0.213692377	0.215500951	0.218059176	0.231577957	0.233992047	0.221577912	0.231249591	0.216051084	0.191733451	0.165042098	0.152665934	0.144924116	0.136425783	0.129969675	0.128424158	0.133849769	0.143716596	0.168314983	0.185024574	0.194493376	0.187865359	0.172866425	0.157510099
0.343571228	0.353284227	0.357382359	0.35896325	0.355296384	0.354285556	0.344456599	0.337365225	0.334400623	0.328381002	0.319326044	0.319624491	0.277580515	0.27758655	0.238926513	0.242362179	0.229584458	0.221266438	0.206795156	0.171364851	0.16560155	0.181159539	0.180256929	0.182261187	0.211452545	0.189325414	0.198881653	0.212721206	0.214980844	0.217333132	0.230376732	0.233346177	0.220878059	0.230423377	0.214902188	0.19069408	0.164437154	0.152006834	0.143804685	0.135953556	0.129543766	0.127891308	0.133004601	0.142831156	0.167696901	0.184694243	0.193872021	0.186963649	0.171974587	0.156688399
0.334545063	0.343677889	0.347414885	0.349031854	0.345688609	0.344518204	0.335141172	0.328365162	0.325671278	0.319730651	0.311253595	0.311248322	0.270622305	0.271364192	0.23262951	0.236430687	0.224318132	0.215537633	0.201774771	0.167378963	0.161780634	0.177156682	0.176326813	0.17797721	0.206694853	0.185022189	0.194140947	0.2078528	0.210238601	0.212904474	0.225586386	0.228160214	0.216106	0.225590965	0.210870097	0.186427145	0.160900693	0.148680589	0.140469501	0.132807235	0.126384226	0.124947284	0.130405082	0.139815398	0.164116747	0.180861766	0.190093656	0.183666099	0.16842585	0.153664064
0.327300964	0.335753562	0.339283716	0.340758375	0.337978777	0.336927978	0.327833719	0.321619535	0.31884385	0.313505299	0.305954567	0.30558609	0.266524772	0.267610126	0.229754732	0.233409334	0.22174444	0.212874068	0.199206869	0.165261108	0.159427393	0.17512428	0.17426257	0.175978649	0.204428663	0.182577715	0.191619888	0.20555327	0.207755212	0.210416193	0.223627394	0.226108085	0.213519311	0.223545207	0.208936596	0.18423334	0.158974126	0.146912421	0.139190366	0.130978916	0.124569334	0.123798395	0.128854601	0.13872943	0.162535192	0.179398439	0.188729165	0.182366292	0.166941634	0.152495305
0.323278188	0.331400903	0.334717841	0.335908183	0.333319804	0.332450184	0.323881619	0.318331663	0.315559026	0.310565111	0.303464228	0.303195234	0.26521358	0.266124812	0.229068394	0.232392446	0.2209778	0.2119563	0.198757024	0.164563494	0.158718842	0.174686908	0.173074418	0.175212539	0.203738002	0.181591879	0.190860501	0.20494436	0.207117856	0.209581246	0.222880449	0.225182774	0.212642943	0.222382387	0.207781809	0.183453969	0.158062311	0.146168367	0.138352012	0.130143708	0.123952108	0.123402869	0.127618918	0.137919881	0.162033964	0.178899736	0.188219508	0.18155674	0.166299584	0.151904543
0.320413198	0.328344704	0.331366282	0.33272868	0.329874991	0.329029014	0.320956103	0.31552598	0.313141402	0.307683177	0.3008777	0.30088985	0.262869536	0.263757731	0.226717302	0.230386111	0.218994536	0.210155908	0.19706423	0.162868429	0.157490116	0.173280486	0.171805124	0.173572777	0.20199178	0.180025402	0.189330106	0.203448624	0.20553255	0.207816808	0.220651074	0.222951137	0.211195754	0.220452571	0.206156179	0.182006395	0.156512613	0.144795604	0.136619788	0.128648608	0.122700003	0.121587764	0.12634763	0.136228639	0.160846481	0.177097833	0.186540604	0.179900645	0.165063399	0.150279131
0.31403416	0.321623208	0.324389811	0.32590598	0.32309402	0.322341874	0.31439638	0.308767692	0.30666143	0.301360488	0.294775233	0.294767591	0.2574298	0.258391136	0.221933603	0.225698783	0.214389645	0.205861812	0.193025426	0.159376456	0.15419444	0.169620813	0.168675927	0.169931673	0.198226903	0.17682373	0.18567682	0.199888052	0.201888589	0.203899924	0.216912679	0.219113577	0.207209113	0.216856893	0.202810102	0.178727483	0.153581676	0.14179226	0.133681982	0.125940794	0.119966022	0.119062125	0.124019094	0.1334433	0.157973901	0.174022697	0.18346252	0.176984792	0.162218356	0.147704842
0.313440205	0.320927276	0.323621385	0.325194785	0.322399149	0.321526687	0.313885628	0.308278207	0.306243452	0.301535125	0.294889298	0.294982777	0.258480913	0.259441327	0.223112781	0.226882682	0.215825408	0.207325957	0.194035806	0.160406864	0.154944541	0.170709642	0.169722856	0.171031242	0.199892436	0.177971471	0.186825822	0.200834309	0.203218462	0.205634373	0.219024974	0.221069113	0.208750665	0.218911322	0.204370804	0.180076173	0.154834271	0.142870238	0.134749888	0.126976806	0.120773018	0.119869693	0.12499253	0.13449298	0.15901693	0.17546501	0.184876872	0.178553489	0.163600168	0.148930384
0.316863845	0.324432696	0.327156232	0.328746818	0.325920646	0.325038654	0.317314134	0.311645464	0.309588484	0.304828729	0.298110311	0.298204811	0.261304245	0.262275149	0.225549795	0.229360873	0.218182822	0.209590534	0.196155217	0.162158954	0.156636967	0.172574266	0.171576703	0.172899379	0.202075818	0.179915415	0.188866481	0.203027979	0.205438174	0.207880473	0.221417337	0.223483803	0.211030804	0.221302443	0.206603103	0.182043107	0.156525493	0.144430779	0.136221732	0.128363746	0.122080628	0.121179004	0.126357796	0.135962018	0.160753838	0.177381577	0.186896242	0.180503791	0.165387138	0.150557118
0.321380955	0.329082303	0.331933636	0.333470856	0.330665166	0.329628725	0.321961014	0.316370182	0.314115402	0.309511057	0.302557078	0.302550635	0.264850397	0.266272919	0.228085829	0.232489217	0.221140917	0.212191645	0.198286324	0.164143707	0.158338732	0.175144669	0.173959576	0.175166832	0.205405117	0.182187286	0.191467078	0.205949592	0.208497946	0.211022058	0.224800257	0.227358658	0.214150145	0.225021227	0.209824938	0.184768547	0.158226047	0.146088731	0.137701698	0.12975834	0.12340696	0.12249554	0.127730597	0.137621991	0.163325091	0.180074211	0.189853397	0.183414119	0.167666256	0.152542316
0.324792143	0.332575234	0.335456831	0.337010368	0.334174898	0.333127456	0.325378359	0.319728185	0.317449472	0.312796256	0.305768466	0.305761955	0.26766156	0.269099182	0.230506768	0.234956894	0.223488142	0.21444388	0.200253721	0.165885954	0.159824428	0.177003682	0.17580601	0.177026081	0.207585319	0.18412105	0.19349934	0.208135574	0.210710976	0.21326188	0.227186322	0.229771878	0.216423168	0.227409638	0.212052053	0.186729709	0.159870327	0.147639339	0.139163285	0.13095911	0.12471682	0.123594654	0.129086349	0.139082733	0.165058649	0.181985547	0.191868531	0.185360906	0.169445892	0.154161424
0.325293202	0.333204399	0.336019926	0.33751243	0.334797284	0.333899043	0.32594519	0.320042851	0.317702249	0.312445498	0.305617134	0.305434548	0.266390169	0.267980186	0.229092581	0.23376336	0.221886435	0.212994241	0.198904979	0.164614134	0.158856392	0.175759288	0.174727441	0.175799204	0.206073074	0.183142119	0.192179084	0.20746245	0.20950846	0.211622524	0.225803467	0.22806063	0.214809966	0.225630771	0.210568732	0.185602781	0.158460743	0.14642034	0.137798577	0.129504354	0.12355564	0.122344064	0.12795847	0.137900288	0.164029023	0.181075491	0.190940466	0.184241702	0.168403271	0.153485334
0.327796214	0.335631225	0.338921737	0.340384686	0.337330327	0.336783015	0.328444015	0.322339962	0.320061066	0.314505423	0.307564635	0.307491639	0.267448825	0.269554598	0.23001071	0.234862256	0.222750673	0.213995444	0.199836046	0.165515525	0.159866993	0.176475226	0.175558914	0.176929922	0.206777353	0.183977777	0.193001711	0.20811393	0.210121865	0.212545631	0.226661158	0.228516885	0.215830491	0.226321555	0.211383713	0.186332361	0.159311754	0.147082928	0.138480197	0.130136114	0.124168854	0.12279939	0.128429553	0.138514955	0.164662358	0.182033227	0.191621037	0.184960455	0.169187846	0.154286857
0.329564382	0.33821042	0.341642237	0.342908421	0.339856534	0.339019662	0.330486588	0.32413638	0.321697713	0.316196611	0.308687401	0.308706937	0.267237318	0.269820018	0.229648005	0.234449787	0.222181212	0.213401932	0.199332909	0.165053587	0.159062202	0.176530698	0.175210299	0.176717179	0.207411953	0.183428759	0.192808112	0.20816949	0.21008403	0.21272838	0.227201753	0.229144109	0.216230655	0.226819177	0.211478899	0.186191257	0.159233647	0.146614781	0.137978899	0.129807802	0.123582549	0.122285442	0.127805792	0.138282381	0.164636196	0.182167493	0.192056643	0.185222621	0.169256121	0.1540223
0.332008247	0.341372044	0.344481932	0.34589828	0.342889605	0.341892576	0.332951207	0.326727844	0.323902489	0.318285956	0.310635563	0.310834056	0.267905015	0.270477604	0.229949822	0.23476298	0.222210615	0.213443761	0.199506427	0.164848357	0.158474333	0.1766633	0.174956141	0.176341998	0.207932021	0.183058243	0.192678239	0.208930948	0.210269789	0.212858053	0.227965673	0.229970035	0.21620047	0.227092509	0.211650512	0.186478394	0.158800906	0.146213246	0.137374081	0.129255945	0.122859053	0.12193558	0.127604983	0.138165877	0.164526962	0.182033628	0.192532182	0.185701411	0.169784964	0.15420948
0.333605441	0.342638516	0.346030395	0.347891282	0.344537983	0.343752465	0.334368799	0.328221063	0.325177232	0.319500945	0.311441755	0.311744993	0.267668824	0.270721975	0.229384923	0.234458031	0.221507581	0.212703537	0.199067969	0.164345583	0.157931907	0.176255919	0.174763905	0.175820445	0.207812775	0.182475311	0.192462925	0.209045182	0.210083747	0.212968685	0.228071174	0.23031713	0.215469993	0.227467366	0.211955952	0.186478897	0.158085295	0.14579917	0.136523602	0.128176823	0.12217531	0.121245924	0.127012909	0.137490506	0.164688902	0.182245823	0.192446542	0.186539903	0.169994069	0.154376615
0.335810169	0.345034674	0.348594353	0.350133651	0.346981198	0.346161804	0.336892808	0.330227077	0.32761484	0.321660646	0.313203581	0.31335445	0.268739148	0.27135817	0.2298236	0.234754361	0.222002728	0.213382002	0.199676759	0.164611122	0.158351237	0.176811777	0.175635844	0.176436971	0.209021943	0.183355213	0.193347084	0.210263597	0.211467646	0.214347954	0.229098839	0.231653382	0.21663962	0.228967108	0.213467482	0.186993062	0.15866006	0.146062644	0.136874779	0.128562361	0.122557945	0.121433029	0.127368908	0.13790288	0.165744537	0.183810439	0.193783312	0.18811247	0.171197364	0.155372007
0.339116815	0.348432152	0.352026881	0.353581337	0.350397842	0.34957038	0.340210115	0.333478747	0.330840789	0.324827964	0.316287625	0.316439979	0.271385361	0.274030172	0.23208662	0.237065934	0.224188738	0.215483126	0.20164293	0.16623201	0.159910485	0.178552802	0.17736529	0.178174305	0.211080134	0.18516067	0.195250928	0.212334015	0.213549919	0.21645859	0.231354723	0.23393442	0.218772821	0.231221695	0.215569448	0.18883434	0.160222349	0.14750089	0.138222553	0.129828285	0.123764746	0.122628752	0.12862308	0.139260778	0.167376585	0.185620378	0.195691452	0.18996477	0.172883105	0.15690192
0.342523734	0.351932656	0.3555635	0.357133572	0.353918095	0.35308232	0.343628017	0.336829023	0.334164563	0.328091331	0.319465192	0.319619076	0.27411182	0.276783201	0.234418266	0.239447604	0.226441038	0.217647966	0.203668725	0.16790205	0.161517017	0.180346623	0.179147181	0.179964324	0.213200739	0.187020877	0.197212506	0.214467217	0.215695337	0.218633229	0.233679016	0.23628463	0.22097071	0.233544651	0.217735155	0.190731454	0.161832014	0.148962192	0.139611199	0.131132598	0.125008141	0.123860735	0.129915285	0.140659854	0.169058125	0.187485203	0.197657456	0.191873241	0.174619966	0.158478227
0.345542277	0.355237755	0.358780042	0.360465112	0.357096078	0.356385199	0.346945771	0.339969286	0.337613906	0.331152186	0.322743358	0.322849655	0.276504863	0.279718424	0.236641201	0.241890995	0.228526642	0.219613113	0.205436347	0.169576505	0.162798892	0.182360847	0.180847318	0.181893065	0.215468001	0.188697034	0.199187952	0.21681956	0.217934267	0.220813839	0.236472661	0.238801351	0.223524164	0.23584661	0.2197638	0.193262032	0.163785981	0.150450368	0.141029394	0.132247856	0.125838567	0.124844354	0.131054082	0.14223855	0.170755568	0.189070661	0.199764492	0.193411497	0.176464085	0.160208978
0.343044748	0.352467982	0.356104349	0.357676809	0.354456441	0.353619394	0.344150711	0.337341375	0.334672862	0.328590391	0.319951131	0.32010525	0.274528772	0.277204217	0.23477484	0.239811828	0.226785479	0.217979031	0.203978526	0.168157447	0.161762701	0.180620949	0.179419682	0.180238068	0.21352504	0.187305355	0.197512487	0.214793444	0.216023432	0.218965793	0.234034466	0.236644043	0.221306829	0.233899896	0.218066352	0.191021576	0.162078177	0.149188779	0.139823562	0.131332064	0.125198292	0.12404914	0.130112899	0.140873812	0.16931528	0.187770388	0.197958113	0.1921651	0.174885581	0.158719288
0.338023567	0.347308873	0.350892014	0.352441458	0.349268226	0.348443432	0.339113342	0.332403675	0.329774221	0.323780781	0.315267974	0.315419837	0.270510467	0.273146751	0.231338417	0.236301678	0.223465997	0.214788449	0.200992871	0.165696109	0.159394964	0.177977182	0.176793498	0.177599905	0.210399652	0.184563747	0.194621476	0.21164949	0.212861475	0.215760768	0.23060888	0.23318026	0.218067539	0.23047628	0.214874493	0.188225574	0.159705823	0.147005088	0.137614752	0.129268973	0.123365752	0.12209469	0.12817621	0.138811827	0.166836995	0.185021974	0.19506058	0.18935236	0.172325763	0.156396098
0.333769559	0.34293801	0.346476057	0.348006002	0.344872705	0.344058291	0.33484562	0.328220393	0.325624031	0.319706018	0.311300344	0.311450296	0.267106107	0.269709214	0.228427036	0.233327835	0.220653689	0.21191987	0.198463387	0.163610833	0.157388987	0.175737349	0.174568562	0.17536482	0.207751784	0.182241023	0.192172176	0.208985893	0.210182625	0.213045431	0.22770668	0.2302457	0.215187812	0.227575749	0.21217031	0.185856766	0.157695934	0.145155037	0.135823243	0.127642131	0.1218132	0.120558135	0.126563119	0.137064888	0.164737361	0.182693482	0.192605754	0.186969371	0.170157053	0.154427862
0.332784409	0.342143067	0.345554779	0.346900472	0.343929489	0.343248214	0.334156741	0.32743742	0.325168864	0.318945335	0.310846471	0.310948849	0.266312408	0.268949949	0.227464922	0.232570915	0.220059725	0.211517788	0.19753772	0.163194911	0.156400009	0.175495682	0.174092182	0.175034058	0.207845547	0.181741329	0.191720014	0.20882721	0.210504349	0.212887446	0.227634641	0.230122458	0.215462874	0.227492443	0.212418833	0.185806262	0.157108301	0.144342664	0.13572409	0.12723181	0.120806194	0.119653462	0.126164386	0.136967103	0.16487382	0.183204018	0.19344718	0.186956098	0.170631411	0.15468094
0.330727576	0.339937997	0.34335019	0.345041761	0.341845544	0.341161233	0.332053778	0.325579524	0.323155639	0.317292737	0.308942406	0.309467039	0.264329641	0.267903235	0.226296099	0.231457256	0.219107622	0.210364365	0.196250645	0.162541003	0.155267176	0.174912258	0.173497928	0.174242476	0.207452994	0.180707728	0.190923314	0.20798504	0.210091824	0.212276239	0.227329148	0.229610474	0.214849766	0.227292034	0.212132635	0.185475212	0.156608652	0.143615154	0.135067215	0.126264044	0.119777294	0.118922866	0.1253393	0.136414892	0.164653224	0.182980151	0.193594278	0.186622656	0.170383555	0.15434208
0.325158729	0.334044399	0.337397435	0.339059678	0.336018416	0.335328848	0.326296871	0.319939949	0.317553001	0.311791747	0.303586188	0.304101725	0.259746887	0.263258523	0.222372742	0.227444419	0.215308893	0.20671722	0.192848194	0.159722986	0.152575267	0.171977305	0.170489947	0.171221587	0.203856325	0.177574749	0.187613225	0.204379582	0.206454086	0.208595948	0.223387881	0.225629655	0.211124857	0.223499969	0.208676434	0.18237203	0.153893485	0.141125259	0.132725518	0.12407497	0.117700683	0.116861068	0.123166258	0.13404983	0.161798586	0.180007797	0.190537646	0.183387128	0.167429569	0.15169253
0.320091706	0.328835679	0.332192071	0.333701278	0.330854416	0.330115982	0.321177779	0.314959329	0.312674026	0.306852058	0.299188395	0.299464461	0.255502087	0.25900393	0.218482329	0.224006634	0.211542062	0.203100701	0.189474314	0.156945978	0.149905961	0.169191158	0.167507224	0.168226064	0.200889722	0.174468077	0.184634537	0.201415201	0.203347527	0.205487082	0.220004537	0.222653185	0.208120809	0.220436868	0.205505878	0.179431051	0.151292203	0.138823317	0.130403484	0.121904277	0.115641508	0.114816582	0.121011464	0.131704627	0.159760219	0.177484726	0.187908478	0.180504091	0.164986537	0.149517774
0.320129484	0.32874337	0.332159929	0.333354442	0.330552864	0.329582324	0.321360484	0.315416796	0.313665758	0.307867581	0.300531775	0.300670394	0.257389834	0.261363476	0.219808032	0.225564222	0.212866107	0.204889344	0.190890515	0.157984803	0.150696837	0.17076726	0.168708329	0.168971683	0.202650775	0.175295773	0.18612668	0.203634664	0.205147233	0.206907959	0.221837219	0.224396344	0.209586911	0.222267609	0.207320469	0.18048999	0.151737971	0.139189788	0.130583839	0.122267792	0.115826236	0.115169092	0.121607665	0.132421127	0.160948594	0.178961543	0.189756491	0.182397013	0.166481063	0.150980177
0.321090323	0.329310504	0.332561684	0.333553301	0.331034429	0.329955142	0.32245405	0.316824812	0.315193126	0.310017488	0.302816219	0.303422858	0.261215396	0.265421252	0.223048257	0.229074364	0.216143376	0.208336757	0.194550356	0.160509754	0.15344954	0.17420341	0.171983896	0.172332713	0.206737164	0.178749923	0.189637773	0.207517389	0.209173782	0.210966726	0.226528885	0.228682933	0.213337574	0.226850719	0.211360442	0.18418999	0.154835529	0.141479399	0.133076832	0.124557474	0.118063221	0.117285112	0.124053765	0.135056787	0.164004976	0.182732069	0.193940488	0.186918869	0.169886079	0.154081979
0.316865968	0.324657303	0.327653966	0.328797646	0.326212143	0.325480129	0.318134522	0.312644086	0.311009497	0.30641378	0.299760004	0.300027002	0.259895264	0.263766304	0.222136223	0.228613148	0.215779141	0.207214772	0.193954325	0.160014429	0.152916282	0.173540754	0.171679997	0.172152352	0.206420861	0.178755845	0.189395669	0.207062205	0.208774346	0.210947369	0.226475889	0.228420036	0.212904717	0.226416192	0.210743396	0.183768017	0.154638362	0.141317472	0.133186438	0.124403544	0.118092233	0.117050766	0.123741923	0.134837596	0.163962674	0.1829333	0.193882549	0.18695034	0.169746819	0.153625301
0.311029956	0.318152714	0.321235134	0.322261498	0.319556876	0.31904617	0.311846678	0.306972575	0.30548002	0.300704374	0.294576796	0.294738728	0.255954763	0.259919206	0.219071097	0.225021026	0.212893567	0.204119869	0.191170131	0.157601902	0.150604133	0.170661942	0.168878123	0.169184431	0.202905544	0.175692895	0.186402999	0.203925008	0.205232747	0.207267936	0.222478804	0.224482013	0.209502956	0.222877015	0.207681738	0.180763839	0.151894914	0.13922236	0.130645633	0.121991784	0.116069922	0.11489407	0.121566552	0.132500259	0.161444458	0.180061664	0.190609941	0.183482261	0.167015249	0.15130298
0.307119934	0.313822548	0.316827952	0.317785559	0.315121372	0.31454118	0.307885755	0.303280944	0.301856546	0.297261921	0.291459431	0.291909585	0.254987564	0.258962308	0.21885921	0.224099077	0.212489899	0.203850967	0.190788796	0.157571028	0.150388422	0.170812986	0.16881681	0.169211882	0.202960352	0.175255373	0.18628409	0.203821229	0.205256657	0.206897753	0.222185513	0.224439956	0.209414954	0.222840447	0.207728842	0.180854853	0.151713192	0.139002173	0.130416002	0.121774379	0.115629546	0.114544285	0.121244977	0.132242783	0.161790459	0.180269573	0.19077038	0.183609811	0.167239789	0.151415694
0.305977538	0.312401966	0.314945655	0.315663453	0.313193393	0.312571528	0.306799415	0.302233114	0.301030441	0.296667399	0.291625816	0.291958842	0.258779068	0.261915301	0.223572868	0.229014668	0.216886937	0.208349017	0.194781554	0.161215178	0.153902656	0.175157287	0.172544974	0.173146872	0.207731157	0.17935352	0.190466451	0.208746485	0.210015226	0.211858811	0.22727343	0.229373114	0.2137964	0.227715566	0.212284379	0.185345467	0.155306118	0.141950839	0.133321934	0.124410388	0.118279306	0.11714514	0.123939884	0.135331067	0.165412914	0.184748191	0.195433315	0.188247655	0.171491842	0.154826246
0.301937606	0.307916473	0.310303308	0.311029227	0.308830815	0.308193345	0.302768547	0.298522811	0.297428511	0.293357618	0.28859774	0.288732439	0.258292117	0.261435284	0.224401095	0.230209899	0.218164954	0.209846761	0.196096966	0.162235192	0.155045657	0.176580972	0.173950219	0.174304987	0.209275535	0.18073566	0.192007088	0.210279174	0.211564294	0.213415349	0.228817289	0.230633813	0.215341213	0.228965156	0.21409949	0.186983803	0.156655442	0.142976217	0.134049864	0.125212362	0.119232548	0.117992024	0.124971908	0.136418092	0.166673039	0.186313663	0.196916337	0.190003745	0.173113461	0.156356346
0.297426543	0.303042606	0.305261919	0.306273518	0.304160996	0.303628197	0.298155058	0.294296177	0.293139008	0.289448627	0.284708684	0.284845426	0.255729607	0.259282813	0.223069443	0.229249231	0.217436366	0.209133909	0.195621997	0.162064814	0.154819192	0.176227885	0.173859402	0.174080147	0.208938531	0.180364243	0.191597587	0.20971479	0.211165167	0.212579014	0.227838096	0.230171159	0.214861806	0.228207176	0.213720537	0.18643684	0.156400354	0.142827173	0.133710207	0.125121904	0.118824271	0.117761817	0.12467005	0.136039405	0.166752969	0.186105477	0.197085877	0.190048078	0.173073861	0.156347745
0.29306582	0.298308144	0.300612758	0.301627806	0.299517288	0.298959301	0.293571075	0.289964754	0.288946754	0.285381464	0.280832102	0.281204584	0.252938241	0.256260657	0.221414117	0.227390512	0.21559479	0.207452663	0.194467473	0.160924076	0.153887067	0.175117199	0.172952615	0.172990141	0.208020071	0.179122916	0.190138496	0.208502226	0.210246583	0.211445437	0.226449316	0.229047846	0.21372654	0.227152472	0.212541678	0.185342774	0.155347858	0.141826763	0.13295956	0.124278924	0.117919642	0.11685654	0.12384482	0.135073162	0.165960311	0.185117153	0.196357562	0.189125358	0.172522209	0.155443716
0.285842017	0.290955122	0.293202929	0.294192957	0.292134462	0.291590229	0.286334817	0.282817389	0.281824482	0.278347073	0.273909848	0.274273149	0.246703545	0.249944067	0.215956462	0.221785544	0.210280576	0.202339145	0.189674028	0.156957445	0.150093892	0.170800721	0.168689491	0.168726093	0.203099153	0.174707701	0.185451756	0.203362837	0.205344189	0.206353998	0.221133997	0.223408995	0.208478532	0.221725856	0.20730272	0.180774245	0.151518675	0.138330864	0.129682229	0.121215562	0.115013031	0.113976134	0.120792159	0.131743732	0.161944337	0.180569227	0.191517529	0.184463591	0.168269695	0.151612171
0.281590928	0.286798028	0.288892133	0.289908553	0.287765616	0.287302693	0.282173858	0.27871095	0.277605782	0.274445856	0.26992085	0.270327243	0.243394086	0.246893087	0.213483351	0.219312658	0.207625022	0.200158977	0.187733896	0.155059358	0.147879162	0.16909603	0.166740008	0.167018853	0.201287916	0.172590721	0.183651077	0.201613542	0.203269531	0.2046219	0.219205287	0.22124745	0.206386919	0.219519708	0.205249097	0.178874111	0.149504477	0.13663078	0.12777882	0.11911928	0.113161466	0.11217701	0.11912202	0.130086085	0.160196196	0.179181122	0.18970193	0.182932284	0.1664689	0.149927848
0.278157732	0.283301346	0.28536992	0.286373947	0.284257137	0.283799858	0.278733555	0.275312867	0.274221173	0.271099774	0.266629937	0.267031375	0.240426591	0.243882932	0.210880532	0.216638767	0.205093629	0.197718611	0.185445018	0.153168853	0.146076199	0.167034388	0.16470709	0.164982536	0.198833786	0.170486471	0.181411978	0.199155441	0.20079124	0.202127122	0.216532706	0.218549971	0.203870621	0.216843293	0.202746672	0.176693253	0.147681697	0.134964958	0.126220923	0.117666961	0.111781786	0.110809332	0.117669667	0.128500057	0.158243062	0.176996521	0.187389057	0.180701948	0.164439288	0.148099907
0.275551577	0.280646999	0.282696192	0.283690812	0.281593835	0.281140841	0.276122005	0.272733367	0.271651902	0.268559748	0.26413179	0.264529468	0.238173953	0.24159791	0.20890472	0.214609004	0.203172037	0.195866118	0.183707521	0.151733761	0.144707561	0.165469386	0.163163894	0.163436759	0.196970844	0.168889125	0.179712267	0.197289486	0.198909959	0.200233324	0.214503937	0.216502301	0.201960487	0.214811614	0.200847069	0.175037754	0.146298017	0.133700426	0.125038316	0.116564499	0.110734464	0.109771122	0.11656718	0.127296096	0.156760429	0.17533818	0.185633345	0.17900889	0.1628986	0.146712309
0.274003921	0.279070725	0.281108408	0.282097442	0.280012242	0.279561792	0.274571145	0.27120154	0.270126149	0.267051362	0.262648275	0.263043718	0.236836231	0.240240957	0.207731391	0.213403637	0.202030906	0.194766021	0.182675714	0.150881538	0.143811921	0.164540015	0.162247471	0.162518804	0.195864543	0.167940547	0.1787029	0.196181395	0.197792766	0.199108698	0.21329916	0.2152863	0.200826161	0.213605108	0.199718997	0.174054641	0.145317661	0.132477476	0.124002634	0.115724527	0.109963243	0.108905538	0.115690172	0.126212388	0.155879972	0.17435338	0.184590722	0.178003474	0.161983668	0.145888288
0.275487492	0.280846739	0.282766604	0.283600007	0.281658164	0.281232825	0.27627641	0.27285636	0.27147262	0.268639645	0.264106714	0.264378311	0.237795089	0.241808018	0.208616694	0.214825587	0.203068159	0.195630936	0.183474756	0.151744433	0.144108421	0.165767093	0.162851848	0.163481189	0.197821075	0.168923481	0.179921783	0.197907299	0.199224561	0.201025609	0.215399259	0.217115376	0.201842029	0.215382547	0.20131079	0.174960848	0.145385476	0.132883303	0.123841919	0.11556108	0.109790211	0.108824926	0.115646344	0.126780145	0.157073296	0.176204735	0.18619737	0.179710538	0.16269787	0.146645463
0.277246431	0.282628506	0.284617463	0.285475739	0.283532655	0.283046784	0.277982617	0.274520448	0.273153795	0.270045753	0.265640043	0.26595734	0.238637482	0.242612934	0.208835874	0.214890148	0.203265962	0.19539625	0.183534763	0.151893831	0.144211591	0.16570342	0.163335371	0.163348291	0.197886409	0.169318114	0.18014147	0.19787918	0.199605513	0.201008849	0.215369802	0.217287363	0.202219589	0.215740465	0.201507873	0.17499828	0.145626929	0.133300547	0.124516584	0.115987668	0.110346045	0.109433436	0.11585511	0.127237429	0.157491233	0.17612854	0.186375123	0.179557687	0.163080592	0.146933434
0.278884965	0.284262581	0.286353191	0.287239641	0.285380304	0.284757194	0.279663244	0.276056387	0.274802273	0.271476509	0.267143365	0.267450213	0.239683197	0.243610249	0.209407346	0.215385311	0.203836971	0.195962693	0.183763037	0.151715342	0.144350685	0.165709821	0.163681403	0.163590975	0.197989214	0.169715529	0.180264519	0.197912085	0.199625198	0.200689909	0.215437626	0.217536781	0.202547908	0.215823762	0.201670546	0.175103891	0.146074051	0.133320113	0.124966731	0.116670393	0.110765295	0.109791751	0.116362391	0.127275729	0.157403095	0.175637734	0.186134329	0.179389647	0.163154404	0.147121449
0.281339381	0.286852091	0.289037839	0.289836705	0.287919697	0.287442932	0.282170115	0.27858749	0.277272145	0.273970948	0.269409169	0.269760114	0.241144493	0.245361087	0.210428801	0.216368471	0.20482656	0.196944282	0.184407628	0.15191996	0.144653623	0.166354133	0.163871926	0.163863004	0.198739963	0.169609317	0.180504492	0.198617239	0.200081343	0.201200697	0.216382158	0.218338774	0.203188031	0.216588611	0.202295736	0.175683596	0.146211148	0.133328212	0.124836494	0.116551479	0.110350879	0.109494967	0.116314767	0.127028664	0.157239631	0.176071547	0.186344481	0.179631346	0.163461724	0.147180706
0.283686876	0.289430031	0.291669958	0.292566499	0.290525566	0.290178196	0.28462459	0.280885803	0.279550048	0.276430163	0.271341558	0.271814953	0.241720761	0.246389305	0.210036693	0.216433822	0.2042264	0.196414474	0.183763105	0.151582845	0.144124626	0.166105162	0.163635261	0.163331683	0.198801646	0.16900732	0.180397729	0.198608978	0.200157206	0.201356736	0.216962857	0.218503417	0.202999805	0.216804707	0.202351992	0.175541212	0.145638812	0.132637509	0.124266182	0.115686678	0.109712269	0.10892782	0.115639954	0.126797364	0.157163789	0.176260439	0.18663223	0.179621712	0.163476731	0.147149095
0.286918598	0.292756905	0.295036411	0.296070764	0.293922775	0.293487448	0.287724244	0.283805823	0.282522342	0.279214482	0.273870259	0.274540394	0.242983796	0.248039367	0.209944952	0.216994092	0.204150581	0.196543894	0.18378979	0.151547843	0.144058923	0.166523164	0.164372605	0.163790732	0.200165436	0.169644868	0.181385427	0.19998545	0.201401261	0.202567011	0.218863379	0.220290634	0.203872651	0.218479561	0.203478128	0.176301549	0.145929084	0.132767657	0.12420841	0.115790312	0.110086135	0.108865086	0.115807111	0.127235791	0.158531768	0.177606586	0.188290854	0.181251638	0.164635352	0.148294718
0.290942558	0.296940687	0.299167815	0.300319632	0.298023446	0.297570479	0.291905211	0.287856037	0.286796803	0.283051555	0.27770661	0.278384656	0.246227504	0.251145935	0.212045225	0.218926737	0.206425576	0.198836697	0.185894688	0.153144043	0.145685521	0.168618273	0.166119263	0.165559227	0.202282	0.171266685	0.182943551	0.202106	0.203501418	0.204382217	0.22079641	0.223002531	0.205707236	0.221299687	0.205866185	0.178362986	0.147565825	0.134194489	0.125345606	0.116843831	0.110894597	0.109692325	0.116823605	0.128166526	0.160381838	0.179361195	0.190367227	0.18307736	0.166379325	0.149739268
0.295354984	0.301362387	0.30382738	0.304893658	0.302505384	0.30221202	0.296397027	0.292249581	0.291143765	0.287314862	0.281931565	0.282523805	0.248868172	0.253995567	0.213798621	0.220855191	0.208554003	0.200513227	0.187470043	0.154438139	0.146858841	0.17040315	0.167315031	0.16703945	0.204231346	0.172569388	0.184416877	0.203976728	0.205388026	0.206372663	0.222658076	0.224997441	0.207419891	0.223540981	0.208071427	0.180004981	0.148623127	0.135142179	0.126321808	0.117526248	0.111378376	0.110420312	0.117701392	0.129070011	0.161855353	0.181301753	0.192435401	0.184772621	0.167978282	0.151067667
0.300070456	0.306322233	0.309009537	0.310071652	0.307613455	0.307274385	0.301237424	0.296902392	0.295857732	0.291882684	0.286504057	0.286981439	0.251708364	0.257124389	0.216019563	0.223599545	0.210803022	0.202253787	0.189513513	0.155983795	0.148125304	0.172208342	0.169178104	0.168658888	0.206846504	0.174446429	0.186857049	0.206867179	0.208117371	0.209189903	0.225783915	0.227759231	0.209925287	0.226331056	0.210416768	0.181881291	0.149849505	0.136448848	0.127348944	0.118534486	0.112617047	0.111503903	0.118976805	0.130652499	0.163687982	0.183981997	0.195127471	0.187342885	0.170066087	0.153062041
0.302846769	0.309631237	0.312206921	0.313437186	0.310931254	0.310457824	0.304215116	0.299702896	0.298514952	0.29455924	0.288841275	0.289339903	0.252242525	0.257998688	0.216018753	0.223767559	0.210781929	0.202333692	0.18928461	0.156081569	0.148116346	0.172441631	0.169480012	0.168930834	0.207208956	0.174779691	0.186914461	0.207263533	0.208804142	0.209698917	0.226614677	0.228653126	0.210276783	0.227169513	0.210927701	0.182094236	0.150099553	0.136607753	0.127472092	0.118625036	0.112476708	0.111643244	0.118994634	0.13078262	0.163812591	0.184166356	0.195378696	0.1879886	0.170118153	0.153348197
0.30278259	0.309770183	0.3125897	0.313499419	0.311116003	0.310582627	0.304002776	0.299403807	0.298089639	0.293952237	0.287782076	0.288394209	0.24845866	0.255428607	0.212055955	0.219680739	0.207126578	0.1992229	0.185712865	0.153146734	0.145483819	0.169733679	0.166550358	0.16627421	0.204152767	0.171521137	0.183795904	0.204263284	0.205605141	0.206772723	0.223699601	0.225561356	0.207366483	0.223797474	0.207823511	0.17925093	0.147398393	0.134343093	0.12529475	0.116620212	0.110246691	0.109543224	0.116795081	0.128622835	0.161542608	0.181818148	0.192540684	0.185262769	0.167703835	0.150916166
0.302968501	0.310463443	0.313481322	0.314331699	0.311989951	0.311300558	0.304482797	0.299713855	0.298512208	0.294004565	0.287487516	0.28825422	0.245854766	0.25324349	0.209477489	0.216894837	0.204211875	0.196484221	0.183433247	0.150737883	0.143120681	0.167360625	0.164220544	0.1638126	0.201895259	0.168917533	0.181501312	0.2016074	0.202890901	0.203753687	0.220863349	0.222837591	0.204638648	0.220788727	0.205268553	0.176674088	0.144964891	0.132107154	0.123211584	0.114598889	0.108631024	0.107578406	0.115329786	0.126934172	0.159407181	0.179645939	0.190292445	0.18277631	0.165813034	0.148976735
0.30478881	0.312507775	0.315633784	0.316700853	0.314241759	0.313583318	0.306664654	0.301533059	0.300252999	0.295530381	0.288966411	0.289764366	0.246211973	0.253308862	0.209408933	0.216707644	0.203777452	0.195954424	0.183263756	0.150542077	0.142522348	0.167138715	0.164227738	0.163553851	0.201943341	0.168910775	0.181428616	0.201112642	0.202708317	0.203185299	0.220366222	0.222427513	0.204211856	0.220825256	0.205115198	0.176459876	0.144534708	0.131588209	0.122881824	0.114165422	0.108261498	0.107205334	0.114864483	0.126400832	0.15901578	0.179234665	0.190180649	0.182687642	0.165682139	0.148935821
0.301880028	0.309935406	0.313392874	0.314630608	0.311689087	0.311428699	0.303919518	0.298664449	0.29749565	0.292270663	0.285043399	0.286149221	0.24044355	0.247848216	0.203714326	0.211075981	0.198559017	0.190770514	0.178239598	0.146541109	0.138611447	0.162708651	0.159956979	0.158954644	0.196682003	0.164161715	0.176541521	0.196041159	0.19745007	0.198038082	0.215028705	0.216832774	0.199197651	0.215662404	0.200256914	0.171874645	0.140202347	0.127815923	0.119051411	0.110601116	0.104610199	0.10381776	0.111051713	0.122357743	0.155068444	0.174719703	0.185668426	0.178296575	0.161401136	0.144927847
0.300357121	0.308648694	0.312085664	0.313572601	0.310386071	0.310198026	0.302294143	0.297158141	0.295886375	0.290506948	0.282698219	0.284183085	0.236378245	0.244049491	0.19948662	0.207351295	0.194964696	0.18709109	0.174753301	0.143620938	0.13591295	0.159805027	0.157114596	0.15592207	0.193618913	0.16066696	0.172802483	0.192992163	0.194475607	0.195074961	0.211891787	0.213807426	0.195525446	0.212645436	0.197140353	0.169123014	0.13738274	0.125008727	0.116248391	0.108102566	0.102317476	0.101340334	0.108851826	0.119735153	0.15274569	0.171838161	0.182974967	0.175552598	0.158903014	0.142341596
0.303126425	0.311494447	0.314963105	0.316463752	0.313247842	0.313058064	0.305081306	0.29989795	0.298614459	0.293185433	0.285304708	0.286803264	0.238557661	0.246299636	0.201325894	0.209263082	0.196762277	0.188816076	0.176364533	0.144945129	0.137166072	0.161278435	0.158563199	0.157359677	0.195404087	0.162148316	0.174395728	0.194771558	0.196268679	0.19687356	0.213845438	0.215778739	0.197328198	0.214606035	0.198957994	0.170682335	0.138649414	0.126161312	0.117320205	0.109099276	0.103260847	0.102274696	0.109855444	0.120839115	0.154154011	0.173422515	0.184662003	0.1771712	0.160368106	0.143653991
0.305104095	0.313686933	0.31732119	0.318793575	0.315647359	0.315333721	0.307368539	0.301737777	0.300602404	0.295102446	0.287053512	0.288268247	0.239922695	0.24801477	0.202796236	0.210594302	0.197577206	0.190128479	0.177206824	0.146042598	0.137816344	0.162515853	0.159711334	0.158074015	0.196903336	0.163350477	0.175733789	0.196265954	0.197774561	0.198100224	0.21542055	0.217434313	0.198842209	0.216126386	0.200448152	0.171707944	0.139688446	0.127098328	0.118060343	0.109637148	0.103479975	0.10288159	0.110698316	0.12176626	0.155113368	0.174753109	0.186078832	0.178530555	0.161408901	0.144756184
0.306972691	0.315608094	0.319264609	0.320746011	0.317580526	0.317264967	0.309251003	0.303585756	0.30244343	0.296909787	0.288811558	0.290033733	0.24139209	0.249533725	0.204038252	0.211884077	0.198787259	0.191292912	0.178292119	0.146937029	0.138660394	0.163511174	0.160689479	0.159042132	0.198109261	0.16435091	0.176810063	0.197467976	0.198985823	0.19931348	0.216739883	0.218765979	0.200060009	0.217450042	0.201675788	0.172759561	0.140543962	0.127876736	0.118783398	0.110308615	0.104113733	0.103511684	0.111253283	0.122512012	0.156063353	0.175823376	0.187218463	0.179623957	0.162397443	0.145642737
0.310876792	0.319338571	0.322750491	0.324342495	0.321357667	0.320782648	0.312948752	0.307296928	0.305862146	0.300492415	0.292636754	0.293865446	0.244964348	0.253270349	0.207015555	0.215329066	0.202052716	0.194312695	0.181195622	0.149232906	0.141007779	0.16643661	0.163513582	0.162008864	0.201911343	0.166956087	0.179699782	0.201219758	0.203036776	0.203209504	0.220545409	0.222867667	0.203641056	0.221387406	0.204901172	0.176104734	0.143039453	0.129877321	0.120789829	0.112106407	0.105880855	0.105285419	0.113289144	0.124805251	0.158961848	0.17904325	0.190641007	0.183284211	0.165391683	0.148528368
0.312517228	0.321294772	0.32454515	0.32615064	0.323054012	0.322617976	0.314847924	0.309590671	0.30789184	0.302424933	0.294992789	0.29622444	0.247053645	0.255145598	0.208417528	0.216898607	0.20354331	0.195564193	0.18269119	0.149961895	0.141999653	0.167341693	0.164376794	0.163321317	0.203296905	0.167918312	0.180994946	0.202787441	0.203927362	0.204412073	0.22207156	0.224009842	0.204745894	0.222426198	0.206284726	0.177054368	0.143582468	0.130579653	0.121506332	0.112695859	0.106732585	0.105895026	0.11372986	0.125421704	0.159917572	0.18020781	0.192000808	0.184284575	0.166355481	0.149307703
0.311795235	0.320552501	0.32379537	0.32539715	0.322307677	0.321872648	0.314120546	0.308875439	0.307180533	0.301726255	0.294311282	0.295540087	0.246482889	0.254556148	0.207936031	0.216397517	0.203073074	0.195112391	0.182269128	0.149615445	0.141671599	0.166955092	0.163997043	0.162944003	0.202827238	0.167530378	0.180576802	0.202318951	0.203456239	0.20393983	0.221558519	0.223492323	0.204272879	0.221912338	0.205808156	0.176645328	0.143250757	0.130277982	0.121225622	0.112435503	0.106486006	0.105650382	0.113467116	0.125131949	0.159548122	0.179791485	0.191557238	0.183858831	0.165971158	0.148962765
0.311279687	0.320022473	0.32325998	0.324859112	0.321774747	0.321340438	0.313601154	0.308364719	0.306672616	0.301227357	0.293824644	0.295051417	0.246075334	0.254135244	0.207592213	0.216039708	0.202737297	0.194789776	0.181967749	0.149368059	0.141437347	0.166679035	0.163725877	0.162674579	0.202491867	0.16725337	0.180278222	0.201984421	0.203119828	0.20360262	0.221192176	0.223122783	0.203935118	0.22154541	0.205467856	0.176353249	0.143013894	0.13006257	0.121025178	0.112249593	0.106309933	0.105475691	0.1132795	0.124925045	0.159284312	0.179494203	0.191240502	0.183554824	0.165696728	0.148716458
0.311441531	0.320518411	0.323752961	0.325297741	0.322110169	0.321822046	0.314201197	0.308890759	0.307224174	0.301675124	0.294515133	0.2955329	0.246783878	0.255202125	0.208368666	0.216746483	0.203336964	0.195554684	0.182665512	0.149633616	0.141758817	0.167220148	0.164288122	0.163001008	0.202979561	0.167708082	0.180741188	0.202761157	0.203374178	0.204205092	0.221836574	0.223380987	0.20403572	0.221933203	0.206127365	0.176516062	0.143270084	0.130284181	0.121272441	0.112299892	0.10647305	0.105789106	0.113320927	0.125268429	0.159712774	0.180053179	0.191776097	0.183580764	0.166421275	0.14889533
0.312963536	0.321365307	0.324704115	0.32596681	0.323131922	0.322775019	0.315207239	0.310038883	0.308278485	0.302904013	0.296060995	0.296937342	0.248518229	0.256970666	0.209626895	0.218339301	0.204733847	0.196956735	0.183852805	0.150811901	0.142398005	0.169077442	0.165550821	0.164449089	0.204849712	0.168802542	0.182144313	0.204389536	0.204958302	0.205368944	0.223462076	0.225641604	0.205159763	0.223995546	0.2077653	0.177575925	0.143710169	0.130484448	0.121627738	0.112231357	0.106429755	0.105728974	0.113536783	0.125527042	0.160601716	0.181386351	0.193142021	0.18470429	0.167041809	0.149981166
0.313851645	0.321862939	0.325058255	0.326335337	0.32371884	0.323191652	0.315897673	0.31065437	0.309321244	0.304112277	0.297241469	0.297992671	0.249867525	0.259240531	0.210925898	0.220084363	0.206535316	0.198532427	0.18550668	0.152163966	0.14331898	0.171142168	0.167108682	0.165888682	0.206780387	0.170166141	0.183550068	0.205834587	0.207135781	0.207141247	0.225444798	0.227647335	0.207153679	0.226385665	0.209563614	0.178964604	0.144927275	0.131458531	0.122412723	0.113210719	0.107350179	0.106392291	0.114361627	0.126601419	0.162100952	0.183120494	0.194787615	0.186437562	0.16880213	0.15115339
0.31205362	0.320237398	0.323402248	0.324761959	0.321976813	0.321468397	0.314385819	0.309051093	0.308007238	0.30283715	0.29577049	0.296526438	0.249168925	0.258293774	0.210307926	0.218951681	0.205606659	0.197746782	0.184656588	0.151722424	0.143173759	0.17026323	0.166349405	0.16525689	0.206205615	0.169685501	0.183229255	0.205087882	0.206696557	0.206454863	0.224717915	0.226743936	0.206852808	0.225659218	0.20896931	0.178563003	0.145059224	0.131972112	0.122451902	0.113472925	0.10750094	0.10655878	0.114430626	0.126516849	0.161874575	0.182427182	0.194196261	0.186237025	0.168609393	0.150754171
0.311829033	0.319546213	0.322759443	0.324001969	0.321222679	0.320715571	0.313986886	0.308698212	0.307817531	0.30285297	0.295866091	0.296357153	0.249687469	0.259389871	0.21097186	0.220727369	0.206520568	0.198752201	0.18556009	0.152459917	0.14347051	0.171697442	0.167493258	0.16609206	0.207519326	0.170698751	0.184293222	0.206654457	0.207819288	0.208000945	0.226650997	0.228430268	0.208017684	0.227072293	0.210591807	0.179848327	0.145530454	0.132151394	0.122734709	0.113613495	0.107543969	0.106724424	0.114629914	0.127439183	0.162829996	0.183738529	0.195236487	0.187205324	0.169734203	0.151674965
0.310536094	0.317861857	0.32087592	0.322189424	0.319488383	0.319001133	0.312347808	0.30728828	0.306393425	0.3018131	0.294979124	0.295630283	0.250554793	0.260186023	0.212198254	0.221991012	0.207476859	0.199819416	0.186363631	0.153258387	0.144483542	0.173177476	0.168932735	0.167390575	0.209708049	0.17185852	0.185813441	0.208762711	0.209762595	0.209782228	0.228544281	0.23043867	0.209501599	0.229016101	0.212605028	0.18144143	0.146113975	0.132581743	0.123210076	0.113860957	0.107660056	0.107061891	0.115087013	0.127770007	0.164181851	0.185291552	0.196665618	0.188865611	0.170889084	0.153034367
0.30784179	0.315257622	0.318238436	0.319442971	0.316744744	0.31615326	0.309814106	0.305181875	0.30393738	0.29954554	0.292883254	0.293690529	0.24992577	0.258986936	0.21153775	0.220918477	0.206953901	0.199132449	0.185843215	0.15297379	0.144159592	0.172479908	0.168385573	0.166669327	0.208712602	0.171217371	0.184894526	0.208144553	0.209325162	0.209088607	0.227252504	0.229263492	0.208684707	0.228264776	0.211844652	0.180548809	0.145432412	0.13191929	0.122392435	0.113244786	0.107144963	0.106397515	0.114798826	0.12671531	0.163646717	0.184647284	0.195992114	0.188138863	0.169927626	0.152441828
0.305170681	0.312236912	0.315259006	0.316437652	0.313659045	0.313226473	0.307057469	0.302677961	0.301435941	0.297046894	0.290531674	0.291685195	0.248653175	0.257658372	0.210279926	0.219729369	0.205822764	0.198080815	0.185247021	0.152270475	0.143589924	0.171614345	0.167707696	0.165542003	0.207513666	0.170055288	0.18387679	0.206864915	0.208063455	0.208033024	0.225797713	0.227751951	0.207027197	0.227071617	0.210494768	0.179358544	0.144485425	0.130685659	0.121517035	0.11230273	0.106330054	0.105515306	0.113890752	0.126146613	0.162870005	0.183756931	0.195260134	0.186888947	0.169107478	0.151388898
0.302095434	0.308988756	0.31175151	0.312923851	0.310255792	0.310072703	0.303866506	0.29942106	0.298322737	0.294137722	0.287903396	0.288965595	0.246714281	0.255927706	0.20931451	0.218849122	0.204873111	0.196911829	0.18440967	0.151226405	0.142989287	0.170936707	0.167119461	0.165124526	0.207278185	0.169398612	0.183151396	0.206031961	0.207151206	0.206858219	0.225300263	0.227087417	0.206283696	0.226083511	0.20963378	0.178785715	0.144057738	0.130211785	0.121416285	0.11192427	0.106030085	0.105203066	0.113436812	0.125771487	0.162101812	0.183222865	0.194692011	0.186453787	0.168666882	0.150666367
0.299981695	0.306995915	0.309822803	0.310872033	0.308212615	0.308049234	0.30194391	0.297534132	0.296625178	0.292562561	0.286700152	0.287387827	0.246535286	0.255412253	0.20947849	0.219148685	0.205198968	0.197292217	0.184324951	0.151501559	0.142933519	0.17147832	0.16748298	0.165340866	0.207343193	0.169806849	0.183317429	0.206708395	0.207417445	0.207038369	0.225447812	0.227239423	0.206781219	0.226202366	0.210101382	0.179168151	0.144576629	0.130696158	0.121367442	0.112350412	0.10671189	0.105516665	0.113683228	0.125775817	0.162089744	0.183260108	0.195040229	0.187053683	0.168976495	0.151159553
0.299128657	0.305813748	0.308556882	0.309650299	0.30720395	0.306875953	0.300939169	0.296706127	0.295848155	0.29200338	0.286383425	0.287169267	0.248562305	0.257039908	0.212058422	0.221752231	0.2077536	0.200050806	0.186832777	0.153926894	0.145058161	0.174497733	0.170369241	0.167859806	0.211039291	0.172440061	0.186337631	0.210015859	0.210823426	0.210792283	0.228775394	0.230648586	0.20988265	0.229556135	0.213535985	0.182222122	0.146633413	0.132550373	0.123032996	0.113990129	0.108099427	0.106964928	0.115186288	0.127709337	0.165293365	0.186518649	0.198886224	0.190656567	0.172392378	0.154027664
0.298332419	0.304481424	0.306963585	0.308140633	0.305804317	0.30540605	0.299660248	0.295766979	0.294664844	0.291078259	0.285742699	0.286452708	0.249872137	0.258010094	0.214181318	0.223725699	0.209781396	0.202124174	0.188951798	0.155404754	0.146456801	0.176294195	0.172131392	0.16993535	0.213675125	0.17424816	0.188543729	0.212152159	0.213053077	0.213052103	0.231110981	0.232908688	0.212044302	0.231910714	0.21579956	0.18426395	0.147969565	0.133927351	0.124555082	0.114954413	0.108814429	0.107953645	0.116462004	0.129211521	0.167497243	0.189150759	0.201227772	0.193059141	0.174727437	0.155956899
0.295332199	0.301419366	0.303876565	0.305041776	0.302728955	0.302334693	0.296646675	0.292792559	0.291701508	0.288150992	0.282869089	0.283571958	0.247359265	0.255415381	0.212027375	0.221475772	0.207671701	0.200091485	0.187051579	0.153841905	0.144983939	0.174521269	0.17040033	0.168226373	0.211526273	0.17249581	0.186647614	0.210018623	0.21091048	0.210909516	0.228786783	0.230566411	0.20991185	0.229578473	0.213629343	0.182410875	0.146481489	0.132580493	0.123302477	0.113798358	0.107720123	0.106867995	0.115290788	0.127912088	0.165812785	0.18724854	0.199204098	0.191117616	0.172970267	0.154388497
0.293082089	0.29925544	0.301639754	0.302699357	0.300194225	0.299944988	0.294343897	0.290695751	0.289604212	0.286014027	0.280865112	0.281437173	0.24583496	0.253811971	0.210760731	0.21993804	0.206447933	0.198968075	0.18622666	0.15277503	0.14401344	0.17313053	0.169194366	0.167005118	0.209744188	0.171173205	0.185228803	0.208475631	0.209157757	0.209217004	0.226676526	0.22887141	0.208097884	0.228071648	0.21196931	0.181089486	0.145290503	0.131524889	0.122131126	0.112829589	0.106704581	0.105983576	0.114268841	0.126969953	0.164666164	0.185984286	0.197525798	0.189618723	0.171576787	0.153281781
0.291096118	0.297025594	0.299508917	0.300640517	0.298155933	0.297928984	0.29237051	0.28857096	0.287671687	0.284078341	0.278873888	0.279515123	0.244102535	0.252240433	0.209238355	0.218549916	0.204958705	0.197541719	0.184987215	0.151748376	0.1432038	0.172216654	0.168343347	0.165665744	0.208765997	0.170018527	0.183804048	0.207467873	0.208080335	0.208263618	0.225783711	0.227974383	0.206828018	0.227003753	0.21117002	0.180390778	0.144259551	0.130551739	0.121144437	0.112018381	0.106031844	0.10516675	0.11344475	0.126116089	0.163717691	0.185065397	0.196771896	0.188657303	0.17036632	0.152318635
0.29018419	0.296031164	0.298579881	0.299724569	0.297305565	0.297044813	0.291601171	0.287881699	0.286861867	0.283247623	0.27817194	0.27875758	0.243540177	0.251830089	0.209025623	0.218582635	0.204664549	0.197397263	0.184638946	0.151545682	0.142907863	0.172530535	0.168642539	0.165841983	0.209662449	0.170141019	0.184197593	0.208154894	0.208814591	0.208766442	0.226384326	0.228266053	0.207116779	0.227310286	0.211689499	0.180802233	0.144396583	0.130598987	0.120936643	0.111741509	0.105571687	0.104774291	0.11329869	0.1259174	0.164113552	0.185720974	0.197456535	0.189213054	0.170936675	0.152743361
0.290509618	0.296423187	0.298909778	0.299912619	0.297600681	0.297413738	0.291981092	0.288246715	0.287066416	0.283653073	0.27849111	0.279059615	0.244037115	0.25243736	0.209984299	0.219174688	0.205454865	0.198043709	0.185283812	0.152227263	0.14340105	0.173275008	0.169327407	0.166882216	0.210720317	0.170947525	0.185270627	0.209447339	0.209786974	0.209540282	0.227428562	0.229079806	0.208039481	0.228374505	0.212558233	0.181530856	0.145051993	0.131302378	0.121351797	0.112072166	0.105989906	0.10520623	0.113810494	0.126356753	0.165151067	0.186796596	0.198316735	0.190026904	0.17204621	0.153660159
0.291329503	0.297174794	0.299759613	0.300848363	0.298605664	0.298448432	0.292844411	0.28896681	0.287923443	0.284557969	0.279186834	0.279934003	0.244646767	0.253067997	0.210508879	0.219722228	0.20596813	0.19853846	0.185746686	0.152607556	0.143759293	0.173921208	0.169750419	0.167299119	0.211246737	0.171374584	0.185733468	0.209982288	0.210311062	0.210063753	0.228349712	0.229652091	0.208559203	0.228945028	0.213089244	0.181984354	0.14541436	0.131630397	0.121654956	0.112352144	0.106254689	0.105469055	0.114094814	0.126672416	0.165563646	0.18726325	0.198812168	0.190501627	0.172476014	0.154044031
0.292040632	0.298118002	0.300744364	0.301811472	0.299463367	0.299310819	0.293704673	0.289986958	0.288936552	0.285300498	0.280132301	0.280800229	0.245144928	0.253815568	0.210517988	0.220161123	0.206244385	0.198948046	0.185995656	0.152736739	0.143855072	0.174434923	0.170279842	0.167621481	0.212055516	0.171550275	0.185961606	0.210494269	0.211077847	0.210438704	0.228839154	0.230235241	0.208859569	0.229494034	0.213657326	0.182372909	0.145624826	0.131569926	0.121738899	0.112259381	0.106178476	0.105310243	0.114091016	0.126780786	0.165802308	0.187723454	0.199321613	0.191148369	0.172677649	0.154296961
0.29406274	0.300216788	0.302935331	0.303871985	0.301655927	0.301502262	0.295605968	0.291908463	0.290922105	0.287326265	0.281913299	0.282777744	0.246384844	0.255177783	0.211195315	0.220982576	0.206897418	0.199609692	0.186566003	0.153443888	0.1442536	0.175656672	0.170962664	0.168170291	0.213165696	0.171801145	0.186474795	0.211344022	0.212182896	0.211457205	0.230300717	0.231624234	0.209961473	0.230825612	0.214854793	0.182843608	0.145861785	0.131697332	0.121956308	0.112721787	0.106561534	0.105877979	0.114257886	0.12718979	0.166514664	0.188249703	0.200490606	0.192058497	0.173121385	0.15447929
0.296299867	0.302500733	0.305239958	0.306183737	0.30395082	0.303795986	0.297854835	0.294129201	0.293135339	0.289512143	0.284057997	0.284929019	0.248259254	0.257119086	0.212802015	0.222663734	0.208471422	0.201128253	0.187985332	0.154611236	0.145351031	0.176993007	0.172263289	0.169449672	0.214787387	0.173108148	0.187893431	0.212951854	0.213797109	0.213065898	0.232052765	0.23338635	0.211558787	0.232581653	0.216489333	0.184234619	0.146971451	0.132699239	0.122884109	0.113579335	0.107372217	0.106683462	0.115127121	0.128157406	0.167781449	0.189681841	0.202015869	0.193519611	0.174438433	0.155654515
0.298577099	0.304825622	0.307585899	0.308536932	0.306286853	0.30613083	0.300144017	0.29638975	0.295388249	0.291737207	0.286241143	0.287118859	0.24972584	0.259095192	0.214017126	0.224283049	0.210051569	0.202511968	0.189285672	0.15579951	0.146126904	0.178353298	0.173587229	0.170751988	0.216438149	0.17438284	0.189337497	0.214588509	0.21544026	0.21470343	0.233836221	0.235180056	0.213184735	0.234369174	0.218153176	0.185638073	0.147892604	0.133653518	0.123771436	0.1142251	0.108046615	0.107092037	0.115796935	0.128921421	0.169070944	0.191139653	0.203568474	0.195006919	0.17577909	0.156850808
0.298885282	0.305364675	0.30813534	0.309006514	0.306793623	0.306634209	0.300328631	0.296676431	0.29560416	0.291946521	0.286207408	0.287245554	0.248380135	0.258322131	0.212106178	0.222662862	0.208459477	0.201083979	0.187610961	0.154466516	0.145247458	0.177195206	0.172324515	0.169635791	0.215185404	0.172905888	0.188045877	0.21322664	0.214223844	0.213715548	0.232269665	0.234261402	0.211944492	0.232980885	0.21687579	0.184203817	0.146249107	0.132458842	0.122588822	0.113237845	0.107110545	0.106124056	0.114711002	0.127591258	0.168111163	0.189845802	0.202740995	0.1940968	0.17479273	0.155730268
0.300197587	0.306756889	0.309645174	0.310773299	0.308382388	0.308006836	0.301895985	0.297805424	0.296770003	0.293222568	0.287086786	0.288277703	0.247654322	0.258156906	0.210675308	0.221366103	0.207138428	0.199610105	0.186426691	0.152861348	0.144422184	0.175843035	0.171253445	0.168261248	0.214063838	0.171516959	0.186813185	0.212411676	0.212988531	0.212158081	0.231316337	0.233100214	0.210281289	0.232017372	0.215394589	0.182891043	0.145339639	0.131181402	0.1215216	0.11198423	0.105871006	0.105420144	0.113899049	0.126662864	0.167077714	0.189082396	0.201445451	0.193029304	0.17391785	0.155010783
0.303151887	0.309913085	0.312754982	0.313916371	0.311441996	0.310958197	0.305190874	0.300738439	0.299653343	0.296018445	0.289972868	0.291072416	0.249265221	0.260047046	0.212066345	0.222894953	0.208349208	0.200279538	0.187394226	0.153565068	0.144495666	0.176814058	0.172204706	0.168667365	0.215475196	0.172413104	0.187864505	0.213598504	0.214132138	0.21322479	0.233110888	0.234479995	0.211385833	0.233829444	0.216538769	0.183789105	0.146189492	0.13176127	0.122026397	0.112354515	0.106138558	0.105781104	0.114388646	0.127348114	0.168172433	0.190347053	0.202410862	0.194001143	0.175090498	0.155790518
0.305411655	0.312381807	0.315052798	0.316135411	0.313777177	0.313379522	0.307366031	0.302957727	0.301918201	0.297890993	0.291843117	0.293016812	0.249874573	0.260955119	0.212035655	0.223037554	0.208199232	0.200462983	0.187431643	0.153478752	0.144263606	0.177202874	0.172561916	0.168735775	0.216145299	0.17247062	0.187957203	0.213932412	0.214583978	0.213895622	0.233771555	0.235708848	0.211914828	0.2345239	0.217519025	0.184532137	0.14630183	0.131875811	0.122078265	0.112378317	0.106318847	0.105590934	0.11453067	0.127526922	0.168497452	0.19067319	0.202999306	0.194421781	0.175461819	0.156041207
0.307464672	0.31451106	0.317403938	0.31850028	0.316159161	0.315835496	0.309206935	0.304893838	0.303958117	0.299743162	0.293297617	0.294555242	0.249351137	0.261146153	0.210759599	0.221939757	0.206965527	0.199482639	0.186667557	0.152622978	0.143448696	0.17635098	0.171937751	0.16823473	0.215437202	0.171535871	0.187164622	0.21325861	0.213714712	0.213119776	0.233036046	0.235144163	0.210522374	0.233823815	0.216821676	0.183667337	0.14547086	0.130938556	0.121247601	0.111657861	0.105461233	0.104850997	0.113916274	0.126934696	0.16766077	0.18974351	0.202382497	0.193668793	0.174569088	0.155284735
0.309453442	0.31659629	0.319685417	0.320967446	0.318302508	0.318135863	0.311282814	0.306803846	0.305900113	0.301507038	0.294869679	0.296358009	0.249148695	0.261441948	0.21055734	0.221645717	0.206560434	0.199008235	0.185920068	0.152450703	0.143088897	0.176366612	0.17171074	0.168279689	0.215403716	0.171207554	0.187080466	0.213070451	0.21339145	0.212815982	0.23293064	0.234561264	0.210261934	0.233888829	0.216371752	0.182991274	0.144653387	0.13049948	0.120785726	0.111460877	0.105188272	0.104412737	0.11374972	0.126204374	0.167195431	0.189606913	0.202463599	0.193779716	0.174717173	0.155176406
0.311226355	0.318656008	0.321645704	0.32308194	0.320104093	0.319946612	0.313022607	0.308517943	0.307532421	0.302994734	0.296003569	0.297624782	0.248529538	0.261065024	0.209804628	0.220822016	0.205878843	0.198212399	0.184747258	0.151818275	0.142688038	0.175774293	0.170750878	0.167247781	0.215020485	0.170308934	0.186120309	0.212408024	0.212793225	0.212091176	0.232530371	0.234078312	0.209966698	0.233679221	0.216157288	0.182542423	0.143855438	0.129914246	0.120086093	0.110589949	0.104737354	0.1039607	0.11297162	0.125518595	0.166531646	0.189352041	0.201679575	0.193211792	0.174170115	0.154663303
0.31392734	0.32186183	0.324751514	0.326058102	0.323215527	0.322940558	0.315828299	0.311420854	0.310187613	0.305608738	0.298353752	0.299700455	0.248867744	0.262050571	0.209726828	0.22111078	0.206061021	0.198186695	0.18490896	0.151697163	0.142585231	0.175604809	0.170714744	0.16695722	0.215265035	0.170210747	0.185887492	0.212921	0.21334469	0.212535846	0.233074186	0.234658761	0.210031578	0.234191407	0.216658115	0.182995617	0.144109147	0.12990445	0.119788282	0.110128939	0.104423937	0.103933811	0.112453679	0.12569594	0.166746478	0.18939466	0.201773273	0.193053132	0.17379169	0.154690474
0.316152663	0.324303025	0.327417156	0.32872213	0.32599453	0.325606642	0.31848302	0.313818029	0.312557069	0.308030602	0.300497855	0.301921813	0.249778989	0.263625885	0.210236217	0.222189337	0.206651914	0.198696958	0.185943727	0.15227704	0.142646863	0.176460006	0.171527219	0.16806906	0.216532345	0.170974159	0.186779067	0.214306234	0.214654435	0.213743377	0.234345793	0.236019653	0.211371871	0.235201713	0.21788969	0.183640665	0.144841058	0.130377144	0.120318701	0.11064933	0.104821996	0.104150299	0.113064834	0.126191556	0.167774292	0.190163238	0.203167228	0.194106721	0.17505255	0.155545504
0.316051713	0.324369411	0.327769241	0.329347992	0.326451752	0.325807055	0.318600059	0.313592463	0.312393081	0.307732968	0.299752887	0.301174797	0.247593955	0.261494285	0.207682316	0.219780659	0.204584718	0.196458182	0.183888898	0.150549057	0.140674382	0.174947748	0.169495916	0.166207427	0.214756198	0.169311761	0.18488928	0.212434171	0.212525397	0.211482806	0.231993714	0.234149955	0.208889155	0.232850445	0.215659696	0.181446102	0.143017402	0.128388333	0.118831186	0.109521413	0.10389727	0.102706025	0.111891946	0.124318042	0.166155785	0.188189141	0.200951329	0.192327653	0.173356833	0.154037416
0.315118424	0.324060607	0.327365781	0.32919487	0.326078045	0.325393385	0.31779954	0.312661114	0.311178205	0.306092503	0.297844492	0.299342169	0.243382674	0.25739577	0.203684523	0.21543899	0.200508153	0.192494431	0.179952191	0.147239961	0.137769738	0.171558595	0.166086873	0.162604979	0.210520488	0.16575761	0.181072182	0.208273189	0.208394969	0.207564162	0.227755256	0.23013244	0.204723712	0.228832249	0.211091092	0.177883753	0.139676189	0.125599121	0.116137262	0.107001859	0.101644952	0.100376227	0.109223328	0.121589006	0.162541164	0.184563768	0.196918034	0.188527226	0.169436869	0.150812889
0.314063622	0.323429127	0.326786519	0.32852983	0.325427837	0.324907862	0.316846527	0.311317463	0.309797898	0.304566329	0.295922275	0.297671612	0.239783197	0.254031048	0.200386274	0.212106027	0.196892141	0.189287699	0.176798363	0.14430838	0.135646396	0.168675546	0.163432231	0.160012661	0.20739124	0.163040837	0.178291247	0.204793067	0.205329052	0.204492558	0.224984784	0.22667856	0.202022174	0.225578549	0.208003068	0.175264986	0.137145655	0.123818495	0.114198749	0.105150828	0.099471815	0.098662884	0.107408124	0.119759787	0.159985451	0.182072595	0.19403999	0.185472428	0.166852816	0.148263121
0.313519362	0.322816701	0.326730338	0.328387994	0.325199487	0.324551882	0.316481217	0.310450943	0.309235063	0.303248303	0.294539528	0.296303613	0.236800972	0.251521221	0.197701468	0.209613148	0.194139433	0.186809993	0.174278882	0.142440597	0.133960716	0.166763467	0.161805763	0.157890228	0.205681453	0.160965476	0.176333268	0.202744751	0.203213182	0.202339459	0.222767871	0.224218102	0.199310124	0.223046814	0.205594171	0.173076634	0.135329763	0.122054367	0.112305712	0.10357366	0.09782042	0.097228047	0.105855772	0.118159922	0.158285067	0.180180287	0.191890467	0.183565146	0.165376766	0.146526484
0.31457181	0.324057025	0.328256607	0.329809723	0.32642018	0.32577973	0.317431652	0.311524	0.310707766	0.303942336	0.295043879	0.296932346	0.236172366	0.25106252	0.197488386	0.208807787	0.193467087	0.186304466	0.173750364	0.142349181	0.133198633	0.166245464	0.161497576	0.157266774	0.204789721	0.160030937	0.175207753	0.202074343	0.202271814	0.20133185	0.221564158	0.223348958	0.198114305	0.222509059	0.204967719	0.171890612	0.134464034	0.121379109	0.111744712	0.102714301	0.097220242	0.096427751	0.105047022	0.117704044	0.157575204	0.179089189	0.190850418	0.182929828	0.164581145	0.145780898
0.315542684	0.325399671	0.329357886	0.330927905	0.327551924	0.327124633	0.318348313	0.312615341	0.311556426	0.305265195	0.295702114	0.297822064	0.236592481	0.251519566	0.197858449	0.209205062	0.194091575	0.186822385	0.17457509	0.142442713	0.133223753	0.166480679	0.161491936	0.157649295	0.204607276	0.16030864	0.175406996	0.202266676	0.202649401	0.201261416	0.221551394	0.223467986	0.1984806	0.223030467	0.205385089	0.172250293	0.134555492	0.1216459	0.112194434	0.102887822	0.097538062	0.096399417	0.105363529	0.118085125	0.157635628	0.179216579	0.190957327	0.182781861	0.164504305	0.145947504
0.31618911	0.326084393	0.330066923	0.331852883	0.328488804	0.327973788	0.319248574	0.313415925	0.311883691	0.305863784	0.296171276	0.298153717	0.236723037	0.251904344	0.197419313	0.209259712	0.194034109	0.186864957	0.174871918	0.142237159	0.133209636	0.166674709	0.161677629	0.157550092	0.205005601	0.160493237	0.175771338	0.202669642	0.203087121	0.201559331	0.221848085	0.223694496	0.198662335	0.22335696	0.205509563	0.172800207	0.134717181	0.121426417	0.111979448	0.102834454	0.09744075	0.096325863	0.105172901	0.11794434	0.157675072	0.17958887	0.191343317	0.182687868	0.164871656	0.145965949
0.31744923	0.327261391	0.331387353	0.333098363	0.32963617	0.329148992	0.320381417	0.314158387	0.312996015	0.306754093	0.297124922	0.299089007	0.237208381	0.252432082	0.197210846	0.209341076	0.194069639	0.18717604	0.174736148	0.142354722	0.133197809	0.167098439	0.162023402	0.157726384	0.205829463	0.160473049	0.175934432	0.20312566	0.203329733	0.202120948	0.222577633	0.22414966	0.198886792	0.223728982	0.206308357	0.173314726	0.134950532	0.121380743	0.111798744	0.102725819	0.097106334	0.096195218	0.10490129	0.117432501	0.158074014	0.179839941	0.191839531	0.183076047	0.165186072	0.146291927
0.318479653	0.328466335	0.332691711	0.334142594	0.330573587	0.330366898	0.321496686	0.314913554	0.313925854	0.307861157	0.297989014	0.300039185	0.237441962	0.252807803	0.197492028	0.209840079	0.194585096	0.187145768	0.17458878	0.142680451	0.133076663	0.167422196	0.162049255	0.158233303	0.206063281	0.160534852	0.175975854	0.203353831	0.203335391	0.20235498	0.223079346	0.224462534	0.199029525	0.223872281	0.206773869	0.173504786	0.134765897	0.12136741	0.111759601	0.102579929	0.097058231	0.096042034	0.104966715	0.117285912	0.158230574	0.180020019	0.192199989	0.183478073	0.165019917	0.146404766
0.317455758	0.327635613	0.332056045	0.333529116	0.32995504	0.329649064	0.320678881	0.31412869	0.312746727	0.306427849	0.296487129	0.298579281	0.23509719	0.251042819	0.19606097	0.208039666	0.192704563	0.185369888	0.17288937	0.141303516	0.131785594	0.166192247	0.16043491	0.15671001	0.204519925	0.159081782	0.174625323	0.201960219	0.201928413	0.200868519	0.221380411	0.223033761	0.197295851	0.22223121	0.205209532	0.171860173	0.133440165	0.119971825	0.11065208	0.101563931	0.096135844	0.094878622	0.103897043	0.116299945	0.156812334	0.178420118	0.190496549	0.181853657	0.163755927	0.144742663
0.316150292	0.326629512	0.330958011	0.332636053	0.329037186	0.328710931	0.319371232	0.312699147	0.31142074	0.304568276	0.294806608	0.297047666	0.232804036	0.249227522	0.193980021	0.205960781	0.19059408	0.183544701	0.171307578	0.139788613	0.130304607	0.164876812	0.158896685	0.155171764	0.20321624	0.157406507	0.17329361	0.200641209	0.200791752	0.199366427	0.219518386	0.221516649	0.195605151	0.220392404	0.203614541	0.170403725	0.132111627	0.118428909	0.109335509	0.100396187	0.094967009	0.093965716	0.102615891	0.115087588	0.155512808	0.176844674	0.188767216	0.180269281	0.162256574	0.143353382
0.315409093	0.326067645	0.330459932	0.332311556	0.328325238	0.327974631	0.318757123	0.312209615	0.310953761	0.304023766	0.293752108	0.296302125	0.232168888	0.24808335	0.192823299	0.205207215	0.189865825	0.182549272	0.170677464	0.139141905	0.129558667	0.164078365	0.158281739	0.15442993	0.201689255	0.156496181	0.171875	0.199439935	0.19957947	0.198092396	0.218082153	0.220333647	0.194423984	0.218912802	0.202322107	0.169494066	0.130846732	0.118030204	0.108565721	0.099710713	0.094299489	0.093326672	0.101978113	0.1143176	0.154575966	0.175769322	0.187461202	0.179313193	0.160761341	0.142743694
0.312706838	0.323784296	0.328220218	0.330312144	0.326151503	0.325415353	0.316227374	0.309521245	0.308021336	0.301248743	0.29008422	0.293200223	0.228840278	0.244497132	0.18998324	0.202252921	0.186864106	0.179990688	0.16808088	0.136819265	0.127346335	0.161423898	0.155961806	0.151716607	0.198848406	0.154161317	0.168928771	0.196172965	0.196364026	0.194721356	0.214980537	0.21685034	0.191276262	0.215509314	0.199089576	0.166144122	0.128597015	0.116227393	0.106961945	0.097873217	0.092708072	0.091627167	0.100428536	0.112339109	0.152065526	0.172869625	0.184526822	0.176305573	0.158178675	0.140206033
0.312948021	0.324034023	0.328473366	0.330566905	0.326403055	0.325666337	0.316471272	0.309495625	0.308252778	0.301481088	0.290307954	0.293426361	0.228170209	0.244268099	0.189512812	0.201919359	0.186106876	0.179391943	0.167322588	0.136042056	0.12633652	0.160943669	0.155485202	0.150997605	0.198747828	0.153328187	0.168218464	0.19558255	0.19569643	0.194254286	0.214404724	0.216394497	0.190209432	0.215569859	0.198532151	0.165293272	0.12789152	0.114968053	0.105871549	0.096786409	0.09185094	0.090814934	0.099287194	0.111127652	0.151054021	0.171985488	0.183402255	0.175051051	0.157036248	0.139079299
0.31302143	0.324110033	0.328550417	0.330644448	0.326479621	0.325742731	0.316545508	0.309568225	0.308325087	0.301551808	0.290376053	0.293495191	0.228223732	0.244325398	0.189557267	0.201966725	0.186150532	0.179434024	0.167361838	0.136073968	0.126366155	0.160981422	0.155521675	0.151033026	0.198794449	0.153364154	0.168257924	0.195628429	0.195742336	0.194299853	0.214455018	0.216445258	0.19025405	0.215620426	0.198578722	0.165332045	0.12792152	0.114995021	0.105896383	0.096809112	0.091872486	0.090836237	0.099310485	0.111153719	0.151089454	0.172025832	0.183445277	0.175092114	0.157073085	0.139111924
0.313081353	0.324129025	0.328519608	0.33027113	0.326438147	0.325875513	0.316380988	0.309138285	0.307896874	0.301381122	0.290185159	0.293102743	0.227906767	0.24398607	0.189294003	0.201686226	0.185891999	0.17918482	0.1671294	0.135884983	0.126190653	0.160757845	0.155305681	0.150823266	0.198518356	0.153151156	0.168024241	0.195356733	0.195470482	0.194030002	0.214157175	0.216144651	0.189989818	0.215320965	0.198302929	0.165102426	0.127743858	0.114835312	0.105749311	0.09667466	0.09174489	0.090710081	0.099172559	0.110999345	0.150879616	0.171786916	0.183190501	0.17484894	0.156854936	0.13891872
0.310787774	0.321929663	0.326321565	0.328163722	0.324326785	0.323602318	0.314223634	0.307165722	0.305932232	0.299128777	0.288333533	0.290920553	0.225984934	0.242429233	0.187279776	0.199676523	0.184686375	0.177774063	0.165500245	0.134904306	0.125287023	0.159732074	0.154196055	0.149550416	0.197251641	0.152044546	0.166836938	0.194110192	0.194223215	0.19228142	0.212790671	0.214450154	0.188760924	0.213313008	0.196523099	0.163539014	0.126524359	0.113076331	0.104748678	0.095847106	0.090801193	0.089943554	0.098325832	0.110291076	0.149916876	0.170432528	0.182021591	0.173668174	0.155854069	0.137809701
0.311343857	0.321905523	0.326438645	0.32795945	0.324187167	0.323737206	0.314496195	0.307606936	0.306374587	0.299681426	0.289360877	0.291408482	0.226268812	0.242961777	0.187518186	0.200240808	0.184842216	0.177798333	0.165402627	0.134777877	0.125191835	0.160141778	0.1543306	0.149630059	0.197508999	0.151736871	0.166644771	0.194529044	0.194273665	0.192833158	0.21308674	0.214833809	0.188508966	0.213992785	0.196547998	0.163905386	0.126283945	0.112891684	0.104168309	0.09554756	0.090452634	0.089587077	0.097629961	0.109826382	0.149699359	0.170356548	0.181475504	0.173280848	0.155449922	0.137551134
0.311047233	0.321311945	0.325685087	0.327236384	0.323447428	0.323075559	0.313872127	0.307249064	0.305878395	0.299524834	0.289117562	0.291136198	0.226544343	0.242887647	0.188011296	0.200346222	0.184801281	0.177615913	0.165822699	0.134567711	0.12531276	0.16027779	0.154309185	0.15004982	0.197699779	0.151640406	0.166788712	0.194610279	0.194276458	0.193010949	0.213258409	0.214973292	0.188595425	0.214202489	0.196845274	0.164213572	0.12652196	0.113487627	0.104151941	0.0955151	0.090555918	0.089440065	0.097767424	0.109633792	0.149544117	0.170366282	0.181517585	0.173274013	0.155668874	0.137710483
0.310423755	0.320649907	0.324898257	0.326674025	0.322900567	0.32217047	0.31319608	0.306659	0.305318601	0.298997421	0.288674219	0.290567896	0.226524159	0.242838069	0.187733188	0.199778378	0.184827066	0.177423488	0.165889211	0.13433437	0.125317557	0.160203201	0.154356435	0.15018719	0.197514278	0.151613997	0.166855382	0.194379704	0.194203528	0.192842816	0.212928987	0.21491976	0.188765239	0.213825019	0.196942934	0.164199411	0.126350854	0.113273779	0.103937302	0.095552381	0.090290115	0.089304355	0.097781902	0.109452553	0.149407843	0.170244673	0.181519678	0.173319979	0.155724003	0.137792774
0.309434706	0.319817695	0.323938915	0.325754421	0.321904283	0.32115452	0.312292153	0.305723063	0.304856269	0.298328856	0.288122367	0.290161604	0.225868238	0.242671481	0.186959828	0.199390126	0.184345721	0.177008487	0.165538128	0.13421465	0.125177041	0.159925517	0.15419875	0.149764931	0.197640098	0.151434607	0.166463396	0.194257296	0.193931733	0.192556351	0.212552631	0.214658363	0.187920894	0.213655714	0.196368724	0.163604952	0.125960197	0.1129573	0.103847612	0.095360552	0.089843284	0.089040023	0.097587119	0.10921379	0.149540508	0.170362233	0.181436107	0.173262475	0.155483041	0.137482129
0.309147166	0.319402938	0.323370904	0.325123758	0.321271948	0.320653452	0.311773486	0.305660127	0.304789507	0.298215662	0.287763724	0.290198101	0.225275618	0.242719336	0.186425757	0.199327964	0.183992626	0.176812246	0.16521843	0.134185882	0.12520981	0.160141921	0.154267283	0.149673313	0.19848634	0.151192912	0.166572823	0.19478983	0.194202012	0.19269612	0.213073482	0.2151358	0.187868261	0.21422417	0.196732253	0.163626434	0.125879855	0.112757778	0.103738229	0.095157581	0.089651124	0.088863593	0.097413942	0.109225135	0.149732904	0.170741302	0.182060006	0.173522592	0.155751985	0.137700916
0.309438352	0.319268827	0.323349525	0.325010854	0.321307414	0.32083538	0.31186946	0.305965665	0.304761333	0.29823622	0.287691977	0.290278401	0.225557359	0.243068181	0.18700114	0.200057395	0.184513647	0.177435016	0.165200867	0.134336112	0.12518838	0.160519799	0.15476061	0.149966693	0.199129432	0.151406385	0.167200089	0.195390689	0.195001211	0.193096549	0.214227561	0.215883768	0.188698286	0.214589177	0.198004098	0.164575087	0.126319404	0.11313513	0.103943371	0.095397712	0.090008384	0.089131526	0.097455222	0.109644005	0.150048675	0.171199141	0.182693417	0.174087214	0.156390956	0.138400603
0.310490038	0.320227974	0.324156574	0.325723835	0.322103678	0.321599599	0.313011384	0.307151502	0.3059165	0.299591639	0.289446946	0.291744758	0.227316248	0.244869252	0.188641824	0.201604934	0.186074902	0.178852964	0.166505199	0.135515256	0.125914094	0.161855573	0.15614357	0.151050976	0.200815797	0.152582281	0.168519965	0.19710703	0.196548249	0.194599303	0.216211648	0.217252396	0.190284361	0.21650112	0.199585004	0.166239461	0.127316272	0.113915303	0.104890495	0.095815647	0.090804757	0.089699388	0.098305104	0.110467688	0.151426252	0.172818279	0.184096202	0.175717099	0.157962073	0.139676015
0.312689807	0.322303814	0.32582763	0.327626331	0.32383185	0.323363862	0.315109755	0.309598198	0.30827866	0.302387071	0.292682517	0.294988721	0.230521337	0.248110941	0.191267773	0.204426484	0.188652556	0.181441521	0.169193165	0.137701398	0.12798762	0.164844033	0.158720829	0.153693322	0.204400274	0.154963154	0.171504828	0.200299678	0.1999426	0.198242195	0.220072424	0.220918971	0.193654215	0.220703724	0.203058768	0.169315143	0.129304196	0.115725377	0.106730923	0.09748979	0.092364582	0.09126864	0.100049602	0.1120339	0.154460983	0.176272266	0.187717144	0.178989051	0.16135573	0.142581634
0.315312967	0.324409784	0.328002825	0.329788746	0.3260821	0.325846149	0.317856263	0.312419251	0.311094221	0.305338923	0.296245984	0.298613623	0.234484782	0.252908225	0.194739271	0.208602866	0.192039477	0.185271054	0.17281195	0.140273401	0.130715738	0.168570252	0.162060214	0.157129246	0.208405914	0.158175377	0.175431123	0.204749957	0.204559645	0.202657735	0.224930423	0.226364426	0.197919144	0.225362283	0.207692657	0.172960179	0.132134493	0.118375646	0.108967685	0.099791747	0.094505424	0.09337648	0.102277982	0.115002356	0.158329149	0.180714121	0.192918419	0.183670238	0.165426272	0.146301057
0.317667035	0.326731678	0.330445467	0.33200305	0.328689454	0.328266876	0.32064713	0.315099033	0.313798577	0.308422479	0.299573899	0.301849144	0.237961532	0.257184284	0.197831406	0.211691027	0.194959269	0.18842376	0.175993789	0.142600208	0.132798404	0.171805535	0.165356916	0.160331101	0.21234606	0.161244228	0.178624082	0.209124898	0.208747425	0.206209146	0.229160311	0.230743681	0.201854309	0.230349741	0.212265241	0.17628517	0.134656136	0.120481	0.110917573	0.101616092	0.096242593	0.095070664	0.104486777	0.117737413	0.162053388	0.18470375	0.197354474	0.188122596	0.169116342	0.149711837
0.317455627	0.326603109	0.330337977	0.331992509	0.328572527	0.328116383	0.320291485	0.315028522	0.31389342	0.308431288	0.299569755	0.301984228	0.237659216	0.256857547	0.197580073	0.211422086	0.194711585	0.188184379	0.175770199	0.142452289	0.132629691	0.172108792	0.165470158	0.160127411	0.213674955	0.161539136	0.178701751	0.209542405	0.209613983	0.206862084	0.229473078	0.231035674	0.202177298	0.231375412	0.212738507	0.176724164	0.134555047	0.120367025	0.110776659	0.101805596	0.096120323	0.095155552	0.104604693	0.117587835	0.162821662	0.185657957	0.198025288	0.188998551	0.170171037	0.150260119
0.316899282	0.326030733	0.329759056	0.331410689	0.3279967	0.327541356	0.319730171	0.314476431	0.313343318	0.307890759	0.299044756	0.301454998	0.237242716	0.256407402	0.197233812	0.211051567	0.194370351	0.187854584	0.17546216	0.14220264	0.132397257	0.171807169	0.16518017	0.159846786	0.213300488	0.161256037	0.178388574	0.209175179	0.209246632	0.206499556	0.229070924	0.230630781	0.20182298	0.230969924	0.212365681	0.176414453	0.134319238	0.120156081	0.110582522	0.10162718	0.095951871	0.094988791	0.104421372	0.117381761	0.162536315	0.185332589	0.197678247	0.188667329	0.16987281	0.149996787
0.317161994	0.326301015	0.330032428	0.33168543	0.328268611	0.32781289	0.319995229	0.314737134	0.313603082	0.308146002	0.299292666	0.301704906	0.237439392	0.256619965	0.19739732	0.21122653	0.194531485	0.188010316	0.175607619	0.142320527	0.132507015	0.171949598	0.165317105	0.159979299	0.213477315	0.16138972	0.178536459	0.209348587	0.209420099	0.206670745	0.229260825	0.230821975	0.201990293	0.231161399	0.212541733	0.176560702	0.134430589	0.120255691	0.110674195	0.10171143	0.096031416	0.095067537	0.104507938	0.117479071	0.162671059	0.185486231	0.197842123	0.188823736	0.170013636	0.150121135
0.318099469	0.327265503	0.331007946	0.332665834	0.329238915	0.328781847	0.320941079	0.315667442	0.314530037	0.309056828	0.300177323	0.302596692	0.238126783	0.257366961	0.197930062	0.211750457	0.194782536	0.188057978	0.175871416	0.142741202	0.132693109	0.172457851	0.165805754	0.160363853	0.214108316	0.161866759	0.179064182	0.209967384	0.210039108	0.207281628	0.22993848	0.231504245	0.202587341	0.231844672	0.213169969	0.177082584	0.134827942	0.120611145	0.110943518	0.102012071	0.095826355	0.09534854	0.104816845	0.117789617	0.163151886	0.186034496	0.19842691	0.189381865	0.170516166	0.150564867
0.31869537	0.327916176	0.331686297	0.333287341	0.329798341	0.329193801	0.321305665	0.315767206	0.314957556	0.30934532	0.300052995	0.302502184	0.237405337	0.256680887	0.196875306	0.210766757	0.194102747	0.18690445	0.174753396	0.142372668	0.131882267	0.171523993	0.165056985	0.159271885	0.213612907	0.160881421	0.178207439	0.209333175	0.209073926	0.206733501	0.229473804	0.230972998	0.20151439	0.23075845	0.212319482	0.176640677	0.134240042	0.120261568	0.11036348	0.10118812	0.09525514	0.094798321	0.104216293	0.117109071	0.162656039	0.185549497	0.198139755	0.189003715	0.170176037	0.149849189
0.311753519	0.321843269	0.325821328	0.327671068	0.324138349	0.323316945	0.314544631	0.307915997	0.30692628	0.301375466	0.291051305	0.293301212	0.227376779	0.246476257	0.18825979	0.202073339	0.18675944	0.17941885	0.16740307	0.136107728	0.126196245	0.163989703	0.157951152	0.152543002	0.204561371	0.153668164	0.170345967	0.200304403	0.199796548	0.198044334	0.220242014	0.221876676	0.192908928	0.220843522	0.203618234	0.168956854	0.128654589	0.115386638	0.105958795	0.096576406	0.091404544	0.090522373	0.099706004	0.112286623	0.155417921	0.177261415	0.189533505	0.180512073	0.162151623	0.143101194
0.298626955	0.309697345	0.314480671	0.316431553	0.312390666	0.311586606	0.301820467	0.294405954	0.293271071	0.286722738	0.275549984	0.277941688	0.211723645	0.22974317	0.174989854	0.188219163	0.17352566	0.166562943	0.155408227	0.125324517	0.116367398	0.151761544	0.146099271	0.140745944	0.189612037	0.141964222	0.157359634	0.185373365	0.184992069	0.183400561	0.20386961	0.205479989	0.178594098	0.204766288	0.18827017	0.156034693	0.118566907	0.10621889	0.09775092	0.089219972	0.084223835	0.083189217	0.091706804	0.103603132	0.143138447	0.163524761	0.174576499	0.166369545	0.148921557	0.131518447
0.296366759	0.307343167	0.312373973	0.314160021	0.309982385	0.309401299	0.2995217	0.292117833	0.291188987	0.284048472	0.272066736	0.275368847	0.208289174	0.226739405	0.172107728	0.184842974	0.170144032	0.163404181	0.152371615	0.122794938	0.11376659	0.14927075	0.143468019	0.138308514	0.186660097	0.138930329	0.154578031	0.182371236	0.182024463	0.179901902	0.200073888	0.201418408	0.175139671	0.201412902	0.184949804	0.15352529	0.115856261	0.103555967	0.095417073	0.087169432	0.082281921	0.080973694	0.089437274	0.100906594	0.140434701	0.160688638	0.171278737	0.16341266	0.146299645	0.128818018
0.294797981	0.30674328	0.311691149	0.313195745	0.308816273	0.308467587	0.298543176	0.2908863	0.29002111	0.282092051	0.270606247	0.273879608	0.207167537	0.224576859	0.170724748	0.183285083	0.168856021	0.161951761	0.151070791	0.121894228	0.112677017	0.147680091	0.142097344	0.136604895	0.18417851	0.137505839	0.152540569	0.180217991	0.179447433	0.177507304	0.197721418	0.199088128	0.17338336	0.199639485	0.182930485	0.151724202	0.114547485	0.102552979	0.094420404	0.086329282	0.081484577	0.080239602	0.088560973	0.099975381	0.138492836	0.158582327	0.16882975	0.161230096	0.144115687	0.127331854
0.295283999	0.307322312	0.312400885	0.314055969	0.309198678	0.309445962	0.298961465	0.291230998	0.290381923	0.281963513	0.270534243	0.274013805	0.206947022	0.224278368	0.170546977	0.182700434	0.168475007	0.161853121	0.151057186	0.121740024	0.112425623	0.147344636	0.141358852	0.136112604	0.18378106	0.136716992	0.151988621	0.179563683	0.178724796	0.176726334	0.197034672	0.198422873	0.172560767	0.198845219	0.182591581	0.151287226	0.11429251	0.102323097	0.0938457	0.085704865	0.081006368	0.080066966	0.088056788	0.099260711	0.137925975	0.158009769	0.168341891	0.16055614	0.143516368	0.12685031
0.296607461	0.308721909	0.31379919	0.315614065	0.310732677	0.310981187	0.300200282	0.292597136	0.291541024	0.283362392	0.271843948	0.275112642	0.207543494	0.225391059	0.171026832	0.183397245	0.168827329	0.162443464	0.151785202	0.122247669	0.112829926	0.148075643	0.142060162	0.136787887	0.184692836	0.137395273	0.152742668	0.180454536	0.179611487	0.177603109	0.198012202	0.19940729	0.173413037	0.199831731	0.183497456	0.152023491	0.114752475	0.102607106	0.094124318	0.085916973	0.081364468	0.080464194	0.088323347	0.099664087	0.138610254	0.158793688	0.16917707	0.161352692	0.144228382	0.127479641
0.297595331	0.31009626	0.315269625	0.316878027	0.312630369	0.312226843	0.301430714	0.294335212	0.293003223	0.285037242	0.273243083	0.276495749	0.207897153	0.226734524	0.171318266	0.184235149	0.169612794	0.163217801	0.152105886	0.122900114	0.113324915	0.149601122	0.143521101	0.13821399	0.186751837	0.138529514	0.154395515	0.182661858	0.181592618	0.179405137	0.200097831	0.201600228	0.174812683	0.202225928	0.185695379	0.153561176	0.115355896	0.102990634	0.09460108	0.086351384	0.081911761	0.080791489	0.089206482	0.10030859	0.140075272	0.160835837	0.171546129	0.163590201	0.146353284	0.129055296
0.299222413	0.31179169	0.31699334	0.318610536	0.314339655	0.313933922	0.303078766	0.29594447	0.294605199	0.286595664	0.274737021	0.278007471	0.208836808	0.22797418	0.172062774	0.185242442	0.170540141	0.164110183	0.152937514	0.123572062	0.113944511	0.150801042	0.144450064	0.138969665	0.18777289	0.139286915	0.155239662	0.183660549	0.182585464	0.180386022	0.201191853	0.202702464	0.17576846	0.203331585	0.186710656	0.154400761	0.115986596	0.103553728	0.095118305	0.086823504	0.082359608	0.081233211	0.089694212	0.10085702	0.140924284	0.161715196	0.172763064	0.164721227	0.147764658	0.129760897
0.299922764	0.312370686	0.317991475	0.319742179	0.315487229	0.314573456	0.303750746	0.296782728	0.295504768	0.287878235	0.27545983	0.278445934	0.20863953	0.228229288	0.172078146	0.185400036	0.170886935	0.164017288	0.152776493	0.123773201	0.114126734	0.151580043	0.1451093	0.139647566	0.18892434	0.139670113	0.155769641	0.185026863	0.183943779	0.181533125	0.202505087	0.203938528	0.175967875	0.204229473	0.187772899	0.154836052	0.11630124	0.103683141	0.095254942	0.086588326	0.082333437	0.081095224	0.089988288	0.100897014	0.141972668	0.162918251	0.173651266	0.165515859	0.148711382	0.130726232
0.30088534	0.313394111	0.31890313	0.320958805	0.316236639	0.315545713	0.304834394	0.297542653	0.296299501	0.289048459	0.276234725	0.279215323	0.2089703	0.228722874	0.172221971	0.185816811	0.170970387	0.163967526	0.152965788	0.124105431	0.114413064	0.152023677	0.145753144	0.140015446	0.190081506	0.140324017	0.156020901	0.186158975	0.185103023	0.18247605	0.203471091	0.205048774	0.176679753	0.2052398	0.188596896	0.155310813	0.116652651	0.103924367	0.095438964	0.086759991	0.082339872	0.081343879	0.090184581	0.101297303	0.142882974	0.164005005	0.174900117	0.166850062	0.149674348	0.131463146
0.302430987	0.315039695	0.320570231	0.322588576	0.317869603	0.317204909	0.306612808	0.298779075	0.297672537	0.290424756	0.277510427	0.280509983	0.209618103	0.229779068	0.172743178	0.186371672	0.171271129	0.164670389	0.15366334	0.124483649	0.114712335	0.152901254	0.146583849	0.140438853	0.190623196	0.141002474	0.15689397	0.186776396	0.186054374	0.183472944	0.204428022	0.205997144	0.177703568	0.20635337	0.189409689	0.156146389	0.117233099	0.104328414	0.095686609	0.087264786	0.08260637	0.081720816	0.090440174	0.101788729	0.143629642	0.164705247	0.175665359	0.167435593	0.15043621	0.132068636
0.305373351	0.31810473	0.323689073	0.325727054	0.32096217	0.32029101	0.309595858	0.30168591	0.300568606	0.293250311	0.280210338	0.283239077	0.211657486	0.232014598	0.174364632	0.18818489	0.172937433	0.166272475	0.155158337	0.125694756	0.115828376	0.154388837	0.14800997	0.141805188	0.192477777	0.142374293	0.158420399	0.188593552	0.187864505	0.18525796	0.206416912	0.208001299	0.179432454	0.208360991	0.191252465	0.157665544	0.118373665	0.10534343	0.096617549	0.088081054	0.083410051	0.082515882	0.09132007	0.102779036	0.145027021	0.166307672	0.177374415	0.169064581	0.15189981	0.133353537
0.308924199	0.321767172	0.327423377	0.329533974	0.324685645	0.323976259	0.312978761	0.305492204	0.304215839	0.296771068	0.283614985	0.286675217	0.214333085	0.234833743	0.176764774	0.190781344	0.175123319	0.168348304	0.157052629	0.127421199	0.117469878	0.156085347	0.149647281	0.143756288	0.19515998	0.144073103	0.160189367	0.191132649	0.190048486	0.187351327	0.208907299	0.210527134	0.181400168	0.210723263	0.193635705	0.159460306	0.119769301	0.106700951	0.09798884	0.089077988	0.084539775	0.083517172	0.092594074	0.104003699	0.146700428	0.168386784	0.179572985	0.171307854	0.153673251	0.134975493
0.310973773	0.32393864	0.329625397	0.331700754	0.326848484	0.326193834	0.315273718	0.307218705	0.306138616	0.298628401	0.28534928	0.288580356	0.215539197	0.236269651	0.177562407	0.191636123	0.176109035	0.169321843	0.158003878	0.127999946	0.118057783	0.157274743	0.150787618	0.144564844	0.196647131	0.144985379	0.161410036	0.192589111	0.191496686	0.188778975	0.210499207	0.212131385	0.182782466	0.212329009	0.195111241	0.16067542	0.120544589	0.107363962	0.098458785	0.089756777	0.084939757	0.084029189	0.09313299	0.104669599	0.147818309	0.169669918	0.18094136	0.172613248	0.154844266	0.136004028
0.312662243	0.325732057	0.331517168	0.333444392	0.3288543	0.328169438	0.317310232	0.309007291	0.308131779	0.300351051	0.286958396	0.290287651	0.216087057	0.237370109	0.178021797	0.192302892	0.176613215	0.170218798	0.158730436	0.128576639	0.11871616	0.158542893	0.151844382	0.145400458	0.198134441	0.1456512	0.162436923	0.193999994	0.192921365	0.189954913	0.211949058	0.213630807	0.18398171	0.213791462	0.196455104	0.16166293	0.121039584	0.108014263	0.09906715	0.090314224	0.085434491	0.084509483	0.093594744	0.105283968	0.149325656	0.17103158	0.182187626	0.173859491	0.15604362	0.137237436
0.313077688	0.326364689	0.332259189	0.334311104	0.329713233	0.329087271	0.317979979	0.309877241	0.309087927	0.300888711	0.287373611	0.291046499	0.21625042	0.237693033	0.177748077	0.192791106	0.176593276	0.170097184	0.158701697	0.128878022	0.118810031	0.159101179	0.152477438	0.145773685	0.199064291	0.145791149	0.16312713	0.194910441	0.19382675	0.190740312	0.2126436	0.214633381	0.184508458	0.214794791	0.197052536	0.16241943	0.121223487	0.108050822	0.099180257	0.090599189	0.085678319	0.08474953	0.093894235	0.105701845	0.150153124	0.171834236	0.183314349	0.174728808	0.15668279	0.137881495
0.314524922	0.328096913	0.333869363	0.336021954	0.331146569	0.330670156	0.319173604	0.311153665	0.310108679	0.30184458	0.288295182	0.292522832	0.217387607	0.238651085	0.178310134	0.193623567	0.177242318	0.170568878	0.159312045	0.129511749	0.119329906	0.160108259	0.152980429	0.146683905	0.200494157	0.146352356	0.163871316	0.195730906	0.19480979	0.191629944	0.214005522	0.215663466	0.185335222	0.215922388	0.198211814	0.162983206	0.121810735	0.10846476	0.099475325	0.090953989	0.086136084	0.085120633	0.09429038	0.106413802	0.151316821	0.172771608	0.184735047	0.176082968	0.157897091	0.138912465
0.315954489	0.329606516	0.335553593	0.337774609	0.332697638	0.332128753	0.320303093	0.312263665	0.311082103	0.302954492	0.289438611	0.293611919	0.217772964	0.239244601	0.178953142	0.193916734	0.177537197	0.171054013	0.159796004	0.129809555	0.119734467	0.160832748	0.1534819	0.147215488	0.201279406	0.146654697	0.164369636	0.19646211	0.19541395	0.1922541	0.214995611	0.216356664	0.185751768	0.216630485	0.198935274	0.163445794	0.122124327	0.108729659	0.099672037	0.091090657	0.086341278	0.0854503	0.094366768	0.106892464	0.151973254	0.173662303	0.185770391	0.176949676	0.158546408	0.139712521
0.316751183	0.330436265	0.336343079	0.338620928	0.333457129	0.333017443	0.321025917	0.313001305	0.311722365	0.303772745	0.290115964	0.293988189	0.217705597	0.239581888	0.179300883	0.19416381	0.177577008	0.171093874	0.159915152	0.129950494	0.11972061	0.160640508	0.153777249	0.146973947	0.201837384	0.146743779	0.164835928	0.196738325	0.195720472	0.192701314	0.215780839	0.217017526	0.185780535	0.217044023	0.199345833	0.163937513	0.122230382	0.108694758	0.099580658	0.091129315	0.086226634	0.085590104	0.094389381	0.106851773	0.152524287	0.174218367	0.186666333	0.177682092	0.15925903	0.14009175
0.318595737	0.332512383	0.338465156	0.340924458	0.335913177	0.335231966	0.322904939	0.314762052	0.31428876	0.305622268	0.291876464	0.295742411	0.218199911	0.240939676	0.179739564	0.195300569	0.178046782	0.171837115	0.160615385	0.13043895	0.120254589	0.162070428	0.155146077	0.148025904	0.203634013	0.147858283	0.165815254	0.198489565	0.197304713	0.194239994	0.217701583	0.218949278	0.187105162	0.218976011	0.201120283	0.165396781	0.123155089	0.109608213	0.100033093	0.091442949	0.08688679	0.085837044	0.094870802	0.107485301	0.153881962	0.175769149	0.188327918	0.179263706	0.160676653	0.141338758
0.317480763	0.33168027	0.337818564	0.340167201	0.335251147	0.33472492	0.322094056	0.313570919	0.313355587	0.304384764	0.290743857	0.294452588	0.216508777	0.23995691	0.178400977	0.194124417	0.176879786	0.171304371	0.159400572	0.129541378	0.119278391	0.161107541	0.154247709	0.146998459	0.202575935	0.146984157	0.165003145	0.197678665	0.196543175	0.193461388	0.217048438	0.218263672	0.18613404	0.218489541	0.200429759	0.16467361	0.12240851	0.109128851	0.099626926	0.090931445	0.086307067	0.085228077	0.094485999	0.106929522	0.152990319	0.175227872	0.187773623	0.178482601	0.1601702	0.140890929
0.315221555	0.330127314	0.336753526	0.3386738	0.333770817	0.333387891	0.320867027	0.312348683	0.311525625	0.303102003	0.288596713	0.292680201	0.214484491	0.238305439	0.176847885	0.192232597	0.175780647	0.169815938	0.157877584	0.128657449	0.118289796	0.159932502	0.152989987	0.145489138	0.200925509	0.14539435	0.163751216	0.196006262	0.195164767	0.191966874	0.215656359	0.216612751	0.184600119	0.216918938	0.199166877	0.163241298	0.12103893	0.107942201	0.0988509	0.090320793	0.085647068	0.084330749	0.094142421	0.106068062	0.151661842	0.174436277	0.186648051	0.177400624	0.159171824	0.140503017
0.314944924	0.329929932	0.336599742	0.338733698	0.333602075	0.333403924	0.320620812	0.312478276	0.31114895	0.302682539	0.2878926	0.292312308	0.213908968	0.237590647	0.17610184	0.191657906	0.17546724	0.168720189	0.15781316	0.128394121	0.117854286	0.159849879	0.152848397	0.145203079	0.200547657	0.145212756	0.163003309	0.195659759	0.195231794	0.191668003	0.215246128	0.216104383	0.184206615	0.216691552	0.198938824	0.163066223	0.120853606	0.107766862	0.098773932	0.089911615	0.08531505	0.084031346	0.093756989	0.105561608	0.151686698	0.17475919	0.186441891	0.177456643	0.159075415	0.140516024
0.314929821	0.329265501	0.335962297	0.338720917	0.333631329	0.332839146	0.320181568	0.31149998	0.310298968	0.301229778	0.28788836	0.291538393	0.213357577	0.236648048	0.175709394	0.191258202	0.174866413	0.168176111	0.157559203	0.12787676	0.117518015	0.159899547	0.152508181	0.145217234	0.200286602	0.144866043	0.162523687	0.195748908	0.194806393	0.191031275	0.214101431	0.215536221	0.183623874	0.216330498	0.198626117	0.162531767	0.120888437	0.107514353	0.098380366	0.089486707	0.084821103	0.083859631	0.09329523	0.105339181	0.151655074	0.174270239	0.185880336	0.177185409	0.158769515	0.139820629
0.314114073	0.328700541	0.335603119	0.338245552	0.332966513	0.332183437	0.319395526	0.311016748	0.309738352	0.300651263	0.287336729	0.29085733	0.212339892	0.235780714	0.175073923	0.190511842	0.174111678	0.167713972	0.156818271	0.127296649	0.117282662	0.159462307	0.151803355	0.144740945	0.199908958	0.144420475	0.162346256	0.195506451	0.193998639	0.190470105	0.213670072	0.215217695	0.183241046	0.21586488	0.198083372	0.162089819	0.120413393	0.107012085	0.097819574	0.08914668	0.084446893	0.083673058	0.09302616	0.105275464	0.151234825	0.173581263	0.185452076	0.176957315	0.158336731	0.139124166
0.312450843	0.328050372	0.334668461	0.337698056	0.331758778	0.331445093	0.318032611	0.309582026	0.308820334	0.299561205	0.285578224	0.290125233	0.211292879	0.234907361	0.17366223	0.189437754	0.17300936	0.166716939	0.155778897	0.126354169	0.116378455	0.158571508	0.151193069	0.144063789	0.19956485	0.143588941	0.161677613	0.195055744	0.19337266	0.189732409	0.213397826	0.214630218	0.182644981	0.214954871	0.197609902	0.161584275	0.119250134	0.106246769	0.097286195	0.088695879	0.084060956	0.083230432	0.09265126	0.104656081	0.151259377	0.173422765	0.185531164	0.176609627	0.158031132	0.139189846
0.311716613	0.32755526	0.33401256	0.33753315	0.331068038	0.330766264	0.317615946	0.308504012	0.307844729	0.298719144	0.284725249	0.289099172	0.210466109	0.234472491	0.172886375	0.188701713	0.172186159	0.165943177	0.155175931	0.125769925	0.115736624	0.158311624	0.151054119	0.143704123	0.199054127	0.142972482	0.161121728	0.194548569	0.192840961	0.189393463	0.213068315	0.214229264	0.181996422	0.214007512	0.197034631	0.160964605	0.118569721	0.105788051	0.096913434	0.08831174	0.083910563	0.08293667	0.09263339	0.104103372	0.151004268	0.173116165	0.185091606	0.176257818	0.157764491	0.139302888
0.311899682	0.32774763	0.334208722	0.337731381	0.331262472	0.33096052	0.317802479	0.308685193	0.307937502	0.298894579	0.284877249	0.288848346	0.210157112	0.234321947	0.172684997	0.188568956	0.171997316	0.16598376	0.155099293	0.125843789	0.115602416	0.158404599	0.151142832	0.143587949	0.199020004	0.142807033	0.160989281	0.194441241	0.192954215	0.189439331	0.213193448	0.214355079	0.181705792	0.214133197	0.197150348	0.161059138	0.118639356	0.10585018	0.096768797	0.088218995	0.083767381	0.082861991	0.092434543	0.104076073	0.150911371	0.173217835	0.185200309	0.176361333	0.157857145	0.1393847
0.312608543	0.328253253	0.334968286	0.338455734	0.3318218	0.331712701	0.318524756	0.309386749	0.308637359	0.299573883	0.285524696	0.289504818	0.210634741	0.234854496	0.172879691	0.188997521	0.172279068	0.166082593	0.155382002	0.12600692	0.115804345	0.158764609	0.151486337	0.143914285	0.199472321	0.14285447	0.161355165	0.194883152	0.193392746	0.189869874	0.213677977	0.214842249	0.182098041	0.214619862	0.197515853	0.161425181	0.118830314	0.106006813	0.096854478	0.088329098	0.083847605	0.083029113	0.092430263	0.104312609	0.151254351	0.173611511	0.185621218	0.176762153	0.15821591	0.139644269
0.313257005	0.328934168	0.33566313	0.339157813	0.332510117	0.332400792	0.31918549	0.310028528	0.309277583	0.300195307	0.286116976	0.290105355	0.211071673	0.235341668	0.173238305	0.189389569	0.172636436	0.166427108	0.15570432	0.126268303	0.116044564	0.159093944	0.151800574	0.144212815	0.199886098	0.143150801	0.161689873	0.195287409	0.193793912	0.190263732	0.214121222	0.215287908	0.182475777	0.215065061	0.197925572	0.161760035	0.11907681	0.106226709	0.097055389	0.088512324	0.084021535	0.083107256	0.092621996	0.10452899	0.151568107	0.173971643	0.186006263	0.177128821	0.158544107	0.139933941
0.313209713	0.328322093	0.335405172	0.338820222	0.332365533	0.332242659	0.319030775	0.309653285	0.309396053	0.299964606	0.285830354	0.290356031	0.210747248	0.234621647	0.172927419	0.189242039	0.172214747	0.166077547	0.155461182	0.126047508	0.11580811	0.159021149	0.151395144	0.143836334	0.200137218	0.142989619	0.161290183	0.195293465	0.193730036	0.190117514	0.214006072	0.215418921	0.18228146	0.215186575	0.198420235	0.16207209	0.118883589	0.106026753	0.096841033	0.088337737	0.083832138	0.082917491	0.092228238	0.104463638	0.152030545	0.174304949	0.186417296	0.177387019	0.158843667	0.140098313
0.313008972	0.328051235	0.335183701	0.338603067	0.332152515	0.33202972	0.318746609	0.309454824	0.309197757	0.29965287	0.285526064	0.290169938	0.209959516	0.234471274	0.172381589	0.188552059	0.171783626	0.165439915	0.154859593	0.125522671	0.115419542	0.15891923	0.151298112	0.143744147	0.200008947	0.14269755	0.160974007	0.195168298	0.193605871	0.189995665	0.213868913	0.215280856	0.182164633	0.215048659	0.198293065	0.161968216	0.118480678	0.105958799	0.096646498	0.088100069	0.083776491	0.082864348	0.092169128	0.104396686	0.151933106	0.174193234	0.186297819	0.177273329	0.158741862	0.140008522
0.312786451	0.327471685	0.334836361	0.337887132	0.331664286	0.331156207	0.318161027	0.309107752	0.308393993	0.298750425	0.28464125	0.289105838	0.208589553	0.234008798	0.171689537	0.187633952	0.170817949	0.164328165	0.153622194	0.124938199	0.114613932	0.158680816	0.15093244	0.142948239	0.199671847	0.142108696	0.160205466	0.194971551	0.193517504	0.189893674	0.213635833	0.215052707	0.181783245	0.21489088	0.197944297	0.161955835	0.118146155	0.105187148	0.096388494	0.088006221	0.0833364	0.082273064	0.09170195	0.103897336	0.151221624	0.173938241	0.185866047	0.177112563	0.158736972	0.139594439
0.313784401	0.328516487	0.33590466	0.338965166	0.332722466	0.332212765	0.319176124	0.310093964	0.309377928	0.299703592	0.285549402	0.290028234	0.209255061	0.234755406	0.172237315	0.188232601	0.171362946	0.164852456	0.154112327	0.125336816	0.114979609	0.15918709	0.151413992	0.143404317	0.200308902	0.142562095	0.160716604	0.19559361	0.194134924	0.190499532	0.214317441	0.215738835	0.182363227	0.215576493	0.198575841	0.162472557	0.118523102	0.105522749	0.096696023	0.088287006	0.083602286	0.082535558	0.091994527	0.104228822	0.151704098	0.174493193	0.186459055	0.177677643	0.159243424	0.140039817
0.313261729	0.327969277	0.335345143	0.338400551	0.332168249	0.331659398	0.318644472	0.30957744	0.308862597	0.299204375	0.285073762	0.289545133	0.208906504	0.234364373	0.171950419	0.187919061	0.171077507	0.164577861	0.153855622	0.125128042	0.114788087	0.158921931	0.151161781	0.143165448	0.199975247	0.142324629	0.160448898	0.19526781	0.193811553	0.190182217	0.213960452	0.215379478	0.182059464	0.215217406	0.198245073	0.162201926	0.118325677	0.105346979	0.096534956	0.088139946	0.083463029	0.082398078	0.091841291	0.104055208	0.151451404	0.17420254	0.18614847	0.177381685	0.158978172	0.139806553
0.309730172	0.324918335	0.332223897	0.334757558	0.328822222	0.328510923	0.315128372	0.306457737	0.305191676	0.295916175	0.281760015	0.286361354	0.206335509	0.231789457	0.170077325	0.186068538	0.168641073	0.162703575	0.151809891	0.123656066	0.113376244	0.157184351	0.149596757	0.141516799	0.197919129	0.140628064	0.158833137	0.19336129	0.191656727	0.188247035	0.211659566	0.212985493	0.179996704	0.212958589	0.19581614	0.160316246	0.116822718	0.103691103	0.095099743	0.086955597	0.082168998	0.081218572	0.090675157	0.102813454	0.149787996	0.172232013	0.183913521	0.175079367	0.157381942	0.138284644
0.30730792	0.322810914	0.33009945	0.332610019	0.326549882	0.326805376	0.313153345	0.304302817	0.303287562	0.294227579	0.280086265	0.28471381	0.204939857	0.229921888	0.16852233	0.184594771	0.167578638	0.161473537	0.150958129	0.122460252	0.112490875	0.156129081	0.148718547	0.140388456	0.196555377	0.139449072	0.157632952	0.191864679	0.190412754	0.186910641	0.210165287	0.211593653	0.178479949	0.211498873	0.193980152	0.158698161	0.115741493	0.102902748	0.09422291	0.085809363	0.081288603	0.080673615	0.089934641	0.102271691	0.148793573	0.170940395	0.182592684	0.173754578	0.156314588	0.137381282
0.305737578	0.321412353	0.328473867	0.33097698	0.324885262	0.325141876	0.311390696	0.302384892	0.301901483	0.292376486	0.278165801	0.282883275	0.203200859	0.22796898	0.166737423	0.183074813	0.166477577	0.1600579	0.149909032	0.121338441	0.111272443	0.155052035	0.14736721	0.138899148	0.195033139	0.138050862	0.156194232	0.190259917	0.188588657	0.185292563	0.20839225	0.210206403	0.176864078	0.209946658	0.192880506	0.157361162	0.11496725	0.102124747	0.093421637	0.084942562	0.080602995	0.079835025	0.089130747	0.101147746	0.147773803	0.169717931	0.18162403	0.172524825	0.154859742	0.136033548
0.302746689	0.318670451	0.325314489	0.327473209	0.322128799	0.321774677	0.307730544	0.29907983	0.298758283	0.289114284	0.275136913	0.279552932	0.200533886	0.225255338	0.164531964	0.180857595	0.164527762	0.158241098	0.148073886	0.12005243	0.109796986	0.153395566	0.145459458	0.13747518	0.192594367	0.136748658	0.154329608	0.188032464	0.186285639	0.18296184	0.206108684	0.207810768	0.174943481	0.20782247	0.190874044	0.155839513	0.113533523	0.100956737	0.092232295	0.084030366	0.07984855	0.078893861	0.088006054	0.099700462	0.14631584	0.167644878	0.17965628	0.170747485	0.153249111	0.134404268
0.29910339	0.314688259	0.321060919	0.323631265	0.318471295	0.317569	0.303916957	0.294994	0.29426525	0.285451701	0.271196696	0.275622792	0.197564727	0.222610218	0.162268082	0.178273012	0.162189506	0.156188685	0.145633398	0.118490283	0.108504303	0.151125579	0.143595546	0.135649244	0.190392176	0.134792242	0.15213705	0.185398758	0.18383414	0.180648403	0.203739497	0.204764667	0.172427832	0.205037892	0.188149781	0.153681613	0.111886422	0.099745271	0.091159472	0.082823047	0.078582277	0.077809274	0.086733313	0.098211277	0.144160537	0.165090338	0.176506388	0.168245788	0.150919336	0.132595466
0.296573106	0.312162941	0.31877001	0.321449659	0.315759845	0.315574104	0.302059953	0.292638695	0.291875534	0.283363026	0.269044882	0.273654715	0.195467108	0.220681975	0.160638963	0.176312526	0.160033043	0.154568138	0.143995227	0.116911475	0.107178622	0.149532744	0.142395829	0.13391803	0.189211881	0.132809173	0.150313183	0.183599717	0.182032489	0.178830033	0.201696716	0.202475036	0.170166303	0.202811485	0.18645948	0.151783285	0.110424387	0.098289968	0.089985019	0.081801169	0.077454393	0.076371443	0.085494945	0.096862028	0.142781578	0.163604691	0.174443327	0.166316248	0.148930917	0.131159001
0.29619654	0.31176658	0.31836526	0.321041507	0.315358917	0.315173412	0.301676421	0.292267125	0.291504933	0.283003233	0.268703269	0.273307249	0.195218919	0.22040177	0.160434995	0.176088657	0.159829845	0.154371879	0.143812393	0.11676303	0.106879716	0.149342879	0.142215025	0.133747991	0.188971634	0.132559355	0.150122326	0.183366596	0.181801358	0.178602968	0.201440617	0.202217949	0.169783568	0.202553971	0.186222728	0.151590562	0.110166749	0.097834224	0.089368405	0.081494952	0.077356047	0.07613169	0.085376108	0.09673904	0.142600284	0.163396958	0.174221832	0.166105072	0.148741816	0.130992465
0.295523645	0.311058313	0.317642002	0.320312169	0.314642489	0.314457405	0.300991076	0.291603156	0.290842696	0.28236031	0.268092833	0.272686353	0.194775423	0.219901064	0.160070521	0.175688621	0.159466746	0.154021179	0.143485682	0.116497769	0.106636908	0.149003603	0.141891943	0.133444145	0.18854233	0.132258209	0.149781281	0.182950026	0.181388344	0.178197221	0.200982986	0.201758553	0.169397856	0.202093811	0.18579967	0.15124618	0.109916474	0.097611966	0.089165379	0.081309812	0.077180311	0.075958735	0.085182152	0.096519269	0.142276327	0.163025755	0.173826037	0.165727717	0.148403907	0.130694879
0.295141317	0.310655888	0.31723106	0.319897772	0.314235427	0.314050582	0.300601675	0.291225901	0.290466424	0.281995013	0.267745993	0.272333571	0.194523437	0.219616572	0.159863434	0.175461328	0.159260439	0.153821918	0.14330005	0.116347053	0.106498949	0.148810833	0.141708373	0.133271504	0.188298408	0.132087102	0.149587504	0.182713338	0.181153677	0.177966682	0.200722969	0.201497532	0.169178701	0.201832357	0.185559295	0.151050509	0.109774272	0.097485682	0.089050023	0.08120462	0.077080461	0.075860465	0.085071949	0.096394399	0.14209226	0.162814844	0.173601153	0.16551331	0.148211912	0.130525795
0.295565955	0.31112889	0.318105549	0.320735196	0.314699295	0.314767472	0.301133112	0.292175142	0.291623622	0.282910219	0.26878092	0.273305337	0.194635352	0.219855692	0.159855396	0.175433094	0.159271989	0.153669219	0.14351905	0.116390752	0.106344275	0.149321881	0.141865293	0.133274865	0.188571003	0.131895266	0.14952839	0.183066136	0.181354349	0.177858035	0.200637716	0.201764205	0.168932995	0.202398412	0.185799193	0.151198218	0.109614841	0.097344099	0.088920691	0.081086682	0.076993942	0.075750289	0.084948395	0.096328971	0.14234769	0.162959328	0.174074248	0.16575996	0.148609068	0.130423284
0.297923985	0.313180826	0.320854205	0.323432992	0.317299807	0.316989677	0.303384684	0.294939517	0.294391173	0.285515046	0.27097548	0.275817081	0.19616745	0.221856598	0.160987703	0.17712537	0.160926608	0.154884956	0.144757226	0.117489246	0.107383221	0.151264041	0.143489032	0.134988003	0.190593863	0.132995114	0.151348336	0.185382959	0.183317929	0.179656796	0.202966045	0.204099845	0.170716662	0.205139377	0.187940867	0.153324692	0.110814347	0.098410618	0.089711152	0.081761712	0.077579944	0.076696994	0.085997477	0.09765636	0.144151238	0.164987012	0.176774595	0.168238153	0.1508726	0.132260951
0.299753893	0.31526149	0.322952744	0.325636683	0.31938645	0.318982034	0.30550682	0.297277026	0.29664525	0.287513388	0.27306407	0.277870691	0.197635783	0.223520001	0.162087101	0.178496427	0.162209157	0.156188002	0.146204548	0.1182135	0.108297508	0.152763904	0.145177223	0.13666229	0.192701572	0.134412052	0.153281448	0.187692424	0.185453567	0.18171463	0.205536129	0.206462886	0.173020369	0.207640449	0.190245226	0.155098767	0.111838428	0.09930174	0.090866301	0.082680746	0.078206039	0.077548839	0.087111703	0.098951553	0.146216595	0.167703866	0.179712658	0.171090311	0.153020774	0.134460385
0.301178019	0.316991151	0.323821309	0.326870908	0.320559785	0.320032472	0.306893055	0.2987028	0.297638244	0.288720632	0.274270129	0.278931401	0.198457158	0.224526396	0.162651734	0.179205673	0.163037838	0.156900917	0.147087345	0.118709045	0.108599306	0.153376832	0.145609691	0.137289514	0.193619448	0.135017003	0.153953303	0.188605919	0.186387915	0.182494586	0.206707071	0.207674807	0.173983724	0.208454574	0.191260288	0.155508325	0.112279079	0.099945085	0.091318775	0.082994347	0.078586756	0.077961092	0.087544194	0.099270129	0.147087768	0.169009162	0.181021215	0.172366649	0.154198681	0.135180605
0.304217504	0.319711293	0.32654662	0.329540833	0.323517684	0.323245364	0.30981814	0.301888862	0.300460334	0.291971597	0.277353368	0.28188175	0.200068638	0.227105429	0.164010559	0.181029046	0.164658192	0.158496504	0.148491955	0.12019946	0.109805816	0.155277188	0.14730029	0.138698233	0.19618434	0.136645882	0.155564505	0.191152461	0.18887009	0.184597123	0.209318665	0.210491525	0.175891253	0.2109105	0.193370299	0.157447239	0.11347922	0.101279334	0.092357204	0.083942483	0.079694443	0.078914021	0.08840985	0.100387713	0.149195362	0.171113267	0.18353497	0.174488254	0.156189819	0.137083866
0.305841532	0.321418033	0.328289849	0.331300047	0.325244744	0.32497097	0.311472066	0.303500459	0.302064305	0.293530252	0.278833985	0.283386541	0.20113668	0.228317803	0.16488611	0.181995448	0.165537199	0.159342618	0.149284661	0.120841131	0.110392001	0.156106117	0.148086634	0.139438657	0.197231646	0.137375349	0.156394968	0.192172905	0.18987835	0.185582572	0.210436087	0.211615208	0.176830227	0.212081351	0.194402583	0.158287751	0.114085015	0.101820001	0.092850242	0.0843906	0.080119882	0.079335294	0.088881815	0.10092362	0.150018277	0.172026734	0.184514749	0.175419738	0.15702362	0.137892812
0.307307442	0.322958601	0.329863354	0.33288798	0.326803653	0.326528568	0.312964963	0.304955147	0.30351211	0.294937153	0.280170447	0.284744823	0.202100735	0.229412139	0.165654845	0.182867759	0.166330625	0.160106353	0.150000188	0.121420327	0.110921114	0.156854339	0.148796419	0.140106992	0.198176984	0.138033794	0.157144574	0.193093997	0.190788444	0.186472076	0.211444715	0.212629488	0.177677781	0.213097864	0.195334361	0.15904643	0.114631828	0.102308028	0.093295276	0.084747007	0.080503899	0.079715551	0.089307829	0.101407351	0.15073732	0.172851265	0.185399135	0.176260531	0.15777624	0.138553738
0.307554457	0.322981149	0.330856328	0.333471569	0.327415115	0.327263525	0.313282281	0.305548334	0.304178603	0.295597261	0.280746	0.285462784	0.202381486	0.229653931	0.166017485	0.183222024	0.166405284	0.160264687	0.149929301	0.121628266	0.111226761	0.157106444	0.149291949	0.140639722	0.198930515	0.138179734	0.157742087	0.19365909	0.191341594	0.187181101	0.212248694	0.213437971	0.178123164	0.213908129	0.195958416	0.159651174	0.114873846	0.102311982	0.093545536	0.084944073	0.08081	0.07997944	0.089647405	0.101738842	0.15131047	0.173508499	0.18610408	0.176930728	0.158376154	0.139080562
0.306402018	0.322312002	0.330452991	0.332621866	0.326615485	0.326422358	0.312336199	0.304265844	0.303411445	0.294746667	0.279281821	0.284222271	0.201528619	0.228645388	0.165187425	0.182234858	0.165483883	0.159390617	0.148873315	0.120951934	0.110759998	0.156892465	0.148880414	0.140333489	0.198489971	0.137745114	0.157220227	0.19323668	0.191090344	0.187058481	0.211771138	0.21295945	0.177733912	0.214048574	0.196144164	0.159629127	0.114735056	0.102030832	0.09334401	0.084588766	0.080780055	0.079616579	0.089583234	0.101465149	0.151117462	0.173727301	0.185981706	0.177040543	0.158552249	0.138981356
0.30729311	0.323124701	0.330861066	0.333550164	0.32718089	0.3271688	0.313268591	0.304802035	0.304309316	0.295060599	0.279601329	0.284659939	0.201027836	0.228754889	0.165028188	0.182136736	0.165172619	0.159322019	0.149077888	0.121151298	0.110555849	0.157791094	0.149739621	0.140233352	0.199222061	0.138133058	0.157323269	0.194213321	0.192656024	0.187874643	0.21224275	0.213565773	0.178017792	0.215359301	0.197394461	0.160795584	0.114985971	0.102410019	0.09333954	0.084817082	0.081094159	0.079700865	0.089803005	0.101691886	0.152345994	0.174841998	0.187299447	0.178223132	0.159788244	0.140192154
0.307193223	0.323562523	0.331228895	0.334136623	0.327533125	0.327446952	0.313873449	0.305405341	0.304489965	0.294817605	0.280079992	0.285052705	0.200921815	0.228835692	0.165028682	0.182328769	0.165127926	0.159423535	0.149397585	0.12120191	0.110392408	0.157847816	0.149884423	0.139946494	0.199368127	0.138002707	0.157424232	0.194227619	0.192731422	0.18776145	0.212377994	0.213673483	0.178056265	0.215181693	0.197781218	0.160744161	0.11505121	0.102120638	0.093218849	0.084929358	0.080834785	0.079728332	0.089835454	0.101855412	0.152525694	0.174972706	0.187431114	0.178269345	0.159937246	0.140700781
0.308365744	0.324805471	0.332405461	0.335580519	0.329232006	0.328657118	0.315516589	0.306295496	0.305377475	0.295865682	0.280878048	0.286086896	0.201723815	0.229739165	0.165411029	0.182527228	0.165848341	0.159933764	0.149747776	0.121305921	0.110732806	0.158362607	0.150136164	0.140631641	0.200374176	0.138458054	0.15798848	0.195118732	0.19325246	0.188312645	0.213355379	0.215052703	0.178716818	0.216216899	0.199079612	0.161404514	0.115651969	0.102527076	0.093659082	0.085242869	0.081013124	0.080068719	0.090083406	0.10232817	0.153160982	0.176019971	0.187881257	0.179049127	0.160716096	0.141439948
0.310185731	0.326013894	0.333611512	0.337434574	0.330560933	0.330057336	0.316062859	0.307153527	0.306621943	0.296783454	0.281446904	0.286600016	0.201719357	0.230015812	0.165415748	0.182843633	0.165524293	0.160263704	0.149816968	0.121413168	0.110871517	0.159007217	0.150450155	0.140868724	0.201314319	0.138522088	0.158523274	0.196192304	0.194164075	0.188949737	0.214241167	0.215873699	0.179307485	0.217034795	0.199879417	0.16250616	0.116128101	0.103203133	0.093908949	0.085134689	0.0810757	0.080190714	0.089943951	0.102575441	0.153505182	0.176741653	0.189017024	0.180142866	0.161630543	0.141708037
0.307833385	0.323564519	0.331601877	0.335135675	0.328482585	0.3275974	0.312752651	0.304678449	0.30366939	0.294612731	0.279030321	0.283887739	0.199811475	0.227654059	0.163421847	0.181520309	0.163420743	0.15855482	0.148136994	0.120145335	0.109833921	0.157517202	0.148715643	0.139222529	0.19986846	0.137135308	0.157008396	0.194181318	0.192410293	0.187489606	0.212011944	0.214188386	0.177858041	0.214775392	0.197650149	0.160948005	0.11484312	0.102056796	0.093021952	0.084317593	0.08040554	0.079382821	0.089253246	0.101414459	0.152236261	0.17532148	0.187426744	0.178324154	0.15998945	0.140223432
0.299814195	0.315440336	0.323493352	0.32729649	0.321227194	0.319560441	0.30492673	0.296217502	0.295444753	0.286645563	0.271555212	0.276757099	0.194267878	0.221535732	0.158802651	0.17622976	0.15923209	0.153516782	0.143897076	0.116295309	0.106569194	0.152687123	0.14413176	0.135124942	0.193634116	0.132726636	0.151803243	0.18763401	0.18617283	0.181916978	0.205745919	0.207989071	0.172419577	0.208389296	0.191550007	0.155582112	0.110964129	0.098579294	0.090095281	0.081892154	0.077923697	0.07707598	0.086781858	0.098357645	0.147862619	0.170098635	0.181396789	0.173007357	0.154839754	0.135794838
0.289089544	0.304288909	0.312755694	0.316563708	0.31055034	0.309014336	0.29456922	0.285409459	0.284967303	0.27593154	0.261215077	0.266422533	0.186380835	0.212920454	0.152708353	0.16911553	0.153373248	0.147511709	0.138300764	0.111433068	0.101808694	0.146148959	0.138066203	0.129433916	0.184944046	0.12700556	0.145141642	0.179918657	0.178138731	0.174056964	0.197400775	0.198801951	0.165257263	0.199453063	0.183544958	0.148385882	0.106297574	0.094377634	0.086304962	0.078322613	0.074395498	0.073600811	0.082778828	0.094249396	0.141035133	0.161983471	0.173539049	0.165435531	0.147483834	0.129224468
0.283534714	0.298852347	0.307584021	0.310325355	0.303930735	0.303232537	0.289590417	0.280412803	0.27989161	0.270610119	0.256137236	0.260802889	0.182393106	0.208383926	0.149091259	0.16537202	0.149592158	0.144382948	0.135202199	0.108803692	0.098738753	0.143215472	0.135244889	0.126143193	0.181146102	0.123986276	0.142055416	0.176408668	0.174153043	0.169924429	0.192725538	0.194295588	0.160911975	0.195292737	0.179361435	0.144846336	0.103622042	0.091973984	0.083919934	0.076352743	0.07257535	0.071512507	0.080734974	0.091793987	0.137887322	0.158521731	0.169655548	0.161774078	0.14430749	0.126198403
0.284258305	0.300117597	0.308539811	0.311186366	0.304577354	0.303750185	0.289897012	0.280724996	0.280796345	0.271074927	0.256726974	0.261679929	0.182624854	0.208778835	0.149139368	0.16544965	0.149618569	0.144634851	0.135380798	0.108614445	0.098904053	0.143519279	0.1355536	0.126313517	0.181889379	0.124060148	0.142122038	0.176434094	0.174460293	0.169920038	0.193435406	0.195110762	0.160756055	0.195874249	0.179549998	0.14552252	0.10344855	0.091962112	0.083852005	0.076246804	0.072348354	0.071393724	0.080746126	0.091712272	0.138703876	0.159086164	0.170180144	0.162191528	0.144844493	0.126828818
0.286055779	0.302166248	0.310548711	0.313534668	0.307280135	0.305974514	0.291464909	0.282401353	0.281821884	0.272891802	0.258104654	0.263381806	0.183572333	0.209998387	0.150218007	0.166849151	0.150828501	0.145943868	0.135828743	0.109483423	0.100032427	0.144189425	0.13608555	0.127661332	0.182964921	0.125163503	0.143031337	0.177349733	0.175648946	0.171190936	0.194954395	0.196159689	0.162327277	0.196978366	0.180887443	0.146505067	0.104484455	0.092957094	0.084798441	0.076987648	0.07291743	0.071947897	0.081282705	0.092373194	0.139623196	0.160090013	0.171165178	0.162738044	0.145728095	0.127490983
0.287766627	0.304448731	0.31256579	0.315901901	0.308882	0.308586349	0.293959089	0.284972459	0.283849514	0.275023052	0.260587002	0.265514064	0.184525465	0.211865995	0.151069251	0.167826497	0.151674711	0.146551779	0.136529007	0.110305689	0.100610682	0.146140278	0.137534919	0.128571519	0.184815703	0.126089753	0.144348403	0.179299237	0.177493933	0.173489398	0.196463758	0.197906544	0.163348219	0.199099269	0.183117042	0.147835034	0.105375935	0.093511354	0.085450352	0.077495368	0.073754063	0.072754689	0.082213882	0.093441508	0.140529708	0.161999495	0.172667634	0.16427804	0.147230733	0.128556549
0.290549469	0.306849739	0.315163458	0.318544177	0.311181796	0.311030942	0.296222725	0.286693614	0.286204891	0.277244622	0.262932252	0.267905873	0.1861818	0.213429993	0.152245109	0.168748301	0.152938145	0.147342542	0.137755408	0.111055608	0.101098315	0.147162644	0.138598038	0.129138782	0.186671227	0.126941398	0.14527254	0.180891509	0.178995579	0.174818156	0.197626336	0.199709826	0.164144054	0.200787785	0.184315288	0.148906581	0.105888819	0.09396783	0.085970676	0.077912013	0.074203388	0.073386638	0.082811276	0.093871861	0.141665882	0.163232285	0.174119371	0.165959027	0.148610352	0.129747741
0.294045682	0.310268274	0.319294994	0.322493074	0.314909509	0.314469549	0.299958842	0.290114919	0.289825314	0.280767435	0.265918235	0.271388174	0.188698686	0.215736247	0.153882833	0.171111541	0.154776015	0.149512796	0.139316988	0.112522102	0.102216439	0.148264632	0.139897315	0.130648708	0.188737222	0.128180727	0.147224005	0.18263871	0.180771559	0.176172598	0.199561475	0.201524944	0.166331067	0.202421238	0.185652417	0.150198598	0.107040608	0.095084035	0.086825866	0.07898632	0.074736356	0.074063559	0.083489882	0.094599675	0.143175165	0.164539686	0.175954654	0.167566578	0.150102279	0.131000536
0.296090279	0.312589268	0.322065335	0.325267529	0.317566606	0.316924699	0.30310359	0.293271399	0.293203073	0.283433066	0.26825057	0.273726687	0.189694454	0.218036501	0.154732442	0.172725089	0.155946415	0.150485677	0.1404994	0.113492749	0.10330773	0.150199892	0.141758377	0.132193747	0.190618942	0.129482525	0.148319341	0.185189385	0.183113688	0.177858971	0.201911558	0.203889101	0.167942059	0.205178535	0.18802042	0.152014094	0.107747721	0.095827769	0.087589699	0.079726477	0.075471319	0.074649648	0.084156519	0.095863352	0.145199875	0.1666274	0.178442916	0.169542938	0.151972071	0.132853079
0.291302368	0.307532762	0.316423711	0.31962869	0.313166073	0.312279615	0.298103562	0.288228897	0.2879727	0.27872608	0.2638958	0.26875496	0.185829033	0.21456314	0.151990218	0.169815203	0.153138862	0.147818574	0.1378538	0.111582237	0.101829345	0.147966424	0.13999405	0.130323773	0.187872167	0.12740672	0.14593616	0.182334673	0.180081182	0.175244618	0.199541217	0.201387345	0.165705261	0.202082248	0.185720825	0.150034941	0.106269576	0.094657089	0.0865743	0.078397194	0.074651087	0.073721582	0.083096207	0.094942928	0.143264008	0.164607644	0.176594003	0.167286512	0.150070943	0.131266572
0.28781965	0.303574037	0.3120052	0.315770305	0.309165966	0.308757129	0.294398881	0.285151855	0.284114638	0.274995834	0.260410692	0.265218576	0.182586083	0.211328138	0.149606417	0.167112009	0.150554604	0.145604786	0.13556555	0.10979317	0.100164228	0.146529623	0.138667155	0.128453237	0.186360757	0.125470072	0.14442662	0.18064869	0.177902284	0.173848445	0.19781976	0.19959666	0.164087193	0.200360707	0.184712499	0.148722023	0.105304583	0.0935462	0.085576236	0.077242856	0.073672724	0.07285535	0.082219096	0.093726146	0.14243356	0.163961162	0.175385457	0.166677673	0.149457227	0.130795775
0.293058756	0.309099916	0.317684549	0.32151819	0.314746404	0.314377354	0.299757746	0.2903424	0.289286303	0.280001511	0.265150879	0.27004628	0.185834218	0.215174889	0.152226029	0.169810274	0.153153339	0.147923808	0.138033214	0.111673427	0.10181235	0.149196863	0.141191277	0.130791438	0.189753033	0.127753971	0.14705558	0.183936991	0.181140593	0.177012963	0.201420621	0.203229865	0.167074029	0.204007821	0.188074773	0.151429171	0.106848155	0.095050808	0.086915022	0.078648888	0.075013769	0.074181517	0.083510042	0.095110593	0.145026241	0.166945704	0.178577953	0.169711663	0.152177758	0.133176616
0.297218174	0.313487008	0.322193483	0.326081536	0.319213638	0.318839349	0.304012244	0.294463264	0.293392178	0.283975606	0.268914197	0.273879079	0.188471785	0.218228892	0.154386592	0.172220412	0.155327063	0.150023308	0.139992336	0.113258421	0.103257385	0.151314432	0.143195221	0.132647776	0.19244622	0.129567198	0.149142757	0.186547631	0.183711543	0.179525329	0.204279408	0.206114331	0.169445331	0.206903328	0.19074414	0.153578423	0.108364664	0.096399875	0.088148617	0.079765161	0.076078449	0.075234384	0.08469531	0.096460509	0.147084616	0.169315184	0.181112531	0.172120401	0.154337635	0.135066808
0.300810377	0.317275837	0.32608754	0.330022583	0.323071679	0.322692867	0.30768656	0.298022171	0.296938139	0.287407758	0.272164316	0.277189204	0.19074967	0.220866424	0.156137217	0.174301882	0.157204358	0.151836502	0.141684294	0.114627272	0.104505362	0.15314323	0.14492589	0.134250968	0.194772141	0.131133158	0.150945308	0.188802261	0.185931895	0.181695086	0.206748345	0.208605445	0.171493261	0.209403979	0.193049489	0.155434585	0.109674368	0.097564972	0.089213988	0.080729209	0.076997939	0.076143673	0.085718944	0.097626338	0.148862292	0.171361541	0.183301472	0.174200662	0.156202972	0.136699236
0.304065212	0.320167512	0.329331281	0.333403096	0.325813768	0.325727344	0.310583466	0.301422968	0.300478663	0.290642071	0.274899275	0.280597489	0.191948037	0.222859216	0.157090157	0.175952873	0.158355426	0.152927355	0.142958573	0.115725405	0.105500378	0.155871772	0.146775831	0.135612867	0.197744238	0.132886023	0.153068748	0.192398004	0.189385857	0.184535012	0.209803914	0.211606269	0.173115088	0.212957962	0.19588188	0.158017794	0.110899099	0.098859601	0.090223066	0.081757897	0.077600111	0.076689003	0.086779998	0.098789572	0.152114158	0.174981535	0.186544831	0.177693847	0.159044164	0.139572999
0.306978503	0.323235081	0.332486649	0.336597477	0.328935435	0.328848183	0.313559209	0.304310943	0.30335759	0.293426753	0.277533123	0.283285932	0.193787118	0.224994461	0.15859526	0.177638702	0.159872652	0.154392573	0.144328279	0.116834186	0.106511192	0.157365201	0.14818211	0.136912193	0.199638853	0.134159222	0.154535321	0.194241396	0.19120039	0.186303067	0.211814074	0.213633698	0.174773727	0.214998342	0.197758651	0.159531785	0.111961638	0.099806789	0.091087506	0.08254123	0.078343609	0.077423771	0.087611449	0.099736088	0.153571585	0.176658058	0.188332143	0.179492926	0.160567988	0.140910267
0.310440753	0.326880681	0.336236593	0.340393785	0.332645327	0.33255709	0.31709568	0.307743108	0.306779002	0.29673616	0.280663274	0.286480966	0.195972741	0.227532056	0.160383973	0.179642196	0.161675772	0.156133887	0.145956083	0.118151898	0.107712476	0.159140041	0.149853379	0.138456354	0.201890475	0.135672334	0.156278245	0.196432144	0.193356839	0.188404282	0.214203015	0.216043161	0.176744909	0.217423196	0.199989068	0.161331061	0.113224395	0.100932458	0.092114834	0.08347217	0.079227205	0.078296993	0.088599573	0.10086096	0.155303639	0.178650492	0.190456243	0.181517333	0.162378951	0.142499521
0.313760974	0.33037673	0.339832705	0.344034359	0.33620303	0.336113849	0.320487077	0.311034477	0.31006006	0.299909808	0.28366502	0.289544933	0.198068706	0.229965553	0.16208601	0.181563502	0.163404924	0.157803767	0.14751711	0.119415555	0.108864481	0.160842073	0.151456089	0.13993717	0.204049731	0.137123375	0.157949669	0.198533021	0.195424826	0.190419301	0.216493955	0.218353782	0.178635228	0.219748577	0.202127988	0.163056526	0.114435351	0.102011949	0.093100019	0.08436492	0.080074555	0.079134394	0.089547162	0.101939686	0.15696464	0.180561192	0.192493208	0.183458694	0.164115624	0.144023579
0.31393531	0.331196962	0.34085744	0.344731888	0.336794875	0.336748039	0.320904136	0.311275838	0.311177826	0.300882445	0.284201956	0.290602938	0.198419078	0.230633324	0.161795249	0.18178106	0.163604366	0.158006788	0.147723075	0.119819264	0.109047344	0.161922396	0.152216921	0.140681411	0.205859143	0.137730964	0.158846924	0.200080658	0.197199442	0.19146598	0.218493426	0.22001914	0.179118574	0.221317306	0.203322653	0.163612613	0.114492793	0.102112308	0.093195428	0.084516285	0.080649507	0.079358657	0.089850569	0.102493011	0.158348171	0.182298103	0.194223942	0.185368717	0.165770533	0.145278782
0.315578021	0.333472756	0.343430982	0.346718364	0.338859587	0.338798118	0.323136748	0.313259517	0.313155031	0.302902139	0.285670236	0.292310316	0.19955963	0.23186571	0.162809504	0.182561809	0.164835848	0.158983355	0.148676857	0.120517024	0.109372269	0.16275769	0.153196442	0.141544414	0.207384513	0.138334486	0.159632941	0.201241513	0.198056156	0.1923383	0.220235213	0.221179184	0.180325341	0.222678493	0.204909999	0.164580263	0.114820496	0.102113235	0.093158554	0.084714749	0.081238724	0.079991805	0.090373589	0.103255241	0.159047224	0.183139939	0.195580194	0.186625266	0.167065572	0.146134522
0.317135142	0.335162964	0.344992795	0.348414329	0.34069114	0.34001077	0.324528495	0.314872164	0.314265217	0.304579502	0.287385224	0.293750847	0.200207871	0.233011727	0.163508914	0.183563796	0.165166986	0.159357835	0.149579054	0.120921581	0.109797479	0.163298003	0.154009494	0.142196596	0.208397367	0.138690213	0.160366305	0.20256338	0.198867065	0.19361035	0.220904581	0.222342088	0.181035396	0.22401464	0.205753395	0.165693988	0.115541378	0.10262181	0.093576796	0.085288787	0.081459731	0.080328115	0.090969344	0.103717986	0.16001063	0.184301472	0.196908188	0.187296423	0.168069701	0.147297308
0.317256004	0.335424862	0.345062122	0.34884549	0.340812412	0.34007294	0.324482993	0.314964757	0.314270295	0.30441394	0.287550202	0.293543486	0.199813685	0.233331603	0.163004884	0.183497063	0.164531984	0.159209978	0.14907918	0.120677309	0.109779415	0.163300068	0.154052998	0.142047601	0.208340133	0.138231499	0.160502851	0.202730459	0.199077739	0.193766559	0.220924409	0.222765789	0.181029507	0.224099236	0.205912845	0.165788842	0.115668745	0.102639939	0.093886234	0.085369938	0.081299147	0.080312596	0.090985068	0.103535834	0.160278848	0.184323852	0.196900389	0.18746719	0.168325554	0.147484471
0.317601845	0.336246776	0.345658052	0.349580372	0.341514966	0.341273173	0.325657245	0.315331372	0.315030768	0.304563467	0.287789725	0.294387788	0.199671603	0.233696568	0.16286397	0.183085956	0.164570076	0.159422559	0.148887564	0.120954341	0.109880579	0.163741935	0.154241011	0.141943267	0.208771413	0.138186928	0.160632312	0.202597571	0.199674261	0.193920648	0.221424471	0.223152235	0.181419324	0.224598287	0.206213542	0.165995492	0.115675705	0.102660866	0.093911404	0.085583634	0.081084908	0.080232758	0.091006286	0.103615007	0.160768418	0.184549341	0.19738115	0.188013708	0.168761641	0.147660165
0.316615807	0.335314943	0.344628654	0.348678505	0.340324737	0.340372323	0.324838062	0.314402259	0.314332368	0.30379272	0.287047457	0.293499222	0.198960483	0.23265974	0.162325232	0.182548882	0.164109088	0.158456665	0.148428469	0.120471461	0.109528934	0.163634268	0.153673094	0.141770725	0.208369604	0.138050754	0.159661753	0.20169022	0.198918496	0.193188337	0.220773034	0.222298876	0.180644596	0.224913694	0.205790481	0.165585394	0.115386669	0.102232966	0.093407614	0.085347088	0.080781411	0.079818994	0.090842308	0.103402087	0.160532366	0.184641131	0.197368751	0.187954965	0.168641218	0.147593103
0.315611625	0.333341198	0.343105625	0.346301502	0.338440816	0.339157213	0.322597056	0.312957433	0.31232682	0.302627589	0.285191404	0.291738478	0.1975846	0.231606534	0.161572799	0.181337521	0.163182855	0.157427525	0.147441795	0.119545552	0.108777392	0.163264489	0.152865014	0.141247162	0.207187774	0.137653232	0.159002216	0.201010943	0.197794734	0.192173943	0.219687381	0.221153147	0.179664126	0.223774985	0.205030245	0.165020644	0.114986154	0.101712756	0.092476524	0.084601394	0.080544365	0.079425838	0.090449161	0.10307013	0.159954125	0.183918633	0.196678945	0.187227267	0.168205789	0.146860595
0.313089346	0.33056927	0.339994484	0.34406564	0.33639148	0.33683429	0.319908262	0.310947498	0.310064191	0.300439443	0.282941711	0.289994502	0.196306796	0.230006151	0.159912992	0.179685101	0.161920561	0.156285569	0.146292825	0.118860777	0.107820239	0.162209819	0.152277929	0.140250857	0.206093321	0.136361241	0.158096076	0.200056599	0.197240752	0.191100651	0.218435776	0.219867404	0.178271536	0.221810811	0.203771104	0.163847493	0.11418741	0.101315514	0.092020269	0.083856359	0.080223332	0.078883047	0.08992001	0.102005538	0.159131631	0.182862294	0.195063167	0.185779604	0.166851977	0.145734882
0.311830203	0.329045288	0.338589642	0.343300393	0.335041047	0.334469507	0.31857538	0.310078282	0.30933312	0.298965358	0.282159618	0.288559248	0.195168813	0.228619272	0.159042276	0.178929064	0.161155538	0.15556459	0.145835473	0.118295854	0.107235052	0.16149889	0.151804917	0.139965795	0.206020859	0.135474147	0.157398631	0.199244523	0.196820797	0.190644532	0.218059837	0.219114092	0.177567762	0.221184934	0.203367403	0.163132489	0.11364286	0.100816645	0.092321838	0.083549681	0.07971189	0.078684217	0.089458818	0.101289282	0.158321775	0.182176564	0.19418665	0.185740143	0.165995595	0.145448114
0.314830463	0.332241119	0.341722239	0.34599631	0.33751322	0.337056863	0.321775775	0.312920498	0.311649698	0.301575381	0.284748708	0.29069952	0.195918154	0.230611372	0.160590536	0.180279805	0.162132863	0.156805404	0.146916132	0.119247435	0.107971333	0.162650475	0.152869712	0.140895759	0.207870615	0.136598646	0.158376821	0.200645482	0.198142701	0.192061828	0.220098076	0.221061988	0.179293633	0.222874017	0.205269679	0.164710879	0.114034495	0.101422435	0.092865965	0.084218656	0.080124849	0.079475448	0.090029999	0.102334562	0.159609694	0.18338651	0.196365907	0.187823744	0.167656475	0.146849843
0.316633783	0.334268259	0.343836744	0.347844356	0.339274724	0.339568914	0.324216678	0.314760548	0.3133798	0.303492772	0.286544127	0.292880642	0.197208044	0.232116811	0.161044167	0.181652775	0.162989671	0.157648207	0.147542321	0.120123638	0.108580966	0.163709559	0.1537035	0.141350436	0.209071697	0.137116228	0.159128056	0.201981699	0.199424739	0.192977357	0.221648787	0.222694095	0.180337491	0.224149776	0.206832161	0.165852448	0.114441539	0.101961353	0.092929185	0.0846342	0.080800344	0.080028371	0.090737058	0.102905452	0.160839266	0.184809234	0.198025745	0.188909916	0.168958599	0.147932377
0.315743302	0.333561567	0.343568241	0.346644604	0.338945537	0.338600933	0.323427444	0.313692219	0.313301031	0.302941477	0.285851467	0.292155653	0.196699869	0.231625948	0.160431206	0.181346471	0.162365231	0.157201148	0.147485408	0.119659879	0.108269831	0.163753245	0.153696356	0.14134109	0.208757497	0.136886638	0.15878464	0.2018475	0.1989302	0.192631564	0.221063397	0.222557441	0.179962469	0.224550241	0.206491467	0.165653175	0.114403413	0.101632639	0.092588638	0.084259838	0.080453908	0.079676082	0.090567887	0.102774778	0.160919885	0.184854623	0.197966426	0.188597387	0.168806419	0.147903797
0.315302271	0.333488328	0.3435123	0.346433014	0.338963262	0.338279882	0.322818222	0.31299286	0.313247093	0.30298315	0.285704495	0.291813643	0.196422533	0.231285636	0.160410647	0.180749374	0.162171608	0.156968449	0.147302993	0.119376591	0.108208214	0.16358274	0.153744736	0.141108999	0.208672777	0.136963778	0.158663964	0.20182529	0.198700735	0.192611466	0.220709316	0.222613191	0.180052094	0.224657074	0.206192921	0.16556604	0.114401431	0.101575911	0.092566139	0.084077804	0.080147215	0.079254256	0.090353301	0.102806584	0.161198106	0.184828717	0.197855929	0.188354003	0.168938236	0.147938872
0.31534268	0.332922408	0.342966938	0.346558521	0.338729078	0.338429614	0.322249706	0.312827637	0.312993878	0.302880433	0.285616188	0.292027966	0.196132008	0.230707709	0.160214825	0.180352182	0.162183657	0.156698453	0.146818293	0.119385322	0.108212759	0.163321452	0.15343891	0.140524377	0.208744392	0.136710252	0.158669338	0.201903927	0.198857615	0.192458647	0.220642972	0.222398052	0.179515676	0.223976104	0.205983837	0.165164516	0.114251955	0.101367403	0.092541902	0.084067057	0.080144132	0.079041424	0.090106137	0.102479541	0.161028639	0.184648508	0.197518811	0.188138913	0.169013064	0.147914174
0.314978963	0.332885407	0.342366815	0.346475359	0.338958765	0.338336899	0.321923191	0.312998559	0.312983699	0.303007942	0.285224236	0.292086733	0.195729757	0.23034032	0.159874213	0.180427893	0.162002776	0.156322466	0.146526575	0.119301329	0.107921799	0.163372574	0.153377655	0.140445367	0.208676281	0.136199895	0.158481692	0.201868875	0.198722051	0.192289012	0.220567231	0.222253877	0.178846649	0.223803622	0.205810863	0.164897273	0.114067736	0.101245532	0.092311425	0.084056411	0.080067916	0.07900607	0.089877124	0.102172608	0.1607119	0.184374669	0.197206586	0.188157126	0.169094592	0.147900964
0.314476628	0.332782805	0.342649261	0.346270629	0.33888024	0.338425709	0.322189291	0.31283959	0.312998534	0.30288072	0.285062744	0.291693525	0.195473959	0.23043429	0.159324606	0.180418891	0.16167404	0.15605574	0.146464895	0.119394064	0.107708871	0.163466843	0.153527534	0.140484905	0.208589084	0.135954909	0.158070648	0.202097623	0.198723117	0.192657132	0.220816675	0.222297457	0.178699699	0.223837429	0.205777966	0.165200488	0.114147826	0.101114376	0.09216946	0.083829808	0.079961932	0.078861678	0.089704323	0.102126929	0.160667314	0.184192051	0.197158396	0.18821631	0.168952027	0.147766914
0.313989092	0.331823606	0.341786732	0.345261039	0.338040008	0.337849321	0.321703571	0.311918723	0.312119254	0.301852472	0.284781188	0.290593152	0.194437503	0.229908173	0.158910256	0.179625021	0.160969149	0.155644942	0.146086815	0.118683436	0.107273202	0.163340953	0.153184334	0.140226934	0.208286208	0.135942723	0.157472169	0.201959304	0.198381546	0.192392994	0.220622699	0.222066444	0.178265366	0.223277419	0.205396205	0.164784111	0.113762117	0.100583054	0.091785281	0.083571159	0.079636478	0.078473771	0.089518727	0.101948559	0.16038944	0.1842538	0.197161203	0.187412013	0.168508948	0.147399413
0.31436271	0.331960333	0.341652267	0.345346287	0.337901966	0.337540226	0.321802073	0.312257917	0.312149925	0.301502133	0.28474198	0.290854977	0.194113474	0.229762282	0.158990502	0.179374705	0.160808123	0.155905753	0.145917473	0.118094883	0.107339024	0.163486994	0.153171796	0.140184367	0.208161132	0.135776327	0.157823689	0.201848053	0.198729152	0.192127279	0.220481409	0.222166156	0.178647118	0.223469693	0.205810056	0.16482634	0.113446543	0.100741871	0.091681211	0.083693201	0.079771754	0.078506216	0.089520861	0.102211829	0.160591398	0.184523467	0.19768345	0.187463029	0.168309427	0.147535509
0.31417574	0.33178023	0.341731683	0.344800144	0.337312279	0.336867323	0.321570428	0.312296293	0.312177067	0.301227787	0.284261833	0.290683985	0.193901683	0.229575406	0.158481094	0.179205838	0.160663797	0.155549207	0.14556687	0.118083134	0.10735403	0.163405215	0.153014625	0.140018768	0.207861542	0.135340936	0.158045273	0.201603171	0.198770958	0.191962341	0.220303666	0.221832378	0.178824595	0.223580941	0.205902714	0.164952199	0.113399642	0.100861258	0.091667312	0.083418222	0.079825394	0.078580028	0.089293215	0.102078826	0.160635102	0.184282925	0.197456978	0.187809448	0.167930929	0.147469694
0.313080263	0.331453965	0.340568484	0.344028811	0.336639827	0.335930472	0.320653361	0.311355049	0.311475234	0.300679072	0.283481649	0.29028705	0.193456806	0.229308094	0.158290737	0.178887956	0.160287702	0.154601046	0.145126377	0.117677325	0.106954505	0.163265171	0.152663925	0.139883618	0.207943201	0.135155481	0.157059093	0.201438157	0.198538465	0.191569448	0.220208472	0.221301069	0.178275507	0.223482054	0.205328517	0.164561878	0.112951759	0.100096168	0.091481371	0.083193293	0.07961255	0.078584545	0.089111538	0.101689723	0.16036266	0.184137305	0.1968611	0.187457399	0.167934709	0.14714539
0.31181061	0.329797342	0.338232321	0.341977074	0.334519954	0.334400857	0.318385741	0.309696792	0.309359919	0.29850743	0.281380119	0.28874599	0.192176234	0.22811238	0.157084231	0.177552278	0.159166211	0.153890122	0.144264085	0.116962321	0.106020946	0.1622716	0.151640338	0.138814412	0.207024176	0.134105977	0.155726145	0.200448276	0.19753047	0.190308968	0.21900842	0.220203071	0.17673906	0.222366938	0.204525689	0.163606861	0.11227578	0.099708843	0.090962035	0.082525075	0.079085915	0.078011431	0.088824453	0.100821369	0.159312205	0.183112123	0.195835253	0.186113005	0.167169163	0.145892183
0.308844705	0.325248858	0.334691902	0.337631889	0.330342203	0.330202156	0.315013093	0.305574731	0.305035865	0.295055359	0.278502978	0.285207001	0.189667662	0.22503519	0.154657178	0.175430972	0.157125066	0.152471916	0.142109168	0.115543529	0.104667679	0.160317836	0.150062764	0.137206049	0.204609556	0.132334037	0.154503084	0.197668489	0.195076665	0.188366416	0.215837767	0.2175459	0.174808126	0.219811821	0.202339447	0.161935993	0.11112987	0.099023542	0.090074885	0.080923754	0.078174254	0.076790047	0.087939931	0.09946227	0.15741313	0.180961967	0.19289106	0.184081332	0.164845829	0.143943568
0.300417737	0.316189125	0.324977064	0.328636186	0.32136622	0.320935168	0.307062614	0.296520406	0.295854443	0.28680132	0.271026951	0.276671085	0.184455908	0.218460224	0.150409869	0.171241399	0.153002152	0.147725217	0.137932524	0.11248209	0.102031566	0.15605467	0.146940879	0.133941303	0.199989204	0.129355759	0.150765482	0.192642499	0.190146385	0.184200733	0.210930015	0.212887044	0.171077387	0.214825539	0.197138278	0.15830665	0.108730893	0.096391573	0.087957945	0.079139686	0.076372653	0.074952253	0.085558676	0.097446006	0.153867977	0.176993991	0.188590103	0.179952852	0.161144015	0.141160043
0.271702807	0.286760763	0.293964757	0.297570562	0.29035254	0.289864237	0.277179267	0.268256189	0.266839803	0.258413677	0.243604679	0.248539584	0.165568907	0.196633118	0.134715419	0.153425139	0.137193912	0.131725641	0.123614864	0.100614731	0.090925019	0.139553418	0.131231387	0.119384491	0.178875449	0.115270498	0.134374775	0.171968759	0.169193884	0.163764012	0.187802962	0.18925445	0.151474391	0.190408967	0.174845521	0.14007374	0.096314283	0.085088273	0.0776767	0.070341765	0.067422553	0.066033966	0.075384922	0.086061923	0.135731723	0.155855191	0.166655827	0.158134013	0.141813309	0.123973002
0.254725839	0.269211256	0.276879735	0.279057355	0.272431264	0.271197199	0.259228245	0.251113993	0.2506281	0.242393539	0.228289201	0.232632212	0.154032018	0.183365518	0.125276921	0.142500537	0.127263747	0.122630607	0.115063172	0.093378281	0.084001549	0.129547748	0.121100201	0.110265318	0.164834674	0.106090475	0.12365329	0.15871058	0.156077783	0.150380967	0.172410662	0.173118873	0.13864485	0.174613812	0.160727486	0.128457953	0.087713036	0.077985324	0.071008922	0.06428009	0.061609547	0.060222955	0.068844779	0.078421401	0.12323044	0.141571638	0.151125541	0.143745637	0.128332338	0.111988836
0.254774761	0.269262959	0.276809054	0.27911095	0.272483586	0.271249284	0.259278032	0.251162221	0.250242532	0.242237857	0.227995408	0.232676891	0.154061601	0.183400735	0.125300981	0.142527905	0.127288189	0.122654159	0.115085271	0.093369369	0.084017682	0.129572628	0.121123459	0.110286496	0.164866331	0.10611085	0.123677038	0.158741062	0.156107759	0.150409849	0.172443775	0.173152122	0.138671478	0.174647347	0.160758355	0.128482624	0.087729882	0.078000302	0.07102256	0.064292436	0.061621379	0.060234522	0.068858001	0.078436462	0.123254107	0.141598827	0.151154566	0.143773244	0.128356985	0.112010344
0.250408915	0.264341337	0.271758644	0.275221222	0.267572416	0.266449179	0.254324495	0.246663173	0.245704918	0.237884003	0.223446681	0.228342752	0.151538058	0.180165184	0.123010613	0.140109769	0.125417998	0.120360398	0.113115734	0.091731008	0.082474607	0.127009681	0.11889822	0.108179847	0.161665441	0.104255989	0.121465507	0.155855243	0.153080833	0.147442322	0.169183039	0.169708761	0.136463414	0.171914867	0.1577371	0.1259794	0.086794386	0.07676995	0.070021068	0.06357695	0.060680626	0.059299812	0.067923704	0.07728691	0.121705584	0.139587878	0.148914862	0.141751817	0.126578297	0.110356946
0.246111481	0.259912969	0.26706018	0.270010191	0.263092629	0.261875087	0.249578844	0.242222821	0.241097654	0.233479759	0.2193594	0.224225585	0.148539179	0.176523777	0.121059042	0.137464836	0.123093659	0.118578488	0.111016984	0.090160354	0.081005278	0.12462529	0.116625525	0.105835593	0.158422331	0.101933806	0.119311839	0.152357187	0.149920417	0.144413965	0.166177562	0.166620445	0.133588772	0.167862768	0.154653896	0.123374122	0.084791872	0.075064657	0.06877624	0.062377172	0.059281799	0.058196074	0.066461932	0.075621743	0.119265262	0.136684127	0.145805016	0.138671075	0.123597615	0.107708907
0.248953993	0.26310357	0.270968861	0.273791371	0.265803566	0.265444396	0.253255954	0.245387533	0.244795746	0.236565	0.222480466	0.227806677	0.150931164	0.179638268	0.122457713	0.139350048	0.12488035	0.120362087	0.112746541	0.091461657	0.082505158	0.126480992	0.11815764	0.107660952	0.160666186	0.103584534	0.121021722	0.154664879	0.152160888	0.146913013	0.168324689	0.169107683	0.135640591	0.170626003	0.156933462	0.125426371	0.086126283	0.076299504	0.069482819	0.063004371	0.060323676	0.059138493	0.067385202	0.077045929	0.121251981	0.139226805	0.148772988	0.141097452	0.125708129	0.109749835
0.253466604	0.267569153	0.275077031	0.27858189	0.270839685	0.269702733	0.257429997	0.249675124	0.248705169	0.240788753	0.22617514	0.231130997	0.153388457	0.182365142	0.12451267	0.14182062	0.12694945	0.121830093	0.114496966	0.092851116	0.083481687	0.128560569	0.120350061	0.109500808	0.163639504	0.105529037	0.122948696	0.157758358	0.15495007	0.149242709	0.171248896	0.171781039	0.13812974	0.174014083	0.159663194	0.127517708	0.087854214	0.077707371	0.070876081	0.064353275	0.061421584	0.060114144	0.068753106	0.078230644	0.123191705	0.141326221	0.150822347	0.143482719	0.128123918	0.111704491
0.257966226	0.272427664	0.280466787	0.283765962	0.275769818	0.275184273	0.262309164	0.25486041	0.254293855	0.245533318	0.230596879	0.235871195	0.156464887	0.185904663	0.127263404	0.144704446	0.129599489	0.124949978	0.117488482	0.095012597	0.085335596	0.131183518	0.122839711	0.111752431	0.166652498	0.107760231	0.125623559	0.161362032	0.158230389	0.152281612	0.174676998	0.175641347	0.141427312	0.178499093	0.163447098	0.131048969	0.090271349	0.079763338	0.072555411	0.066108146	0.063054564	0.061774733	0.070630045	0.080423149	0.126718323	0.145758216	0.155368841	0.148050073	0.131943171	0.115445157
0.265170467	0.280059021	0.288608417	0.290753738	0.283720859	0.283012511	0.269904828	0.261861106	0.261629749	0.252591533	0.237697242	0.242806218	0.160705168	0.191186527	0.130954912	0.148712226	0.13288559	0.128618503	0.120745671	0.097694688	0.087818333	0.135196908	0.126418558	0.115092658	0.171625542	0.110799848	0.129217126	0.166023381	0.163004606	0.15693269	0.17986554	0.181025302	0.145182757	0.183181614	0.168268657	0.134995263	0.092181017	0.08186506	0.074347485	0.067537887	0.06468331	0.063383065	0.072331738	0.082448396	0.130033115	0.149352036	0.159298822	0.151678572	0.135154739	0.118587161
0.260484381	0.274688355	0.283099106	0.286429246	0.278358054	0.278092406	0.264657166	0.256947651	0.256680529	0.24783777	0.232761145	0.238197249	0.157933388	0.18764947	0.128457835	0.146062569	0.130815845	0.126549042	0.11859117	0.096068925	0.086136513	0.132904594	0.124499688	0.113207941	0.168875732	0.108899276	0.127384748	0.163104879	0.160328978	0.154369537	0.176866623	0.178578244	0.142926849	0.181102627	0.165975911	0.13335294	0.091422087	0.081242348	0.0736198	0.066740788	0.063649562	0.062651992	0.071593836	0.081363285	0.129160733	0.148336176	0.157701502	0.150276393	0.13381511	0.117395641
0.258329904	0.271502961	0.279190932	0.282691533	0.275754732	0.275043759	0.261703387	0.253248338	0.252767773	0.244683928	0.229814962	0.235497736	0.155482342	0.185332183	0.126612165	0.144700272	0.129355262	0.12476405	0.11696121	0.095193485	0.084810748	0.131440465	0.123276031	0.112033973	0.167091375	0.10785767	0.125635108	0.161382449	0.158761317	0.152769836	0.175550598	0.176572066	0.141691994	0.179451909	0.16429789	0.131662188	0.090713767	0.080647192	0.073152987	0.066382536	0.063043835	0.062061212	0.070909826	0.080553545	0.127245124	0.146399819	0.155568676	0.148363639	0.132354944	0.11552579
0.258179791	0.271939162	0.279829763	0.282685815	0.275369046	0.275448434	0.262226931	0.253558158	0.253147857	0.244597365	0.230015651	0.236178169	0.155663699	0.185755343	0.12670216	0.144674552	0.129477404	0.125424989	0.117194901	0.095418505	0.085285313	0.131586184	0.12316118	0.112088141	0.167140753	0.107731074	0.125837576	0.161025969	0.15864873	0.153028734	0.1755912	0.176887902	0.141590907	0.179075687	0.16434028	0.131793634	0.090507287	0.080594524	0.07298679	0.066144358	0.063008619	0.062226643	0.070825981	0.080733087	0.127456223	0.146812547	0.156252912	0.148481119	0.132162403	0.115516448
0.26133186	0.275259216	0.283246151	0.286137073	0.278730974	0.278811332	0.26542841	0.256653802	0.256238492	0.247583608	0.232823868	0.239061624	0.157564168	0.188023195	0.128249043	0.146440856	0.131058169	0.126956279	0.118625711	0.096583452	0.086326546	0.133192695	0.124664831	0.113456604	0.169181343	0.109046342	0.127373904	0.162991905	0.160585642	0.154897033	0.177734959	0.179047493	0.143319563	0.181261988	0.166346679	0.133402678	0.091612273	0.081578487	0.073877872	0.066951902	0.063777879	0.062986357	0.071690682	0.081718742	0.129012312	0.148604954	0.158160575	0.150293897	0.133775949	0.116926766
0.263078087	0.276665233	0.284382963	0.287003729	0.280798983	0.279945058	0.266715325	0.25786549	0.257781014	0.24929998	0.234548266	0.240938841	0.15770314	0.18922277	0.128904099	0.147209877	0.131548588	0.127540579	0.119059183	0.097218043	0.086775193	0.134822841	0.126119436	0.114767922	0.171138118	0.109748753	0.128420626	0.16518627	0.162092883	0.156200596	0.179624228	0.180819076	0.144312791	0.183279462	0.168437216	0.1352657	0.092603641	0.082378933	0.07469447	0.067640573	0.064291644	0.06353076	0.072503957	0.082505435	0.130787157	0.150322256	0.15997534	0.152253045	0.135646543	0.118527399
0.261647177	0.275974742	0.2839193	0.286633745	0.279302611	0.278472714	0.265929571	0.257847537	0.258073736	0.249398102	0.234413287	0.240898657	0.157399696	0.189262415	0.128541415	0.146683689	0.130997182	0.127061544	0.118858879	0.097053342	0.087141054	0.134958131	0.126412436	0.114576477	0.171440953	0.109340284	0.128579279	0.165506412	0.16166144	0.155882338	0.179334439	0.180070319	0.143485713	0.182134333	0.168185586	0.13470799	0.092080102	0.081216704	0.074135704	0.06747893	0.064452764	0.063133626	0.071903599	0.082175054	0.130922165	0.149894061	0.160265038	0.152447357	0.135715884	0.11855113
0.263478801	0.277879337	0.286203763	0.289152	0.281823644	0.281068764	0.267776824	0.259228987	0.259705925	0.25073101	0.235862289	0.242907468	0.158436487	0.190359528	0.129340147	0.147661468	0.131796171	0.128119784	0.119700283	0.09764874	0.087953423	0.136216272	0.127226211	0.115644611	0.173039204	0.110335749	0.129519898	0.166958031	0.163168522	0.157335545	0.180962878	0.181749017	0.144823352	0.183832272	0.169753488	0.1359638	0.092817585	0.081973843	0.074826831	0.067822105	0.064870736	0.063722186	0.072573917	0.082926032	0.132038271	0.151291442	0.161759101	0.153777933	0.136981089	0.119463979
0.26656046	0.281161251	0.288676741	0.291894496	0.284622047	0.283371706	0.270218798	0.261092381	0.261807273	0.252979634	0.238451583	0.244250432	0.160054234	0.192183637	0.130536029	0.149043689	0.133133308	0.129046794	0.120700102	0.098543927	0.088544482	0.137055219	0.127952722	0.116339025	0.173881376	0.111111445	0.13009224	0.167918188	0.164233928	0.158355284	0.181953459	0.183106155	0.146116227	0.18502864	0.17076721	0.136708657	0.093528308	0.082709531	0.075568823	0.068626826	0.065229995	0.064437495	0.073373184	0.083933663	0.132572546	0.152273988	0.162608319	0.154470782	0.137628576	0.120200306
0.269358832	0.284103647	0.292130515	0.295564367	0.287992583	0.287057593	0.273313528	0.264600279	0.265041709	0.256131489	0.24134166	0.246767873	0.161845736	0.194205067	0.131850798	0.150916746	0.134606477	0.130505173	0.122451278	0.09991656	0.089794752	0.139330273	0.130076678	0.118039965	0.176767727	0.112920347	0.132251712	0.170638484	0.166960136	0.160983909	0.184812811	0.186145633	0.1481141	0.188100031	0.173601867	0.138779092	0.094575454	0.083964145	0.076665145	0.069310929	0.065913411	0.065125609	0.074479548	0.084878355	0.134576499	0.154801667	0.165307542	0.157034926	0.139913147	0.122195576
0.27118638	0.285798992	0.294785511	0.297629557	0.290755709	0.289827805	0.275744934	0.26764099	0.267437931	0.259014724	0.243272507	0.249450131	0.162988803	0.195659756	0.132835647	0.152276998	0.135769237	0.131719458	0.123520024	0.101272646	0.090685314	0.141121995	0.131749403	0.119373823	0.178825002	0.114171417	0.133750549	0.172748701	0.169107165	0.162873748	0.187119658	0.18804664	0.14930478	0.19051854	0.175834306	0.140563727	0.095594679	0.08490416	0.077219264	0.069636156	0.066366989	0.065616309	0.075211317	0.085559113	0.136316116	0.156792344	0.16743332	0.159054322	0.141712365	0.123766954
0.275197941	0.290026712	0.299146165	0.302032282	0.295056752	0.294115122	0.279823927	0.271600106	0.271394043	0.262846234	0.246871148	0.253140156	0.165399837	0.198554079	0.134800636	0.154529575	0.137777622	0.133667936	0.125347211	0.102770736	0.092026789	0.143209561	0.133698324	0.121139677	0.181470295	0.115860313	0.135729072	0.175304109	0.171608706	0.16528308	0.18988765	0.190828345	0.151513391	0.193336811	0.178435359	0.142643035	0.097008777	0.086014112	0.078361541	0.070666258	0.067348732	0.066586947	0.076323891	0.086824758	0.13833259	0.159111716	0.1699101	0.161407154	0.143808664	0.125597794
0.280294111	0.295397484	0.304685813	0.307625376	0.300520671	0.299561604	0.285005763	0.276629651	0.276419772	0.267713673	0.251442757	0.257827856	0.168462744	0.202230943	0.137296901	0.157391185	0.140329016	0.136143226	0.127668415	0.104673865	0.093730959	0.145861544	0.136174176	0.123382965	0.184830798	0.118005837	0.13824253	0.178550426	0.17478659	0.168343825	0.193404028	0.194362142	0.154319146	0.196917061	0.18173966	0.145284527	0.098805204	0.087606939	0.079812655	0.07197487	0.068595909	0.067820018	0.077737272	0.088432596	0.140894261	0.162058178	0.173056529	0.164396124	0.146471741	0.127923639
0.28423844	0.299309825	0.308787874	0.311829512	0.305066077	0.303976169	0.289540674	0.280561128	0.280209026	0.2718895	0.255117317	0.261793221	0.170961422	0.205300627	0.139380233	0.159543637	0.142619412	0.13811217	0.129644274	0.106515367	0.095201719	0.148397049	0.138451309	0.125284894	0.188099137	0.119696567	0.140093741	0.18116101	0.177844541	0.170890913	0.196188136	0.197282762	0.156180794	0.199756801	0.184585616	0.147595296	0.100522686	0.088797449	0.080889138	0.07303051	0.069774447	0.068747613	0.078887796	0.089778231	0.143302481	0.164654231	0.175758228	0.166827785	0.148769173	0.130011333
0.28682061	0.301691139	0.310866495	0.314347293	0.307237745	0.305851038	0.292046204	0.282617323	0.282627834	0.273865112	0.257151226	0.263181053	0.172360509	0.207404404	0.140227263	0.160704256	0.143682	0.139031262	0.131063399	0.107687815	0.096374908	0.150135029	0.140505194	0.12694207	0.191049838	0.120889224	0.141917379	0.183327174	0.179923501	0.172817608	0.19827686	0.199529311	0.158067927	0.201842098	0.186826945	0.149139587	0.101455694	0.08969734	0.081729373	0.073756768	0.07063698	0.069493812	0.079622625	0.090825433	0.144844121	0.166764565	0.178255527	0.168764826	0.150810629	0.131793249
0.28796904	0.303011759	0.312638139	0.31543741	0.307853442	0.307413733	0.293194407	0.283716867	0.28387242	0.274831878	0.258164302	0.264345456	0.172724399	0.208201506	0.140532841	0.161509505	0.143841583	0.139430785	0.131614932	0.108210987	0.096987683	0.151050094	0.141281746	0.12766407	0.192335496	0.1219628	0.143330015	0.184704855	0.181282601	0.173615818	0.199397214	0.20088765	0.159710956	0.203054976	0.188109901	0.149789385	0.10194238	0.090151774	0.082358159	0.074178612	0.071063915	0.069951961	0.080082673	0.091424013	0.145819276	0.168147	0.179639627	0.170135717	0.152387449	0.132535981
0.289138706	0.304915701	0.314556428	0.317384353	0.309755777	0.309941781	0.295121299	0.286185362	0.28639774	0.276595198	0.260681587	0.267156608	0.173601352	0.209477727	0.141689407	0.162509962	0.144788969	0.140644444	0.132376715	0.109047727	0.097669068	0.153030378	0.142087118	0.128473937	0.193483609	0.12259284	0.143975208	0.186125999	0.182892567	0.17467378	0.201256887	0.202653329	0.160813785	0.204739314	0.189331122	0.150908239	0.102786756	0.091075069	0.082741118	0.074860499	0.071632364	0.070427748	0.080780956	0.092105829	0.147943988	0.169539923	0.180849041	0.171845423	0.154164513	0.133261627
0.290273917	0.30660433	0.315734195	0.319153028	0.311079477	0.310765009	0.296255599	0.287708196	0.287571179	0.277975606	0.261935477	0.268427472	0.174441539	0.210421323	0.142119961	0.163091686	0.145914558	0.14137445	0.132828636	0.109797201	0.098158612	0.153863771	0.143254153	0.129287525	0.194935364	0.123109021	0.145026323	0.187402841	0.184336187	0.176423901	0.202973662	0.203618672	0.161024824	0.206170228	0.190098821	0.151657322	0.102941513	0.091669787	0.083117276	0.075524705	0.072182413	0.071070797	0.081099013	0.092832067	0.149020306	0.170895251	0.182364067	0.173078256	0.155428316	0.134730306
0.290448559	0.305777189	0.31499692	0.318065599	0.309878985	0.309341462	0.295217317	0.287149571	0.286050846	0.276910811	0.260514772	0.267359349	0.173663979	0.209845055	0.14122504	0.162887384	0.145578652	0.141085512	0.132835495	0.109796256	0.098116868	0.153083809	0.142968309	0.128942853	0.194410298	0.123294821	0.144986475	0.187488785	0.183941052	0.176318069	0.202514612	0.202926216	0.160350003	0.205924067	0.189728306	0.151774221	0.102530332	0.091394327	0.083069833	0.075626309	0.072069344	0.071137691	0.080901483	0.092445963	0.148784889	0.170604106	0.182273661	0.173080998	0.154860633	0.134889142
0.287987882	0.30233763	0.310887859	0.314684547	0.307050571	0.306333765	0.292393804	0.283912523	0.282688908	0.273218795	0.25783169	0.264429959	0.171478281	0.207328162	0.140064964	0.161123237	0.143838436	0.139404534	0.131504861	0.108591263	0.097355689	0.152072413	0.141483697	0.127194795	0.192568099	0.122019609	0.142981392	0.185376666	0.181938739	0.174387535	0.200167469	0.201309343	0.159313554	0.203834959	0.188218796	0.150731559	0.101787294	0.090493931	0.082277007	0.07503307	0.071310464	0.070083913	0.080472278	0.091673017	0.147602953	0.168843482	0.180541096	0.171542368	0.152778712	0.133272582
0.281520602	0.296159791	0.304675097	0.308481351	0.301004991	0.299291673	0.285813399	0.276445838	0.276698936	0.267431006	0.252161914	0.25855752	0.167568149	0.202703362	0.1370431	0.157046711	0.14099831	0.136393833	0.128373647	0.106109677	0.095375654	0.148491945	0.138173724	0.124225907	0.18840019	0.119333252	0.13958413	0.180702699	0.177593162	0.170138598	0.195293635	0.197303209	0.15563541	0.19931519	0.183358372	0.147453798	0.099762365	0.088143453	0.080475843	0.073389524	0.069571667	0.068088668	0.078834457	0.089666515	0.144028953	0.16509981	0.176290383	0.166740534	0.148828559	0.129657572
0.266359328	0.279940548	0.288943203	0.291897762	0.285868705	0.282749165	0.26934972	0.261407763	0.261202568	0.252238457	0.23754251	0.243959883	0.158060952	0.191489363	0.129206379	0.148628507	0.13341721	0.129133425	0.121279911	0.100793381	0.090119003	0.139951325	0.130358983	0.117886263	0.177850929	0.112967105	0.132274215	0.170607342	0.167197801	0.160598857	0.184324822	0.186355916	0.146770038	0.187792782	0.172822244	0.138835736	0.094219184	0.08316519	0.076163963	0.069411933	0.065869364	0.064784887	0.074482651	0.084803473	0.135606667	0.155574236	0.165918682	0.157154121	0.140283692	0.121682941
0.226596582	0.238266171	0.245718054	0.248606336	0.243044507	0.241345214	0.228261833	0.221701252	0.220365667	0.21294239	0.200682043	0.206270398	0.13411098	0.161637786	0.110205907	0.126982329	0.112981624	0.109366033	0.103122908	0.085515458	0.076315407	0.117961287	0.109931892	0.099788191	0.149725875	0.095722649	0.111742774	0.143418707	0.140739595	0.135397132	0.154701401	0.156351655	0.124441877	0.157500766	0.145253149	0.116510409	0.07995418	0.070826959	0.06491014	0.058930705	0.055990744	0.055190697	0.063043885	0.071821153	0.113451736	0.130091534	0.138870474	0.13168085	0.117070325	0.10150353
0.190534885	0.201244881	0.206818361	0.209471709	0.203449736	0.202875041	0.191505742	0.18570649	0.185138454	0.178717562	0.168295847	0.172797504	0.112957567	0.135032058	0.092573646	0.105825059	0.094521248	0.091520057	0.086476421	0.070855891	0.063199241	0.097333024	0.090632852	0.082065513	0.12221555	0.078511946	0.091707702	0.116947319	0.115130972	0.110413223	0.125742765	0.126458287	0.102039124	0.128714945	0.118888254	0.095985041	0.066342911	0.058626856	0.053287546	0.048192561	0.045613232	0.0451084	0.051297622	0.058233347	0.091689989	0.105211979	0.112535441	0.106437931	0.093989601	0.081607981
0.194914968	0.205871169	0.211572775	0.214287118	0.208126711	0.207538803	0.195908144	0.189975576	0.189394483	0.182825984	0.172164691	0.176769834	0.115554276	0.138136223	0.094701761	0.108257803	0.096694136	0.093623952	0.088464371	0.072484751	0.064652087	0.09957055	0.092716352	0.083952064	0.125025085	0.080316806	0.09381591	0.119635745	0.117777643	0.112951441	0.128633384	0.129365355	0.104384835	0.131673889	0.121621299	0.098191579	0.067868026	0.059974591	0.054512539	0.049300429	0.046661805	0.046145368	0.05247687	0.059572036	0.09379779	0.107630629	0.115122446	0.108884763	0.096150267	0.083484014
0.194028511	0.205006525	0.210582938	0.21270094	0.207091401	0.205937999	0.195112178	0.189665977	0.1890114	0.181889801	0.171850946	0.176435688	0.115299887	0.137453159	0.094127579	0.107660115	0.096847035	0.094026282	0.088092508	0.072651318	0.064447809	0.099900724	0.09329987	0.084013491	0.125509679	0.080258202	0.093638962	0.119599844	0.117682053	0.112938277	0.128988761	0.129604353	0.103898624	0.131441768	0.12218094	0.098645011	0.067540676	0.0599242	0.054307327	0.04930836	0.046380859	0.046148756	0.052596138	0.059293682	0.093797844	0.108071561	0.115202807	0.10913838	0.096521716	0.083334151
0.188977005	0.198888822	0.204399569	0.207208395	0.201620705	0.199790959	0.188734394	0.183408622	0.182817256	0.176549604	0.165870057	0.170229146	0.111613215	0.133113197	0.091041127	0.104101775	0.093500781	0.090697161	0.085016849	0.06991617	0.061783633	0.095426774	0.088941285	0.080056561	0.119530957	0.07714765	0.09008098	0.114541726	0.112755152	0.107962256	0.123184228	0.123673818	0.100177579	0.12626936	0.117512925	0.094698441	0.065316384	0.058304562	0.052671252	0.047247005	0.044672139	0.044113014	0.050297034	0.05720965	0.089479071	0.103094473	0.109840101	0.103889518	0.091995116	0.079618444
0.184504011	0.194251356	0.199253319	0.201580719	0.196542742	0.194626869	0.183704567	0.178029389	0.177513888	0.17160688	0.161255628	0.165506096	0.10809591	0.129280601	0.088579923	0.101774306	0.091159592	0.088593276	0.0831013	0.068682025	0.06029479	0.093576015	0.087338937	0.078900711	0.118014039	0.076509293	0.088343796	0.112771067	0.110901691	0.106380753	0.121328178	0.122384197	0.098920226	0.124560994	0.115789754	0.092790712	0.064510621	0.057582321	0.052456623	0.046471379	0.044207996	0.043304719	0.049936873	0.056941776	0.088840222	0.102130715	0.108461869	0.102676135	0.091153041	0.078425174
0.180442586	0.189802495	0.195354607	0.197063023	0.191925908	0.190813829	0.18028351	0.174690501	0.174147087	0.167825677	0.158502425	0.162319222	0.105791084	0.126534096	0.086767812	0.099267456	0.089194458	0.086545325	0.081856773	0.067578559	0.059099976	0.09202102	0.085855101	0.07784825	0.116331937	0.074645599	0.08654976	0.110456992	0.10833786	0.104124318	0.11913677	0.119641143	0.096372789	0.122325027	0.112577301	0.090632962	0.063251257	0.055744651	0.050926812	0.045484542	0.043130713	0.042320381	0.048658611	0.05568528	0.086961582	0.09978887	0.106295021	0.100453409	0.088954751	0.076543895
0.183691949	0.194286641	0.199244482	0.201645162	0.19608358	0.194362655	0.184143566	0.177378539	0.177623524	0.171479007	0.161423472	0.165324106	0.108269947	0.129228894	0.088881275	0.101749963	0.090849268	0.088423458	0.083137178	0.068934471	0.060700411	0.093983021	0.08779769	0.079840726	0.118899081	0.076640518	0.088635248	0.113205428	0.111102776	0.106906565	0.122098509	0.122565978	0.099088019	0.124785268	0.115316689	0.092783373	0.06455893	0.056971781	0.052140404	0.046115136	0.044207012	0.043225436	0.050014102	0.056720833	0.089132578	0.102020422	0.108709396	0.103474683	0.091255863	0.078616255
0.18494838	0.195615539	0.200607291	0.203024391	0.197424769	0.195692073	0.185403087	0.179279472	0.178909036	0.172651903	0.162527589	0.16702155	0.109010501	0.130112805	0.089489213	0.102445921	0.091470666	0.089028264	0.083705827	0.069405974	0.061115595	0.094625854	0.088398216	0.080386827	0.119712337	0.07716473	0.089241502	0.11397974	0.111862706	0.107637793	0.122933648	0.123404315	0.09976577	0.125638785	0.116105441	0.093418001	0.065000505	0.057361461	0.052497038	0.046430558	0.044509383	0.043521093	0.050356193	0.057108797	0.089742235	0.10271823	0.109452955	0.104182437	0.091880043	0.079153981
0.182204091	0.19239011	0.197652743	0.199609025	0.193830775	0.192017587	0.182477532	0.176259686	0.176317045	0.170233202	0.159902495	0.164057047	0.10740425	0.128004026	0.087908235	0.100504015	0.090051889	0.087861418	0.082358702	0.068200853	0.060321609	0.092794553	0.08661116	0.078717873	0.117291509	0.075192599	0.087355643	0.111887205	0.109282512	0.105259058	0.120532368	0.120583457	0.097354921	0.123053454	0.113022776	0.091618212	0.063703234	0.056324683	0.051244862	0.045985996	0.043830728	0.042964656	0.049157604	0.055907957	0.087597278	0.100258179	0.10685492	0.101264888	0.089547718	0.077451823
0.184001915	0.193493199	0.199191453	0.200752274	0.194988358	0.193577609	0.18385372	0.177600084	0.178267715	0.171930462	0.161315383	0.165313137	0.108185039	0.129263579	0.088625067	0.100990853	0.090980163	0.089008665	0.083441366	0.069103532	0.061120001	0.094022744	0.087460584	0.079579597	0.118240826	0.075711647	0.087870746	0.113003944	0.11027426	0.105677207	0.120755227	0.121351786	0.097449803	0.124006301	0.113896334	0.092555492	0.064242274	0.057070174	0.051688553	0.046594648	0.044285958	0.043270036	0.049300834	0.056547211	0.088381361	0.101115809	0.107818215	0.102049834	0.090140644	0.0782646
0.186442314	0.195249259	0.201672232	0.203696877	0.197834606	0.196693459	0.186243103	0.1801368	0.180135461	0.17355387	0.163536285	0.167285481	0.109586403	0.130881997	0.089545948	0.102379908	0.092330588	0.089802764	0.084689953	0.069819912	0.061591863	0.095040065	0.088311523	0.08013836	0.119479775	0.076535822	0.088962099	0.114017887	0.11147632	0.106792553	0.122325226	0.122612499	0.098778727	0.125759461	0.115200519	0.093447801	0.065174407	0.057548859	0.052260281	0.047309586	0.044653136	0.043878373	0.049929229	0.057194496	0.089427083	0.102395993	0.109094982	0.102624634	0.090955363	0.078731915
0.188637816	0.197548469	0.204047077	0.206095564	0.200164261	0.199009675	0.188436258	0.182258049	0.182256695	0.1755976	0.165462051	0.169255396	0.110876867	0.132423233	0.090600421	0.103585511	0.093417852	0.090860261	0.085687242	0.070642095	0.062317155	0.096159234	0.089351459	0.081082051	0.120886742	0.07743709	0.090009696	0.115360535	0.11278904	0.108050118	0.123765699	0.124056356	0.099941923	0.127240376	0.116557094	0.09454822	0.065941886	0.058226541	0.052875686	0.047866692	0.045178961	0.044395075	0.050517184	0.057868005	0.090480156	0.103601784	0.110379659	0.103833118	0.092026432	0.079659044
0.19111562	0.200973847	0.206892402	0.208513566	0.20252681	0.200922562	0.190961696	0.184312748	0.18515973	0.178577472	0.167552003	0.171704315	0.112367585	0.134261044	0.091987379	0.104895264	0.09449755	0.092449833	0.086667296	0.071775146	0.063482964	0.097657761	0.09071321	0.082656227	0.12245228	0.07868652	0.091162423	0.117372794	0.114609645	0.109514333	0.124955339	0.125751852	0.101143364	0.12858958	0.118299685	0.096133784	0.066725947	0.059276566	0.053686886	0.048331771	0.045998099	0.044942901	0.051206856	0.058606631	0.091798276	0.105025051	0.11198658	0.105995187	0.093443805	0.081290391
0.192578648	0.203344651	0.208906934	0.211061748	0.204867347	0.202915241	0.192867659	0.186295773	0.186356398	0.179926146	0.169007217	0.173398326	0.113630292	0.135500688	0.093431987	0.106478986	0.095203947	0.093142555	0.087102403	0.072972719	0.064391213	0.098691362	0.092047798	0.083764158	0.124375303	0.079981282	0.092618393	0.118942482	0.116244617	0.111679892	0.127379259	0.127954613	0.103140067	0.130186729	0.11972328	0.097407293	0.067460455	0.059890464	0.054284959	0.048696759	0.046478158	0.04541103	0.052156475	0.059274494	0.092914089	0.106016973	0.1131356	0.107929292	0.095181601	0.082476688
0.20161765	0.213250644	0.218005213	0.22077433	0.214934917	0.213443551	0.202640285	0.19678999	0.196750669	0.190391717	0.17828499	0.183468407	0.118938558	0.14246972	0.097624354	0.111518203	0.099778989	0.097812275	0.091985282	0.077375922	0.068139053	0.104758826	0.097614594	0.088186575	0.131053565	0.083867098	0.097421712	0.125566549	0.122183024	0.116753992	0.133579188	0.134169138	0.107330201	0.136908827	0.126112336	0.102258736	0.070674867	0.062543892	0.056879433	0.051399108	0.048686644	0.047619334	0.055000463	0.062411131	0.09830697	0.112294414	0.119719459	0.113310337	0.100119902	0.087278202
0.222209728	0.234134407	0.23982365	0.243536334	0.237156222	0.235808592	0.22386132	0.217025501	0.217248326	0.211089197	0.197169107	0.202256208	0.131740122	0.157651409	0.107743088	0.123209256	0.11033465	0.108144738	0.101924643	0.086077156	0.07606833	0.116782529	0.108929653	0.097508702	0.146538374	0.093175857	0.109019798	0.140617935	0.136443906	0.13037541	0.149531185	0.149627386	0.119292554	0.15247618	0.141364162	0.113761346	0.078556238	0.069148016	0.063173692	0.056828697	0.054153312	0.052913753	0.061328514	0.069289578	0.110061019	0.126014746	0.134451483	0.127064379	0.112507349	0.097840828
0.239667627	0.2513116	0.259454098	0.262604825	0.255096344	0.254073017	0.24175715	0.233978588	0.234020576	0.227094112	0.212811573	0.218626998	0.142217395	0.171149518	0.116406322	0.133183944	0.119321198	0.117172614	0.110587531	0.09416239	0.083495072	0.128368642	0.119287752	0.106983825	0.160554447	0.102114492	0.119461333	0.154197571	0.149910653	0.143287404	0.163853451	0.164568308	0.130194055	0.166713658	0.15498916	0.124487963	0.085250282	0.075551732	0.068976194	0.061908104	0.059501129	0.057762504	0.066545817	0.075817908	0.121458329	0.13927204	0.147890769	0.140546921	0.124368196	0.10770522
0.246869684	0.259388576	0.268123852	0.270787244	0.263144364	0.262793143	0.250154697	0.241277516	0.242271345	0.234330729	0.220963942	0.226594861	0.146172936	0.177816102	0.119972208	0.138025547	0.123554242	0.121135077	0.114648473	0.097776962	0.08692358	0.134713177	0.124836284	0.112453146	0.16714458	0.106584981	0.124688662	0.160757643	0.156432793	0.149564221	0.171388486	0.171396787	0.135048594	0.173339596	0.161144905	0.129647338	0.088165237	0.078264289	0.071532046	0.064537756	0.061852319	0.060146089	0.069480624	0.079133052	0.127153773	0.146020862	0.154545189	0.146911496	0.129923822	0.112461083
0.249665239	0.263291425	0.271368515	0.273570481	0.267004518	0.266417214	0.253837963	0.244598188	0.24555521	0.238168612	0.224102629	0.229347355	0.148428699	0.180160848	0.12162369	0.140046883	0.125595239	0.122999629	0.116301608	0.098807883	0.087932101	0.136580632	0.126584866	0.114054344	0.169561209	0.107905731	0.126629621	0.162956837	0.158758911	0.151576437	0.17378825	0.17331322	0.136484971	0.17557398	0.163343386	0.131478712	0.089508313	0.079090603	0.072519919	0.065723709	0.062589767	0.061125302	0.070665456	0.080073773	0.128536366	0.14806234	0.157300592	0.149061755	0.131765047	0.11406182
0.252618915	0.266175767	0.273878274	0.27719955	0.270419741	0.269387824	0.257284599	0.248803493	0.248667477	0.242069964	0.226673522	0.232702055	0.150773932	0.182670965	0.123290805	0.142113732	0.127264771	0.12446941	0.117799473	0.100236686	0.089075566	0.138381884	0.128355361	0.115170374	0.171950062	0.109128962	0.127997866	0.165374575	0.16109267	0.153190662	0.175657105	0.176406027	0.138753225	0.178549196	0.165705881	0.133475252	0.09055772	0.080173185	0.073613321	0.066726379	0.063314438	0.062037323	0.07155514	0.081115817	0.130738729	0.150145584	0.159659907	0.151477629	0.134095165	0.116451196
0.256134271	0.268250667	0.276692554	0.280139379	0.272679546	0.271859615	0.259784269	0.25197475	0.252589856	0.244878267	0.229424439	0.235723179	0.152090191	0.18483766	0.124364998	0.143615412	0.128782183	0.12533997	0.119073483	0.101783304	0.090452984	0.140550737	0.130395774	0.116817192	0.174632868	0.110215366	0.129148806	0.167614411	0.163276844	0.155122524	0.178044867	0.178766509	0.140869169	0.180963865	0.168090873	0.135229964	0.091828653	0.081821634	0.074448793	0.067390006	0.064084637	0.062998134	0.072389926	0.082286075	0.132753593	0.152396654	0.161775786	0.153411372	0.136268905	0.118351973
0.257958949	0.270161661	0.278663687	0.282135066	0.274622091	0.273796318	0.261634949	0.253769795	0.254389284	0.246659135	0.231058838	0.23740245	0.153173668	0.186154426	0.125250963	0.144765613	0.129699616	0.126458925	0.1202463	0.103257774	0.0920847	0.142124134	0.132082102	0.118509761	0.17712753	0.111671637	0.130668499	0.169554557	0.164944203	0.157275056	0.179965109	0.180040025	0.142153156	0.182759507	0.170213453	0.136347334	0.092545868	0.08293331	0.074979159	0.067892399	0.06459978	0.063446927	0.073136208	0.0832977	0.134341022	0.155110978	0.163957537	0.15493971	0.13822686	0.119505048
0.262433684	0.274639891	0.28366367	0.286950791	0.279829157	0.278397863	0.266038049	0.258410253	0.259581591	0.250923838	0.235450927	0.242073023	0.155993871	0.189441388	0.127454535	0.147556032	0.132120995	0.129236672	0.123430485	0.105302075	0.094061003	0.145292837	0.135050635	0.120642017	0.18020122	0.114542048	0.133713456	0.173580972	0.16870929	0.160621842	0.182987169	0.182959642	0.144567752	0.186643925	0.173369489	0.139261598	0.094986139	0.084380913	0.07692896	0.069555962	0.066452228	0.06501619	0.07492202	0.084985399	0.137238116	0.158168034	0.167667427	0.158180673	0.141181293	0.122412661
0.272411511	0.286425838	0.295327295	0.298543563	0.292170028	0.289949217	0.277137458	0.26894116	0.269335462	0.261337484	0.245446349	0.252277651	0.162360476	0.197464706	0.132924688	0.153764646	0.137801037	0.134701707	0.129044887	0.109852088	0.098050566	0.152450865	0.141245777	0.126140765	0.188396187	0.11975206	0.139899006	0.181709921	0.176355319	0.167895389	0.191529639	0.191659064	0.150531177	0.195551962	0.181222534	0.145901671	0.099174827	0.088045532	0.080408655	0.072695552	0.069608293	0.067772371	0.078574161	0.088990552	0.143849181	0.164998838	0.175860493	0.16622347	0.147934143	0.128654672
0.273089923	0.287611557	0.295992018	0.29858794	0.291658395	0.290848847	0.277602753	0.268463435	0.269408958	0.261863583	0.246123835	0.252584095	0.162787945	0.198218893	0.133059089	0.153852937	0.137884614	0.134702571	0.12930662	0.110974075	0.098629192	0.153354708	0.141270406	0.127123297	0.190398289	0.120245335	0.141061999	0.182589263	0.177989166	0.168719089	0.193620104	0.193491177	0.151121933	0.197256737	0.18309889	0.147165396	0.09997132	0.088366295	0.080457209	0.072902468	0.06965933	0.068012407	0.078837307	0.089491888	0.145030507	0.166431615	0.177770936	0.167614102	0.14902535	0.129522755
0.278075217	0.292047052	0.301018885	0.303700888	0.295971216	0.295564338	0.282608671	0.273868037	0.27544372	0.266716825	0.250897625	0.258121873	0.165743445	0.202282811	0.135506647	0.156529273	0.139661031	0.137565019	0.131562776	0.113654251	0.100832043	0.156856892	0.144839918	0.130206074	0.194690823	0.122512661	0.143440661	0.185858913	0.181433716	0.172385061	0.198209783	0.197801309	0.154807028	0.201613362	0.187538666	0.150955277	0.102407386	0.090371045	0.082419809	0.074644477	0.070969914	0.069283606	0.080190525	0.091548827	0.148653249	0.170629735	0.181956991	0.171663124	0.152594381	0.132710241
0.285340666	0.298161882	0.308895247	0.311307694	0.304188864	0.302436987	0.289663279	0.281391607	0.282770653	0.27357781	0.257955231	0.26510868	0.169290811	0.20725688	0.139151023	0.16068652	0.143431362	0.141244874	0.13504442	0.116547989	0.104156143	0.16165169	0.149496147	0.133640672	0.199513326	0.125497821	0.146704545	0.191483558	0.186173759	0.177219671	0.20387431	0.203312774	0.159582434	0.207014941	0.192437958	0.155139112	0.10481762	0.09350923	0.084957951	0.076677033	0.073084091	0.071478328	0.082643813	0.094443649	0.152981495	0.175567267	0.186510462	0.176883689	0.157160054	0.136680553
0.285437119	0.298262669	0.308999663	0.311412925	0.304812611	0.302539219	0.289761194	0.281849753	0.282866238	0.274428145	0.258383131	0.265198294	0.169373579	0.207326939	0.139347444	0.161112273	0.144434977	0.141292618	0.135211756	0.117041149	0.10501836	0.162392126	0.150348224	0.133919261	0.200553419	0.126118843	0.147630748	0.192520392	0.187096544	0.178085635	0.20399174	0.204298598	0.159636378	0.207503898	0.192902778	0.15554643	0.104853051	0.094160279	0.085304764	0.076914963	0.073423779	0.072375759	0.083140711	0.094603318	0.153739593	0.176270301	0.187341098	0.177231867	0.157773689	0.137031917
0.283658908	0.296404558	0.307074662	0.309472891	0.302913696	0.300654466	0.287956045	0.280093891	0.281104043	0.272718517	0.256773461	0.263546167	0.168318418	0.206035337	0.13847934	0.160108579	0.143535179	0.140412396	0.134369416	0.116312008	0.104364118	0.16140238	0.149909168	0.133084973	0.199304015	0.12533315	0.14707479	0.191321032	0.185930973	0.17719335	0.202720916	0.203025862	0.158641878	0.206211194	0.191701036	0.15457741	0.104199839	0.093573681	0.084773334	0.076435799	0.072966365	0.071924874	0.082726514	0.09401396	0.15297101	0.175597726	0.186174004	0.176224304	0.156790794	0.136208194
0.284596347	0.297384119	0.308089486	0.31049564	0.303914767	0.301648072	0.288907684	0.281019547	0.282033038	0.2736198	0.257622048	0.264417137	0.168874679	0.206716245	0.138936987	0.160637707	0.144009535	0.140876432	0.134813482	0.116696397	0.104709022	0.161935784	0.15040459	0.133524793	0.199962677	0.125747352	0.147560844	0.191953312	0.186545439	0.17777894	0.20339087	0.203696824	0.159166159	0.206892682	0.192334572	0.155088259	0.1045442	0.093882924	0.085053494	0.076688405	0.073207505	0.072162571	0.082999909	0.094324658	0.15347655	0.176178043	0.186789273	0.176806691	0.157308957	0.136658336
0.284559136	0.298853594	0.309577985	0.31145256	0.305421013	0.302913005	0.290136254	0.28238611	0.282855308	0.274975899	0.25889886	0.264782553	0.169685496	0.207527109	0.139340867	0.161433851	0.144723267	0.141415221	0.135481637	0.117274761	0.105227975	0.162738361	0.151150017	0.134186562	0.200953721	0.126370575	0.148292177	0.19290466	0.187469986	0.178660038	0.204398905	0.204706375	0.159688856	0.207918073	0.19328781	0.155612012	0.104896162	0.093962883	0.085196151	0.077014449	0.073570332	0.07252022	0.083411269	0.094526843	0.154237202	0.177051207	0.187715028	0.177682971	0.158088603	0.137335635
0.280910564	0.296043264	0.305990785	0.307780152	0.30147635	0.299813565	0.286929067	0.279759062	0.279411976	0.272818028	0.256288344	0.261423203	0.168026553	0.205099034	0.137738152	0.15969211	0.143516	0.139945639	0.134378005	0.116597238	0.104443945	0.161943858	0.150412089	0.13333531	0.19987882	0.125714499	0.147568201	0.191390964	0.186107279	0.177787804	0.202442431	0.203482869	0.157591006	0.205973226	0.191360728	0.154551091	0.103766702	0.093504148	0.084763732	0.07616952	0.073089984	0.071900818	0.083004047	0.094032516	0.153484202	0.175759849	0.186584923	0.176718631	0.157292215	0.136548067
0.279011358	0.29338417	0.30370195	0.306071798	0.299306015	0.298072645	0.285337193	0.278079869	0.277949762	0.270688975	0.254648214	0.260350922	0.166943315	0.203668446	0.136697956	0.158390795	0.142324473	0.139052734	0.133674508	0.116260753	0.103686749	0.161736986	0.149356275	0.132522697	0.199015856	0.125315417	0.146490798	0.190550306	0.185470746	0.176467218	0.200805703	0.201331447	0.156560816	0.204901151	0.190313054	0.153730613	0.103364365	0.092488434	0.08423936	0.075516591	0.072636378	0.071600203	0.082488707	0.093911552	0.152986402	0.174824579	0.18579209	0.176082724	0.156931701	0.136360646
0.277686526	0.290706556	0.301221287	0.303295689	0.29680607	0.295223228	0.283127664	0.275651826	0.276157129	0.268368954	0.252169654	0.258489937	0.165570955	0.202421877	0.135703453	0.157473305	0.141291903	0.13862617	0.132666845	0.115566824	0.10296424	0.160458522	0.148083793	0.131629611	0.197575049	0.124306509	0.145167524	0.189430473	0.184304814	0.174400585	0.199335325	0.199501938	0.155301755	0.204008381	0.189653634	0.153136928	0.103072856	0.091671992	0.083554578	0.075432655	0.072040981	0.070990051	0.081697148	0.093462617	0.152321573	0.173103024	0.184753642	0.174601083	0.155999893	0.135372671
0.276956052	0.290022533	0.30032904	0.301994593	0.295216156	0.293805472	0.28175725	0.273892512	0.274826735	0.267574613	0.251293448	0.257074193	0.164685104	0.201712041	0.135080568	0.157019248	0.140839317	0.13867811	0.132517251	0.115142032	0.102533826	0.15958023	0.147835527	0.131367706	0.19662437	0.123633357	0.145117488	0.189247958	0.183632665	0.173717492	0.199499716	0.199441083	0.154700944	0.202934614	0.189424123	0.152810224	0.10290575	0.091466629	0.083264163	0.07512929	0.071855158	0.070461589	0.081505083	0.093057533	0.151732105	0.172810896	0.18421467	0.174177155	0.155190669	0.134830513
0.277663665	0.290664219	0.301168809	0.303122313	0.295922647	0.294732738	0.282706561	0.274358127	0.275630559	0.26815953	0.252077698	0.257523282	0.165061697	0.202304488	0.135319345	0.157127433	0.140651377	0.138577271	0.132784162	0.115517637	0.102570372	0.160074274	0.147937709	0.131599568	0.197249714	0.124044706	0.145506335	0.189901375	0.184040492	0.174013651	0.200042166	0.199632141	0.155266773	0.203147014	0.189669453	0.152646538	0.103106378	0.091575855	0.083530473	0.075013749	0.071875093	0.070657911	0.081676237	0.092891713	0.151840145	0.173391288	0.184359332	0.174398795	0.155411397	0.135098947
0.274779113	0.287525163	0.297061466	0.300635456	0.292646142	0.291974009	0.27954882	0.271068637	0.273295303	0.264955765	0.249613389	0.25486424	0.162946633	0.200355048	0.134004678	0.155608735	0.139034172	0.136558319	0.131301254	0.114397066	0.101636717	0.158684132	0.146405553	0.130147818	0.195224715	0.122945482	0.143811768	0.188148991	0.182195952	0.172229447	0.197653102	0.197132498	0.154006437	0.201017496	0.187287562	0.150652131	0.10186934	0.090803835	0.082552196	0.074197514	0.071008318	0.069970892	0.080539801	0.091701473	0.150440975	0.171454362	0.182408866	0.172514789	0.153810993	0.133617459
0.273171254	0.286429191	0.294145545	0.298601743	0.291095564	0.290640604	0.277356014	0.269825631	0.271587083	0.262727796	0.248113968	0.254065519	0.161564382	0.199254726	0.133498919	0.154570097	0.13859102	0.135734679	0.130693758	0.113461112	0.101288245	0.15802291	0.14560585	0.129541553	0.194181157	0.122155072	0.142844921	0.187112142	0.181292105	0.171306224	0.195985503	0.195763047	0.152555808	0.199836677	0.186160248	0.149971237	0.101289418	0.090446476	0.081925127	0.07382511	0.070461595	0.069690917	0.079994988	0.091239677	0.149436638	0.170514859	0.181634545	0.171444075	0.153302503	0.132985269
0.272894497	0.285176257	0.292825481	0.2977474	0.290328394	0.289943983	0.27633904	0.269587334	0.270389065	0.261966419	0.247554654	0.253304588	0.160971667	0.19844565	0.132869534	0.154447104	0.138624553	0.135683995	0.130827418	0.11307722	0.101331469	0.15742067	0.145363496	0.129283135	0.194247623	0.121863722	0.142719879	0.186558799	0.18109801	0.170488697	0.195568394	0.195173173	0.151796292	0.199330132	0.185341755	0.149945474	0.100971535	0.090518744	0.081893519	0.073308093	0.070279156	0.069563671	0.079881964	0.09113792	0.148550686	0.169948898	0.181651152	0.171123152	0.153279901	0.13215007
0.269626079	0.281977331	0.28973684	0.294329213	0.28611093	0.2856698	0.273087617	0.266242616	0.266659227	0.259947238	0.243814399	0.249528643	0.159300605	0.195896495	0.131401593	0.152724006	0.136685303	0.134128145	0.129098557	0.112077041	0.100171097	0.155964475	0.144415242	0.127899972	0.191661656	0.120205871	0.140818923	0.184198739	0.179253591	0.168880359	0.193986508	0.19298186	0.150600226	0.197517384	0.183610491	0.148674313	0.09982437	0.089405102	0.081229985	0.072181191	0.069858246	0.068878417	0.078849301	0.089882953	0.146627352	0.167826836	0.179606463	0.169228963	0.151519693	0.129830484
0.267384779	0.281021304	0.289300158	0.292346375	0.285295265	0.284120193	0.272197253	0.264141959	0.265089916	0.258920497	0.24207845	0.24863436	0.158977106	0.195075207	0.131136055	0.151172787	0.13586412	0.132873561	0.127411473	0.111764508	0.099278245	0.15528769	0.143841046	0.127463582	0.190587025	0.119079783	0.140001526	0.182486213	0.17878682	0.168642952	0.193766983	0.192155459	0.14994763	0.196466426	0.182778419	0.147630558	0.099378823	0.088256392	0.08004324	0.071910235	0.069585185	0.068153948	0.078538797	0.089258114	0.146271135	0.167381832	0.178036049	0.168369645	0.150547204	0.129338718
0.251403596	0.263218819	0.270610485	0.273459399	0.268770337	0.267249685	0.25541587	0.247310837	0.247954165	0.241817549	0.227634786	0.232432851	0.148364952	0.182358191	0.121947726	0.142563088	0.128208021	0.12450944	0.120010259	0.104939539	0.094132594	0.145909065	0.135927854	0.120294108	0.180575913	0.11260203	0.132455668	0.172555198	0.168919589	0.159619513	0.183206508	0.182907579	0.141973055	0.185880544	0.172566046	0.139394786	0.094338743	0.083433667	0.076009937	0.068606907	0.065560643	0.064409339	0.074925506	0.084691306	0.138955892	0.158637247	0.168126685	0.159686778	0.142177104	0.12264265
0.169903234	0.176984568	0.181326407	0.182926261	0.180639187	0.179038361	0.170500807	0.165264018	0.16446461	0.160238559	0.151017297	0.153306007	0.09860692	0.121153282	0.081230811	0.096213741	0.085901501	0.083278603	0.080520712	0.070268722	0.063582194	0.098327798	0.091898461	0.081332606	0.122008986	0.07671844	0.089629856	0.11655564	0.11371906	0.108052417	0.123487963	0.12420137	0.09617266	0.125645074	0.116465561	0.094377171	0.063918031	0.056747268	0.052436549	0.047372144	0.044557422	0.044193136	0.051012588	0.057187789	0.093548338	0.106494882	0.112249811	0.107317564	0.095449695	0.082801831
0.100414284	0.104310456	0.106656152	0.106833481	0.104919835	0.103580829	0.098407608	0.094915881	0.09468308	0.09129367	0.0859415	0.087799852	0.056322586	0.068589546	0.046447961	0.053824725	0.048297655	0.047102983	0.044888923	0.038919937	0.034704338	0.05442826	0.050401033	0.044988368	0.067010162	0.042484144	0.049399036	0.06355119	0.062218224	0.058857725	0.067174964	0.067530595	0.052757142	0.067710139	0.063024687	0.051071781	0.034595229	0.030928643	0.028654711	0.025992371	0.024605492	0.024088575	0.027310004	0.030351584	0.048738651	0.0556405	0.058383778	0.055600317	0.049698818	0.043404364
0.100493363	0.104392604	0.106740148	0.106917616	0.105002463	0.103662403	0.098485108	0.094990631	0.094757647	0.091365566	0.086009182	0.087868997	0.056366942	0.068643563	0.04648454	0.053867114	0.048335691	0.047140078	0.044924275	0.038950588	0.034731669	0.054471124	0.050440725	0.045023798	0.067062935	0.042517602	0.04943794	0.063601239	0.062267223	0.058904078	0.067227866	0.067583778	0.05279869	0.067763463	0.063074321	0.051112002	0.034622474	0.030953	0.028052913	0.024954414	0.023945839	0.023280744	0.026607566	0.029707946	0.0477299	0.054488029	0.057492392	0.053758509	0.048243543	0.041635751
0.100885562	0.104800021	0.107156726	0.107334887	0.10541226	0.104066969	0.098869469	0.095361354	0.095127461	0.091722142	0.086344853	0.088211926	0.056586927	0.068911461	0.046665957	0.054077343	0.048524332	0.047324053	0.045099602	0.039102602	0.034867218	0.05468371	0.050637582	0.045199514	0.067324664	0.042683537	0.049630883	0.063849458	0.062510236	0.059133965	0.067490239	0.06784754	0.053004749	0.068027926	0.063320484	0.051311478	0.034757597	0.031073801	0.028162396	0.025051804	0.024039293	0.023371602	0.026711408	0.029823888	0.047916177	0.054700681	0.05771677	0.053968314	0.048431825	0.041798244
0.101489932	0.105427841	0.107798664	0.107977892	0.106043747	0.104690398	0.09946176	0.09593263	0.095697335	0.092271617	0.086862114	0.088740373	0.056925919	0.069324285	0.046945516	0.054401301	0.048815024	0.047607555	0.045369778	0.039336852	0.035076095	0.055011301	0.050940934	0.045470288	0.067727982	0.042939239	0.049928204	0.064231957	0.062884712	0.059488215	0.067894549	0.06825399	0.053322282	0.068435457	0.063699814	0.051618867	0.034965817	0.031259953	0.028331107	0.02520188	0.024183304	0.023511613	0.026871427	0.030002552	0.048203226	0.055028373	0.05806253	0.054291619	0.048721962	0.042048643
0.109251883	0.114703497	0.116986956	0.11685314	0.113639398	0.112778277	0.107121917	0.103764412	0.104121903	0.100129513	0.09359671	0.096269611	0.061024396	0.074172473	0.049527883	0.056849575	0.051241378	0.050286671	0.047918619	0.040418391	0.035772855	0.056381595	0.051826831	0.046215166	0.068477374	0.043071634	0.050629259	0.065448154	0.063435134	0.059627747	0.068042278	0.068043765	0.053214862	0.068480271	0.063816891	0.051610166	0.034958968	0.031149933	0.028150434	0.025041163	0.024029082	0.023361675	0.026700063	0.02981122	0.047895825	0.054677447	0.057692254	0.053945391	0.048411253	0.04178049
0.141596973	0.148264475	0.152225869	0.152741472	0.147959994	0.147422584	0.140663455	0.136573193	0.136822248	0.131682453	0.123417427	0.126821077	0.080337154	0.09830117	0.065382906	0.075717922	0.06750656	0.066446064	0.063536128	0.054488397	0.047845284	0.075685422	0.069603631	0.061988312	0.091404214	0.057345203	0.067556097	0.08757296	0.084285031	0.080018296	0.090803519	0.090290497	0.070833911	0.092066958	0.085249787	0.06951622	0.046770557	0.041764393	0.036954772	0.033165644	0.031528376	0.031028956	0.035940448	0.040212626	0.0658188	0.074479286	0.078739626	0.074406568	0.0662906	0.057119787
0.180175562	0.188240255	0.19388389	0.195685716	0.189763106	0.189260895	0.180670562	0.175640191	0.17622759	0.169875383	0.159903689	0.163965089	0.103581399	0.127660534	0.084625084	0.098014567	0.087822461	0.086236643	0.082891733	0.07189146	0.063399475	0.100020639	0.092432967	0.081418156	0.120970425	0.075656295	0.088627056	0.115885819	0.1114336	0.106079964	0.119678783	0.119657631	0.093673046	0.122149709	0.113646373	0.092036698	0.061633258	0.055015539	0.049513294	0.045005965	0.042310974	0.04181721	0.048116286	0.054543679	0.089542696	0.10180429	0.107993327	0.102077898	0.090754532	0.077976244
0.214445902	0.224353105	0.231261243	0.233476216	0.227540627	0.226923344	0.216358289	0.210506285	0.211485978	0.204379538	0.191975285	0.197100785	0.124549996	0.153809822	0.102039225	0.118248252	0.106362419	0.104061738	0.100236202	0.087287449	0.077465131	0.121446443	0.112432567	0.099122026	0.148759612	0.092329571	0.108425612	0.141648856	0.13682795	0.129891443	0.147768135	0.147685705	0.114864778	0.150622293	0.140631672	0.113295138	0.075801607	0.067489453	0.061359322	0.055139895	0.052844897	0.051539954	0.059580615	0.068033578	0.11194595	0.127578325	0.135215862	0.127742873	0.113669355	0.097735757
0.237532119	0.247810853	0.255714108	0.25754015	0.251324971	0.250897354	0.239742477	0.233370803	0.233572741	0.226395295	0.212924367	0.218792729	0.138234767	0.170798983	0.113396682	0.132153901	0.11827988	0.115678847	0.111551896	0.097419501	0.086153819	0.135746018	0.125458803	0.111070139	0.167209067	0.10298445	0.121828146	0.159581949	0.154363995	0.146020317	0.167462587	0.167746945	0.129783334	0.170234239	0.158679052	0.128269645	0.085821307	0.076504626	0.069210203	0.061695351	0.059943517	0.058042467	0.067545455	0.07654839	0.127185539	0.144501355	0.153857637	0.144945142	0.128844179	0.111427321
0.250035059	0.26150854	0.269915822	0.271559809	0.264721196	0.264149542	0.253121984	0.24655469	0.246268172	0.239071261	0.224664868	0.231173048	0.145980572	0.180725874	0.119784011	0.139851693	0.125128542	0.122414398	0.117978588	0.103617153	0.090996886	0.144719365	0.133452062	0.117758072	0.177583136	0.109331268	0.129493583	0.170192252	0.164593865	0.155417321	0.178303901	0.178676263	0.137843125	0.181078371	0.168536734	0.136716954	0.090830407	0.081297647	0.073788766	0.066119991	0.063196861	0.061957657	0.071915157	0.081261389	0.135525173	0.154486393	0.164114998	0.15420996	0.137680673	0.119108264
0.257381095	0.269827145	0.278298683	0.280430763	0.273589008	0.272411008	0.261222984	0.254344364	0.254304924	0.247407249	0.232596153	0.239138665	0.150177304	0.186659423	0.123657892	0.144776756	0.129243398	0.126739857	0.121936501	0.107318682	0.09474003	0.150521177	0.138562626	0.122055218	0.183902143	0.113784939	0.13435849	0.176604602	0.171351577	0.161439885	0.185104267	0.18504739	0.14266158	0.188396009	0.175646693	0.141868707	0.093916778	0.084252159	0.076522104	0.06870262	0.065582257	0.064681974	0.07482827	0.084397571	0.140680694	0.161011661	0.170293473	0.160874645	0.143659807	0.123928831
0.260183177	0.272764725	0.281328492	0.283483784	0.276567543	0.275376719	0.264066892	0.257113385	0.257073515	0.250100746	0.235128403	0.241742143	0.151812269	0.188691565	0.125004143	0.146352926	0.130650458	0.128119661	0.123264012	0.10848705	0.095898105	0.152159886	0.140123829	0.123384021	0.185904267	0.115023704	0.135821237	0.178554875	0.173217064	0.163197465	0.187119478	0.187309424	0.144214722	0.190631348	0.178403703	0.143413217	0.095282622	0.085353549	0.077355193	0.069450578	0.066770497	0.06538616	0.075642917	0.085559031	0.142393107	0.162764578	0.172814738	0.163405131	0.145688956	0.126081662
0.260811959	0.273423913	0.282008376	0.284168876	0.277235921	0.276042219	0.26470506	0.257734748	0.257694782	0.250705162	0.235696635	0.242326358	0.152179152	0.189147574	0.125306239	0.146706615	0.130966199	0.128429286	0.123561902	0.108749229	0.096129861	0.152533491	0.140462465	0.123682201	0.186353539	0.115446528	0.136149474	0.179049531	0.173826119	0.163591862	0.187571688	0.187762092	0.144563244	0.191092045	0.17883485	0.143759802	0.095512891	0.085559822	0.077542136	0.069618419	0.066931861	0.065544178	0.075825723	0.085765801	0.143133277	0.163733512	0.173682607	0.164101355	0.146041041	0.126386362
0.261497765	0.274142882	0.282749918	0.284916099	0.277964914	0.276768073	0.265401102	0.258412463	0.258372391	0.251364392	0.2363164	0.242963556	0.152579308	0.189644938	0.125635732	0.147092381	0.131310575	0.128766991	0.123886809	0.109035186	0.096382634	0.152934578	0.140831812	0.124007424	0.186843557	0.115750095	0.13650748	0.179520342	0.174283195	0.164022028	0.188064908	0.188255813	0.144943374	0.191594522	0.179305097	0.144137819	0.095764042	0.085784802	0.077746033	0.069801481	0.067107858	0.065716527	0.076025107	0.085991322	0.143509647	0.16416405	0.174139306	0.16453286	0.146425056	0.126718695
0.261633103	0.273228376	0.281695053	0.284415754	0.277143785	0.276650607	0.264457012	0.257462536	0.258160665	0.250649699	0.2360729	0.242811633	0.151977134	0.18925647	0.125351895	0.146740503	0.130792661	0.128286413	0.123701202	0.108779004	0.096606726	0.153290154	0.141159248	0.124166372	0.187083398	0.116019216	0.13678278	0.17993773	0.174688407	0.164317545	0.188419061	0.188693512	0.145010749	0.192039983	0.179721984	0.144309093	0.095986695	0.085984253	0.077819599	0.069810055	0.067263885	0.06586535	0.076164278	0.086191254	0.143843309	0.164545735	0.174544183	0.164915402	0.146765498	0.127013319
0.260679104	0.271545891	0.280096294	0.281933603	0.275026381	0.275178736	0.262872498	0.255285561	0.257420635	0.248702095	0.234129314	0.241399666	0.151022607	0.188069055	0.124812544	0.145569676	0.129795704	0.127258486	0.122633244	0.108331715	0.096054028	0.152463288	0.140384957	0.12345541	0.186496682	0.115452296	0.135947914	0.17897891	0.173180236	0.163359891	0.187240497	0.187687444	0.144008753	0.191247637	0.178427794	0.143667201	0.095561603	0.085605968	0.077388142	0.06919573	0.066782381	0.065134602	0.075747417	0.086127693	0.143446142	0.164005431	0.174132091	0.164230496	0.146324364	0.127014959
0.26086133	0.272489762	0.281217462	0.282142911	0.276392774	0.275600188	0.263288324	0.255713561	0.258281184	0.249326736	0.234915173	0.241458726	0.151323417	0.188681502	0.124813875	0.145632958	0.130189832	0.127740561	0.123015226	0.108682676	0.096479602	0.153038005	0.140537746	0.123865025	0.187283678	0.115596343	0.136183236	0.179372903	0.173619251	0.163508343	0.187849859	0.188254187	0.144604972	0.192027847	0.178683712	0.144238877	0.095711778	0.085382784	0.077661479	0.06914732	0.066827473	0.065241361	0.0757812	0.086564546	0.143767142	0.164377005	0.174509073	0.164913255	0.146734492	0.127217643
0.258898304	0.271113339	0.279372899	0.281061525	0.274850418	0.273989843	0.262271502	0.255047651	0.256053951	0.248229186	0.233585184	0.239742069	0.150628721	0.187787613	0.123891313	0.144979094	0.129797894	0.127561468	0.12304405	0.108014233	0.096150818	0.152589014	0.139987378	0.123007399	0.186458398	0.114948844	0.135697036	0.178126046	0.173028457	0.162682087	0.187305794	0.186866567	0.144625179	0.190844146	0.177849661	0.143551491	0.094738723	0.084944951	0.07702728	0.06924924	0.066620699	0.065311392	0.075337087	0.085947771	0.143121525	0.163942116	0.172988307	0.164169448	0.145916565	0.126747825
0.256466379	0.267764294	0.275604943	0.277908	0.271742544	0.271922635	0.259922307	0.252892738	0.252883604	0.24598263	0.231448184	0.237357289	0.148752547	0.185581517	0.122338667	0.144194086	0.128358369	0.126106799	0.121865349	0.106986472	0.095023171	0.150696487	0.138771487	0.121475988	0.184682683	0.113676047	0.134044053	0.176625978	0.171465834	0.160766509	0.186207133	0.184898692	0.142943141	0.188748021	0.175470484	0.141633872	0.093687359	0.084386098	0.076139107	0.068876091	0.06616386	0.064439314	0.074481768	0.084903919	0.14156187	0.161693475	0.170804683	0.162526462	0.144458102	0.125306121
0.247468126	0.257992463	0.266178778	0.268315702	0.262323939	0.261824478	0.250892249	0.243142508	0.244787753	0.237681561	0.223325027	0.229843259	0.14276069	0.17911624	0.11775161	0.139025148	0.123313919	0.121584571	0.117001062	0.102727057	0.091372385	0.145566277	0.133934682	0.11736107	0.178930796	0.110000523	0.129430162	0.171066916	0.165845958	0.155088952	0.180017316	0.178888131	0.137581756	0.182257449	0.16970374	0.13715894	0.090930015	0.081166746	0.073868141	0.066188958	0.064018061	0.062099088	0.072153613	0.08215145	0.137090357	0.156406246	0.166127485	0.157187509	0.140129916	0.121034842
0.245454401	0.255872189	0.264824433	0.267169412	0.260082836	0.259460798	0.249249356	0.24126084	0.242619135	0.236365243	0.222137173	0.227933299	0.14216581	0.177848747	0.117488146	0.137234631	0.122058596	0.120920803	0.116204501	0.101564826	0.090792653	0.144757762	0.133195995	0.11668377	0.177174194	0.109295303	0.128667615	0.169679588	0.165182061	0.154271502	0.178176046	0.176857024	0.137076456	0.180768117	0.168804257	0.136815489	0.090404338	0.080689541	0.073263542	0.06569029	0.063348971	0.061953173	0.07171975	0.081412323	0.135973478	0.155258538	0.165376367	0.15592428	0.139545009	0.120107759
0.243672461	0.255462981	0.263475176	0.26731112	0.25952797	0.258838173	0.248173923	0.24126913	0.241541337	0.235216201	0.221605766	0.226824906	0.142325936	0.176772219	0.117557256	0.136813439	0.12192975	0.120561761	0.116046582	0.101373093	0.090592739	0.144145695	0.133388242	0.11682315	0.176106143	0.108357842	0.127709742	0.16891029	0.164429353	0.153862091	0.177746117	0.176292318	0.136707744	0.180582361	0.167886143	0.13549376	0.089717007	0.08039406	0.072986264	0.065713442	0.062791456	0.061288945	0.07098946	0.081010762	0.135067984	0.153888435	0.163939238	0.155459765	0.1387852	0.119490326
0.24172275	0.253316084	0.260570507	0.26448332	0.257041583	0.255681422	0.245379237	0.238846378	0.24043566	0.232990242	0.218456774	0.225266541	0.140546183	0.174885673	0.115628142	0.135991279	0.12097375	0.118757304	0.114570506	0.100040533	0.089914273	0.14290203	0.132460003	0.115343994	0.174507314	0.107071029	0.126797719	0.167136895	0.162373871	0.152316916	0.175903319	0.175236493	0.134994048	0.179206117	0.166371668	0.133864513	0.088658739	0.07947426	0.072141866	0.065244528	0.06212245	0.060579759	0.070664052	0.080234825	0.135081116	0.152956354	0.162379358	0.154038699	0.137277609	0.118808774
0.239774525	0.249705859	0.257880717	0.259879969	0.253992221	0.253337394	0.241852991	0.235869462	0.237559438	0.229691601	0.215587042	0.222536883	0.138282364	0.173005552	0.113607516	0.134047457	0.119741907	0.116527486	0.112407825	0.098710848	0.088465534	0.140860251	0.13032382	0.113450444	0.172483805	0.105498976	0.125337804	0.164941966	0.160181991	0.14996292	0.172795031	0.172641929	0.132547394	0.176691511	0.164335537	0.132757549	0.087419003	0.078188605	0.070784996	0.064358442	0.061181078	0.060119841	0.069862237	0.079323512	0.133374136	0.1513251	0.160016799	0.151530797	0.134869649	0.116886553
0.236861705	0.248177013	0.256970457	0.258422579	0.252453712	0.251511885	0.239741731	0.234225657	0.234688369	0.227376377	0.214446763	0.220559287	0.136741766	0.171828418	0.112878132	0.132562147	0.11842421	0.11591735	0.111660314	0.098015497	0.087396409	0.139850354	0.12867005	0.113053441	0.171484808	0.105309728	0.124170175	0.163836995	0.158287824	0.148933311	0.171128058	0.170994583	0.130599178	0.174715217	0.162751923	0.13096058	0.086008279	0.076737874	0.069866444	0.064149004	0.060742593	0.059130427	0.069354848	0.078482919	0.131242363	0.150209888	0.158662075	0.150075949	0.133850875	0.115606156
0.23546531	0.246839514	0.254626207	0.257164334	0.250268696	0.248349896	0.23822351	0.23224277	0.232757583	0.226384696	0.212575151	0.218560059	0.135378373	0.170687772	0.11169365	0.131077137	0.116392701	0.115161785	0.111003348	0.097240552	0.086524143	0.138566123	0.127470034	0.112151387	0.170255578	0.105127423	0.123217021	0.163312263	0.15741014	0.148358268	0.170485031	0.169673919	0.129990353	0.173318022	0.161654112	0.12995942	0.085453559	0.07641932	0.069320055	0.063504018	0.060284108	0.058447522	0.068851467	0.07766435	0.130225023	0.14862521	0.158149191	0.148961142	0.132804654	0.114705862
0.231836207	0.242754177	0.249505672	0.252747819	0.246278492	0.243752019	0.234383443	0.227864785	0.228142391	0.222284402	0.208374242	0.214233118	0.133006696	0.167421335	0.109364193	0.128646547	0.114175477	0.112803142	0.10861428	0.095467096	0.084062666	0.136053425	0.125182327	0.109398019	0.167510702	0.102365218	0.120678807	0.16016964	0.155168757	0.145707294	0.167162389	0.166841352	0.127797337	0.170196441	0.159134482	0.128213857	0.084720236	0.075787082	0.068650842	0.061764393	0.058931453	0.057796263	0.0672385	0.076247736	0.127641544	0.14582117	0.154802497	0.14595653	0.130067099	0.112222024
0.227268301	0.237533535	0.244548452	0.247362893	0.2420734	0.239242748	0.229476514	0.222984237	0.223311002	0.217069741	0.204045901	0.209484107	0.130119661	0.163589885	0.107149209	0.125921409	0.112356999	0.110598987	0.106600706	0.093459401	0.082470633	0.133330267	0.122480133	0.106682176	0.163215659	0.099516397	0.11787478	0.155514109	0.151342202	0.142023112	0.163338932	0.163798704	0.125272281	0.166159526	0.155520754	0.12490444	0.08321798	0.074128622	0.067436894	0.060164399	0.05764893	0.056512733	0.065963414	0.074257764	0.124542816	0.142706186	0.15035676	0.142512955	0.126864885	0.109778549
0.222963648	0.232103206	0.239101114	0.241381781	0.236308465	0.233939458	0.224057752	0.217351166	0.218585993	0.21203577	0.198761315	0.204773661	0.127045179	0.159808764	0.10410003	0.122474358	0.109672104	0.107788905	0.104017537	0.091001918	0.080560076	0.129420239	0.118919186	0.103880031	0.158636455	0.096912773	0.114648138	0.151815578	0.147108213	0.138020683	0.15885639	0.15890899	0.122450111	0.161905536	0.151588684	0.121817263	0.081031743	0.072379967	0.065526562	0.058430142	0.056130594	0.054978281	0.064121441	0.072420776	0.120978034	0.13834055	0.146178596	0.138469462	0.12299224	0.106571213
0.217172437	0.226543959	0.233679444	0.235369041	0.229654028	0.228239574	0.218115783	0.211793112	0.212544229	0.206174324	0.193655373	0.199251002	0.124215431	0.155429662	0.10148134	0.119626037	0.10672843	0.104632728	0.100962068	0.088457516	0.078011566	0.125930601	0.115507308	0.10153845	0.154418354	0.094267263	0.111428088	0.14752823	0.14290185	0.134793977	0.153496705	0.153719529	0.11815036	0.156877972	0.147240091	0.118696611	0.078511414	0.069966918	0.063237007	0.056953483	0.054427481	0.053400519	0.061978957	0.07044407	0.117548028	0.134239459	0.142477669	0.134936952	0.11941357	0.103110274
0.217418306	0.226465697	0.233999557	0.236438838	0.230708222	0.229287276	0.218400113	0.212765318	0.213173052	0.207120738	0.194544321	0.200165635	0.124712098	0.155649928	0.101947176	0.120068587	0.106993779	0.10511303	0.101425521	0.088820304	0.078369667	0.126508668	0.116037528	0.102004548	0.15512719	0.094435837	0.111935394	0.147939806	0.14355782	0.13482782	0.15420131	0.154425157	0.118340746	0.157598098	0.147830182	0.119191141	0.078493801	0.070091085	0.063506341	0.05721492	0.054670613	0.053415275	0.062263463	0.070767433	0.118087616	0.134855666	0.143131693	0.135556362	0.119961721	0.103583587
0.217767366	0.22717735	0.234734885	0.23718183	0.230476663	0.230007795	0.21908642	0.213433918	0.213842934	0.20776663	0.195155663	0.200647394	0.124231021	0.156139047	0.102267538	0.120380961	0.106992279	0.104825028	0.101265935	0.088974961	0.078615938	0.126906213	0.116402168	0.102325091	0.155491861	0.094732595	0.112225076	0.148404696	0.144008941	0.135251507	0.154685877	0.154910427	0.118712624	0.158093339	0.148294728	0.119565691	0.078740462	0.069929446	0.063705905	0.057394714	0.054842411	0.053583129	0.062459122	0.070989815	0.118458698	0.135279441	0.143581474	0.135982338	0.120338692	0.103909092
0.216126318	0.225910423	0.232965054	0.234893958	0.2282939	0.227739984	0.217072581	0.211555105	0.211639392	0.205220069	0.193258113	0.198520893	0.123720711	0.154549952	0.101617226	0.119593181	0.106378457	0.104486249	0.100599909	0.088146881	0.077547365	0.125526351	0.115403134	0.101243036	0.15371051	0.093681796	0.110736062	0.146212927	0.142064048	0.134401048	0.1528203	0.153233406	0.117396104	0.155759358	0.145746525	0.117937709	0.077935497	0.069086249	0.062477442	0.056783711	0.053989225	0.053190155	0.0617342	0.069714227	0.11723758	0.13351667	0.141604979	0.134150051	0.118718124	0.102803472
0.215849921	0.226022846	0.233059236	0.235289051	0.228046145	0.228113953	0.217200987	0.211658484	0.211852191	0.205629964	0.193374638	0.198958389	0.123600871	0.154258579	0.101412095	0.119391533	0.106081173	0.104489697	0.100645388	0.088116425	0.077348472	0.125397074	0.115524894	0.100697597	0.153600693	0.093276405	0.110730809	0.14620484	0.141961839	0.13382998	0.153076415	0.153236984	0.117411133	0.155810192	0.145141828	0.117444153	0.07763116	0.069182906	0.062341666	0.05669103	0.053941812	0.053119121	0.061653303	0.069574951	0.117172101	0.133299929	0.14086343	0.133184429	0.118659761	0.103032631
0.215883588	0.225924471	0.233395329	0.235815307	0.228589371	0.228460982	0.217859999	0.212111835	0.212032364	0.205333289	0.193582124	0.198745225	0.123818302	0.154334208	0.101528058	0.119281716	0.105963938	0.104535671	0.100475312	0.088273012	0.077619899	0.12583711	0.115930287	0.100945179	0.154139699	0.093603724	0.110949203	0.146500806	0.142460002	0.133561331	0.15328019	0.153007264	0.117294515	0.156114937	0.145185042	0.117085058	0.07725001	0.068787374	0.062328273	0.056588509	0.054131102	0.053305523	0.061808813	0.069819099	0.117583274	0.133767697	0.141357739	0.133621904	0.119076154	0.103394187
0.214851225	0.224665384	0.231709732	0.233740909	0.22769095	0.226459891	0.216423216	0.210811577	0.211622565	0.204048149	0.191745604	0.196986463	0.122928667	0.153642057	0.100254541	0.118576605	0.105057286	0.103829871	0.099498589	0.087220076	0.077348163	0.125178794	0.115259719	0.100482993	0.153155707	0.093139899	0.110318965	0.146051621	0.141727282	0.132786731	0.153306694	0.152231581	0.116008995	0.155382033	0.144377921	0.116522408	0.076807878	0.068069944	0.062181515	0.056099916	0.054180799	0.052706793	0.061181227	0.06955742	0.117008328	0.132903845	0.140714562	0.132782515	0.118583234	0.102463384
0.213434077	0.223144303	0.229958448	0.231675531	0.226328341	0.224732146	0.21464136	0.20966018	0.209879525	0.203543779	0.190291731	0.19545242	0.121464427	0.152648139	0.099371435	0.118042187	0.104364864	0.102737191	0.098543145	0.086228487	0.076844148	0.124329072	0.114226183	0.099959892	0.152433083	0.09277774	0.109540126	0.145607427	0.140897684	0.132272047	0.153379997	0.152131706	0.114839592	0.153725841	0.143619243	0.116263691	0.075995886	0.067899753	0.061788813	0.055740522	0.053879742	0.051961224	0.060497689	0.069274365	0.11639137	0.132107462	0.140069318	0.132114181	0.117858837	0.101358447
0.213481268	0.22222192	0.229766748	0.23165831	0.225287272	0.223853659	0.214048427	0.208616196	0.208807443	0.202776637	0.189860124	0.195503505	0.120558801	0.151680459	0.09908178	0.117318954	0.103986816	0.102154302	0.098155979	0.085968608	0.07637003	0.123918057	0.113291335	0.099641506	0.151345178	0.092581572	0.109399251	0.144764742	0.140340519	0.131704145	0.15247801	0.151376876	0.115055415	0.153495149	0.143510818	0.115893762	0.07566663	0.067665216	0.061438701	0.055652131	0.053135535	0.051913808	0.060330003	0.069514227	0.115576014	0.13111563	0.13939641	0.132097483	0.117564341	0.101274594
0.213368222	0.221367016	0.229328025	0.23025211	0.224268697	0.222415004	0.213015742	0.207411418	0.208041432	0.201470533	0.188579296	0.195444279	0.119997341	0.150958624	0.098472935	0.116295256	0.103276122	0.101448313	0.098027523	0.085517791	0.075920217	0.122910656	0.112768482	0.099195309	0.15036065	0.092155128	0.108986831	0.14330894	0.139738478	0.13127439	0.15063313	0.150149196	0.114904825	0.153546939	0.143575253	0.115246405	0.075841889	0.067109672	0.061407746	0.055271388	0.052621205	0.051973496	0.060426393	0.068545986	0.114808987	0.129906691	0.138719448	0.131735984	0.116404159	0.100536734
0.210558636	0.219250798	0.226241638	0.227601484	0.222422566	0.220157899	0.210547404	0.205355436	0.206011894	0.199546699	0.186957318	0.19267573	0.118826018	0.149879195	0.097578247	0.11534244	0.102159622	0.10022541	0.097013669	0.084289797	0.074936132	0.121568619	0.111976831	0.098377367	0.149451314	0.090754008	0.107362233	0.142110147	0.138882858	0.129967021	0.14841369	0.149133652	0.113154469	0.151339248	0.141798878	0.114085214	0.074753141	0.06639931	0.060629523	0.054431003	0.051950982	0.051191817	0.059940517	0.067473901	0.113890825	0.1292035	0.137218094	0.130128399	0.11474085	0.099737143
0.206111199	0.21545936	0.221408329	0.22411328	0.218715764	0.216545339	0.206821678	0.201104365	0.202100212	0.195671669	0.183520945	0.188684866	0.116452666	0.14704973	0.095770188	0.113062611	0.100310002	0.098222153	0.094705957	0.08248028	0.073379353	0.119883134	0.110115715	0.095976887	0.147084794	0.088600749	0.104807411	0.139872157	0.135771063	0.127153165	0.145974662	0.146016818	0.110841626	0.148610368	0.138531297	0.111716483	0.072957871	0.065056805	0.059188342	0.053169356	0.051151515	0.049832428	0.058867271	0.066459696	0.111726658	0.127623617	0.13468208	0.127319364	0.113028115	0.097853604
0.202879971	0.212020517	0.218746302	0.220517245	0.215609352	0.213426193	0.203309821	0.198063783	0.198917378	0.19233972	0.18015259	0.185813833	0.114391812	0.144470728	0.09405721	0.111014933	0.098539445	0.096982779	0.092940572	0.081653628	0.072206074	0.117967238	0.108237726	0.093919144	0.144257726	0.087173746	0.103188506	0.137159897	0.133250873	0.125213277	0.143454868	0.143094046	0.109268468	0.146589299	0.135872515	0.110048376	0.071933451	0.064041476	0.058165943	0.052066736	0.050391765	0.048779979	0.057471488	0.064732446	0.109156174	0.124775173	0.131808493	0.124755534	0.11094311	0.09562994
0.203041848	0.211466614	0.21886842	0.220508721	0.215365857	0.213411224	0.203118141	0.197838261	0.199281815	0.191933733	0.180351175	0.186217704	0.11397538	0.145044139	0.093175872	0.110882692	0.09828749	0.096902475	0.093425637	0.081938382	0.072294907	0.11855002	0.108346456	0.093982937	0.143580101	0.087726796	0.103776973	0.137866654	0.134491688	0.125696393	0.143841624	0.143602281	0.109827839	0.147483837	0.136990657	0.11112421	0.072636673	0.064667546	0.05855165	0.052575741	0.050752296	0.049256852	0.057647961	0.065223508	0.110223286	0.125629658	0.132624007	0.125975145	0.111928227	0.096564819
0.203287383	0.212059011	0.219593795	0.221736255	0.216255548	0.214458009	0.204638263	0.19944451	0.200783289	0.193906351	0.181723477	0.187068244	0.11492863	0.146055758	0.093525248	0.111644766	0.098935938	0.097086471	0.094010383	0.082288091	0.073052988	0.118859645	0.109482572	0.094968438	0.145085676	0.087671717	0.104450464	0.139057689	0.134722761	0.126554324	0.14480521	0.144846076	0.11005678	0.147528069	0.137464832	0.111067593	0.072621961	0.06474617	0.058599063	0.052727647	0.050743511	0.049583942	0.057960918	0.065606397	0.111290617	0.126309468	0.132927038	0.126934752	0.112944993	0.097479761
0.202797767	0.212638132	0.219710546	0.221370873	0.215941262	0.214532891	0.204358081	0.199897471	0.200482692	0.193637752	0.181549802	0.186758165	0.11506368	0.145749831	0.093711084	0.111691504	0.099101479	0.09750676	0.094065167	0.082400565	0.072765184	0.118626528	0.109166656	0.094953936	0.144912792	0.087295674	0.104123242	0.13846244	0.134351722	0.125851018	0.144308404	0.144766203	0.109602474	0.147048292	0.137540587	0.110507966	0.072891532	0.064671645	0.058856768	0.052593626	0.050775219	0.049339488	0.057763034	0.06568102	0.110261122	0.125783056	0.13306105	0.126316556	0.11226997	0.096956062
0.204850998	0.214571321	0.220961077	0.222542362	0.216815487	0.215838422	0.204979265	0.200722349	0.201019615	0.194317131	0.182304455	0.188098905	0.115542748	0.145579157	0.094257261	0.111819468	0.099715925	0.098092314	0.094011113	0.082480672	0.07268854	0.118731911	0.109043446	0.094944731	0.144928201	0.087798637	0.104427907	0.139030352	0.134806572	0.125767736	0.144427762	0.144825731	0.110045106	0.147518298	0.138487394	0.110870005	0.073132758	0.064874451	0.059046363	0.052808404	0.050915785	0.049580224	0.057806753	0.066026765	0.110708275	0.126414577	0.13384255	0.127048473	0.112494124	0.097280441
0.207003491	0.216404442	0.222436819	0.223487792	0.218555581	0.217094849	0.207047652	0.20128602	0.202412719	0.196134795	0.183849579	0.190143065	0.116465519	0.146508093	0.094903036	0.112724682	0.099986874	0.098428046	0.094712918	0.082787933	0.073325843	0.1194301	0.109744898	0.095419867	0.146251062	0.088841288	0.105642929	0.140236852	0.135956979	0.127032097	0.146082692	0.145858	0.111346296	0.149139702	0.139577468	0.112016586	0.073411809	0.065357474	0.059294969	0.053420883	0.051159811	0.050003464	0.058177525	0.066351162	0.111673738	0.127437259	0.134744446	0.127919227	0.113106401	0.097841886
0.208225376	0.216995471	0.223837008	0.224264302	0.219653474	0.217726365	0.208582889	0.202412353	0.203646284	0.198527405	0.185059959	0.191445897	0.117011541	0.147812468	0.095262815	0.113979649	0.100461033	0.099256994	0.095725059	0.083534028	0.073859506	0.120968957	0.110672818	0.096272118	0.147992419	0.089842816	0.106651951	0.142061683	0.137796795	0.128368314	0.147778382	0.147791234	0.112060233	0.151157911	0.140750864	0.113204078	0.074189215	0.066007272	0.059916802	0.054069939	0.051852123	0.050165392	0.058795631	0.067249048	0.113184945	0.129161784	0.136349781	0.129650274	0.114636996	0.099165916
0.205314547	0.21356704	0.220923715	0.222738261	0.217195733	0.215180408	0.206100542	0.20027591	0.200681066	0.195886758	0.182763435	0.188022904	0.115191806	0.146116991	0.094023676	0.112729274	0.099035839	0.097880545	0.094013882	0.082376964	0.073485479	0.119819697	0.110209128	0.095906804	0.147125331	0.088624986	0.106055433	0.140773019	0.13613366	0.126883064	0.146276169	0.145534622	0.110710431	0.149455261	0.139295763	0.111991276	0.073964177	0.065289414	0.059545577	0.052940815	0.051578637	0.049906154	0.057867721	0.066439592	0.111944251	0.127768166	0.135251942	0.127964055	0.113732082	0.098138143
0.198294287	0.207092848	0.213200031	0.214461708	0.210102817	0.207530139	0.19916968	0.193035841	0.193575106	0.187789406	0.175671229	0.180936374	0.110443986	0.140571543	0.090892894	0.107847755	0.095363919	0.094015578	0.09051853	0.078984077	0.07055161	0.115313145	0.106324576	0.092138205	0.141636236	0.085075348	0.101277028	0.134965071	0.130290741	0.12248064	0.140615909	0.140391361	0.106838782	0.143423512	0.133930687	0.10764526	0.071095342	0.06269413	0.057277689	0.051270587	0.049230163	0.047748929	0.055542245	0.063467595	0.107767013	0.122616018	0.128883922	0.122227973	0.108988471	0.093682638
0.190904774	0.199469824	0.205244932	0.206255842	0.201703343	0.199952671	0.191290922	0.185998837	0.185799343	0.179870619	0.168422801	0.17460498	0.106098645	0.13486601	0.087290225	0.103649252	0.092268815	0.090174545	0.087058049	0.075772161	0.067475753	0.110287205	0.101470481	0.087802267	0.135279482	0.081384619	0.096264291	0.129009257	0.12471102	0.117215293	0.134304457	0.13498135	0.102088335	0.137191172	0.128580054	0.103008798	0.067653225	0.059792418	0.054830925	0.049376631	0.047008065	0.045528342	0.053373843	0.060667327	0.102955757	0.116877248	0.122893289	0.117169575	0.103584758	0.089606556
0.183134578	0.190863181	0.195768345	0.19771943	0.192679226	0.191600284	0.182905667	0.178333455	0.176737019	0.171942435	0.16104985	0.167017197	0.101602236	0.128437636	0.08349267	0.099467598	0.088161195	0.086157597	0.082869182	0.07220828	0.064121888	0.104879382	0.096274967	0.083544954	0.128954238	0.07767893	0.091604246	0.122224342	0.118515679	0.110975228	0.127360358	0.127784825	0.097210547	0.130437613	0.122776814	0.09805188	0.064609443	0.0571311	0.052071808	0.046356272	0.044882025	0.0435256	0.051042077	0.058102032	0.097590162	0.111252748	0.117454347	0.111734404	0.09835538	0.085686568
0.170719682	0.177469867	0.182137544	0.184521052	0.179683545	0.177787982	0.169626598	0.165129456	0.164045267	0.159567762	0.148981085	0.153751452	0.094425418	0.119116281	0.077464659	0.092198145	0.081680426	0.080325986	0.076852611	0.066472103	0.059041463	0.096330399	0.089222308	0.077418991	0.119827781	0.071982441	0.084941914	0.112915285	0.109690976	0.102609416	0.117946023	0.118494526	0.090271735	0.120529875	0.113100971	0.090468773	0.059858547	0.053193986	0.047748702	0.043101671	0.041506291	0.040658081	0.047254948	0.053546275	0.090010676	0.102858254	0.1084696	0.102539022	0.091038776	0.078823474
0.155418817	0.161194422	0.166156566	0.167809612	0.162281225	0.161018978	0.153380897	0.148409269	0.148069384	0.143347026	0.134369767	0.137504032	0.084951277	0.106878436	0.069177613	0.08262174	0.073408099	0.07216612	0.068987538	0.059517493	0.052628898	0.086254068	0.080035487	0.068939446	0.107050782	0.064189835	0.07669651	0.102038647	0.098945818	0.092657202	0.106348341	0.106572524	0.081511266	0.108402291	0.101531615	0.081388792	0.054215541	0.048314392	0.043408898	0.0391205	0.037284697	0.036327887	0.042065125	0.047979787	0.080332109	0.091541586	0.096670342	0.091417408	0.081292166	0.069619783
0.140705386	0.145343943	0.149684598	0.150808422	0.1457749	0.144207415	0.136751425	0.132390885	0.132237519	0.128197995	0.12024347	0.122790562	0.075206136	0.095010116	0.061074924	0.073503122	0.065089025	0.063703537	0.06119169	0.052475277	0.045877504	0.076642456	0.070256548	0.060697218	0.093866416	0.056769365	0.067575158	0.090402893	0.087244005	0.082455507	0.093952749	0.094262904	0.072560063	0.095998564	0.090131093	0.072314387	0.048346488	0.042839104	0.0386901	0.034600467	0.033149803	0.032030578	0.037630092	0.042968633	0.071032028	0.080972689	0.085800817	0.081103139	0.07142437	0.061537652
0.130155316	0.133958967	0.137974089	0.139356027	0.13454865	0.132654145	0.125078568	0.122039203	0.121608537	0.11752396	0.109933597	0.112623946	0.069022368	0.087102259	0.056057765	0.067334394	0.059566681	0.058438051	0.055708618	0.047838883	0.041676247	0.06969077	0.063663885	0.055592069	0.085859437	0.052016684	0.061121998	0.081703325	0.07916381	0.074770967	0.085265016	0.085808809	0.066055267	0.087669242	0.08224312	0.066128851	0.044887795	0.039242939	0.035282558	0.031563468	0.03019036	0.029441585	0.034706939	0.038793116	0.06445845	0.073389398	0.077531224	0.073249972	0.064818339	0.055923582
0.130892122	0.135068087	0.138456963	0.139644501	0.134632259	0.133335781	0.126303509	0.123154455	0.122566347	0.118435276	0.110545399	0.113832704	0.069193442	0.087628242	0.056718271	0.067282579	0.05949869	0.05884565	0.056016147	0.047913426	0.041916134	0.069753738	0.064027436	0.055514174	0.08660826	0.052229327	0.061612271	0.081855176	0.079891636	0.074512883	0.086047274	0.085599996	0.066272124	0.088346546	0.082670715	0.066746583	0.045312586	0.039616344	0.035828817	0.031492045	0.029689746	0.028955572	0.034015971	0.03862789	0.064438081	0.073083861	0.077270594	0.073471176	0.065014456	0.055795111
0.132690706	0.136924053	0.140359496	0.141563352	0.136482236	0.135167944	0.128039041	0.124846716	0.124250527	0.120062692	0.1120644	0.115396876	0.070144227	0.088832339	0.057497635	0.068207107	0.060316259	0.059654247	0.056785863	0.048571803	0.042492102	0.070712222	0.064907235	0.056276993	0.087798341	0.052947008	0.062458884	0.082979945	0.080989425	0.075536762	0.087229647	0.086776222	0.067182767	0.089560513	0.08380669	0.067663746	0.045935225	0.040160711	0.03632114	0.031924776	0.030097712	0.02935345	0.034483383	0.039158674	0.065323523	0.074088104	0.078332367	0.074480741	0.065907818	0.05656179
0.135019466	0.13932711	0.142822845	0.144047829	0.138877539	0.13754018	0.130286163	0.127037812	0.12643116	0.122169826	0.114031162	0.117422124	0.071375278	0.090391372	0.058506734	0.069404161	0.061374827	0.060701196	0.057782471	0.049424252	0.043237851	0.071953242	0.066046376	0.05726467	0.089339227	0.053876243	0.063555055	0.084436267	0.082410812	0.076862454	0.088760552	0.08829917	0.068361844	0.091132326	0.085277522	0.068851264	0.046741401	0.040865543	0.036958586	0.032485065	0.030625935	0.029868611	0.035088576	0.03984592	0.066469969	0.075388372	0.079707122	0.075787899	0.067064519	0.057554465
0.134059187	0.138461842	0.142625125	0.143660868	0.138053145	0.136615403	0.128675849	0.126083364	0.125602739	0.120365306	0.112939494	0.115813732	0.071381981	0.08963737	0.057873619	0.06896069	0.061113312	0.060448344	0.057241853	0.049212825	0.043026961	0.070914154	0.065189213	0.056853514	0.08834148	0.05363615	0.063061434	0.083804109	0.081900436	0.076443069	0.087533346	0.087927966	0.067509114	0.090286705	0.084367917	0.068138548	0.046264921	0.040442229	0.03627731	0.032609474	0.030821291	0.030202136	0.035048277	0.039148426	0.065426167	0.074585887	0.078613282	0.074584862	0.065929296	0.056744734
0.135598714	0.140616546	0.143850285	0.144336478	0.14077674	0.139073592	0.131328997	0.128188479	0.126809111	0.122783519	0.114279717	0.117634323	0.072240698	0.090853964	0.058674809	0.069491361	0.061952036	0.061741542	0.057826847	0.049590469	0.04322724	0.072065624	0.066471096	0.057150513	0.088592819	0.054299736	0.063760529	0.084956151	0.082466439	0.077750343	0.088012634	0.088932996	0.068446411	0.091661617	0.085128748	0.068939409	0.046049952	0.040725535	0.036641508	0.033082496	0.030767787	0.030308174	0.034884388	0.0395482	0.066089529	0.075590936	0.079516895	0.0750865	0.066162274	0.057108549
0.142812574	0.148051966	0.151461006	0.152105344	0.147574242	0.145679632	0.138444863	0.134993096	0.134135987	0.12982027	0.120962459	0.124515985	0.075844897	0.09576863	0.061969637	0.073646947	0.065218204	0.064502389	0.06140089	0.052519267	0.045728122	0.076459054	0.070182291	0.060611291	0.094179834	0.057228958	0.06753496	0.089723783	0.087571491	0.081675687	0.09412771	0.093828586	0.072394415	0.096523557	0.089873954	0.072739213	0.04861744	0.042831408	0.038853087	0.034290357	0.032420457	0.03155864	0.036734639	0.041906841	0.070174457	0.079614645	0.084407215	0.080129502	0.070063852	0.060590371
0.151764755	0.156719412	0.160595337	0.161888075	0.157293731	0.155629462	0.147817453	0.143467409	0.142656722	0.13867111	0.129661286	0.133427794	0.08033308	0.102652747	0.066043145	0.078663603	0.069356471	0.068544289	0.065535528	0.056164208	0.049733997	0.082557029	0.076251828	0.06601644	0.102226775	0.061470219	0.072900626	0.097154756	0.094421518	0.088726189	0.102512037	0.100997592	0.077878791	0.104188379	0.097457146	0.078157045	0.051395813	0.046387429	0.04181087	0.03661329	0.034737462	0.033659114	0.039401127	0.04542926	0.077071077	0.087124691	0.092275561	0.087188425	0.07705847	0.066311839
0.157397606	0.162621524	0.167668263	0.168937634	0.164012594	0.162050947	0.154276754	0.149910697	0.148600467	0.144438194	0.135552544	0.138789614	0.083896107	0.107513013	0.068413586	0.082208836	0.072764961	0.071883498	0.068368695	0.058984835	0.052642394	0.087438618	0.080647434	0.069925355	0.107903953	0.064714356	0.076712362	0.102716405	0.09990674	0.094289244	0.107956971	0.107562612	0.081479675	0.109856921	0.103144539	0.082832325	0.053584503	0.048643465	0.04386216	0.03873313	0.037110416	0.035974276	0.041869184	0.048008643	0.082097128	0.093159035	0.098102428	0.092614593	0.082271131	0.070852154
0.161155193	0.166503822	0.171671043	0.172970718	0.167928102	0.165919624	0.157959835	0.153489547	0.152148037	0.147886397	0.138788619	0.142102968	0.085898977	0.110079694	0.070046838	0.084171425	0.074502094	0.073599588	0.070000875	0.060392993	0.053899137	0.089526059	0.082572747	0.071594698	0.110479967	0.066259296	0.078543733	0.105168575	0.102291835	0.096540231	0.110534251	0.110130477	0.083424857	0.112479558	0.10560693	0.084809798	0.054863737	0.04980474	0.04490929	0.039657814	0.037996361	0.036833097	0.042868736	0.049154763	0.084057051	0.09538304	0.100444448	0.094825601	0.084235207	0.072543623
0.155676917	0.161266262	0.165661738	0.166766078	0.16192921	0.159796663	0.151718367	0.147744082	0.147007265	0.142103199	0.132871609	0.136974734	0.082628663	0.10519612	0.067242495	0.080480288	0.071274259	0.069991568	0.067175902	0.057806836	0.051584299	0.085445415	0.078948899	0.068287009	0.106012301	0.063283137	0.07526158	0.100759364	0.097683149	0.09240893	0.105617391	0.10457074	0.080058566	0.107254548	0.100599518	0.080930157	0.05240224	0.047680463	0.042725549	0.038192179	0.036333784	0.035436734	0.041196396	0.047207807	0.080534771	0.091097544	0.095754897	0.090219849	0.080763453	0.069293
0.149655042	0.156028088	0.159589457	0.160076801	0.155425228	0.152885026	0.146327734	0.142102095	0.142334813	0.136712136	0.12867246	0.13227866	0.079536118	0.101360887	0.064840736	0.077650876	0.068434645	0.06729386	0.064960376	0.0555988	0.049373315	0.082662056	0.076126322	0.065123828	0.101177772	0.060287582	0.072240769	0.097308241	0.093719629	0.088456338	0.101198215	0.10057463	0.076757648	0.102803731	0.096735391	0.078486943	0.051375769	0.045754383	0.041452474	0.037201758	0.034758021	0.034271367	0.039912171	0.045402829	0.077531244	0.087865851	0.09230901	0.086724692	0.077829105	0.066698542
0.153329393	0.159699846	0.163932279	0.164920492	0.159870422	0.157267738	0.150736843	0.145791424	0.146086107	0.140804594	0.132502698	0.135591577	0.081709082	0.104552664	0.066373293	0.079790669	0.070134141	0.069779502	0.067406116	0.057639859	0.050388902	0.085456151	0.078740797	0.067122261	0.104810019	0.061579497	0.074848581	0.100170839	0.096366918	0.090836012	0.104489117	0.103711588	0.079035223	0.106652037	0.100433748	0.080340048	0.053163052	0.046822863	0.042647515	0.037979439	0.035597664	0.034714142	0.04109963	0.046659557	0.079351677	0.09080234	0.095717265	0.090281532	0.080243253	0.069109027
0.156191754	0.162681131	0.166992576	0.167999236	0.162854891	0.16020362	0.153550806	0.148513066	0.14881325	0.143433141	0.134976265	0.138122808	0.083234431	0.106504459	0.067612353	0.081280205	0.071443409	0.071082149	0.068664457	0.058715882	0.051329564	0.087051451	0.080210735	0.068375302	0.107292911	0.062729066	0.076245858	0.102040834	0.098165901	0.092531743	0.106439725	0.106117235	0.08059809	0.109076604	0.102558695	0.081885469	0.054155502	0.047696954	0.043443661	0.038688441	0.036504613	0.035467244	0.04186688	0.047727443	0.080833018	0.092497443	0.09750412	0.092037508	0.081741238	0.070399157
0.157035497	0.164123778	0.167460856	0.167979255	0.163513222	0.161551711	0.154281824	0.149067753	0.149421397	0.143567701	0.135251742	0.13881048	0.083434874	0.106747935	0.068355823	0.081810144	0.072119621	0.071523093	0.068372772	0.058787965	0.051790681	0.087925912	0.081293807	0.068930063	0.107377134	0.063774103	0.076974405	0.103740785	0.099581668	0.093941949	0.107151162	0.107255724	0.08116885	0.109561337	0.103273919	0.083203253	0.054726791	0.048052159	0.043989374	0.038998491	0.036710321	0.035922136	0.041986264	0.048425937	0.082039468	0.093470169	0.09849918	0.092821549	0.082445349	0.070862203
0.158404267	0.165385884	0.168920497	0.169443414	0.164938454	0.162959846	0.155626592	0.150367074	0.1507238	0.144819082	0.136301368	0.13986775	0.084162118	0.107678383	0.068951634	0.082523227	0.072748238	0.072146511	0.068968731	0.059300379	0.052242105	0.088692301	0.082002389	0.069530879	0.108313066	0.064329978	0.077475678	0.104222999	0.100449653	0.094705108	0.108085124	0.108190599	0.081876342	0.110516307	0.104174087	0.083928479	0.055203806	0.048470997	0.044372799	0.0390281	0.037030299	0.036081384	0.042352229	0.048607587	0.082754549	0.094284884	0.099357729	0.093630611	0.083163969	0.07147986
0.161758855	0.168888325	0.172497792	0.173031783	0.16843142	0.16641091	0.158922357	0.153551456	0.153915737	0.147885972	0.139187875	0.142829783	0.085944452	0.10995873	0.070411849	0.084270853	0.074288855	0.073674386	0.070429308	0.060556206	0.053348456	0.090570572	0.083738985	0.071003361	0.110606854	0.065692318	0.079116411	0.10643017	0.102576914	0.096710715	0.110374085	0.110481793	0.083610269	0.112856754	0.106380222	0.085705865	0.056372879	0.049497486	0.045312499	0.039854613	0.037814504	0.036845494	0.043249139	0.049636969	0.084507074	0.096281591	0.101461866	0.095613463	0.084925164	0.072993617
0.166138912	0.172439459	0.176319167	0.177538199	0.17244731	0.170487443	0.162687248	0.157151779	0.158022255	0.151697814	0.143086128	0.146581581	0.088471978	0.113069462	0.071798451	0.086349567	0.076021507	0.075534931	0.072427684	0.062259287	0.054618766	0.092629714	0.085390451	0.072756796	0.113786439	0.067024374	0.080674749	0.108579617	0.10466	0.098557513	0.112835773	0.112917235	0.085728769	0.11606624	0.109130663	0.087132695	0.05762579	0.050753378	0.046227534	0.040817517	0.038789411	0.037549812	0.044268935	0.050807623	0.086012804	0.098461464	0.10375219	0.098249864	0.0867622	0.07477482
0.168205427	0.174050925	0.179086523	0.18076561	0.175170455	0.172808304	0.164298647	0.159027629	0.159712322	0.153798165	0.144409764	0.147776218	0.089579736	0.113980501	0.072474212	0.087054318	0.077036627	0.076507624	0.073525345	0.063089548	0.055035961	0.093591596	0.086209754	0.074283067	0.116030149	0.067715783	0.081862276	0.109356407	0.105735121	0.099291929	0.114264466	0.113929572	0.086915697	0.117950171	0.11051826	0.088791381	0.058349294	0.051614904	0.046805703	0.041392379	0.039165367	0.037946051	0.044955237	0.051437568	0.086941664	0.099597064	0.105531043	0.099574808	0.087928023	0.075930031
0.172380911	0.179449156	0.184876581	0.186293074	0.180459235	0.178353841	0.169936114	0.164858801	0.165124916	0.159546652	0.148514507	0.153109272	0.092022235	0.118211847	0.074316293	0.089881245	0.079555386	0.078498848	0.07613055	0.065429564	0.057327096	0.097891729	0.089662065	0.07735892	0.120437155	0.070528013	0.085298739	0.113447968	0.110307364	0.10330675	0.118870559	0.118350369	0.089328205	0.121348525	0.11357936	0.092255294	0.059330697	0.052905803	0.048186836	0.042826912	0.040859252	0.039588081	0.046840461	0.053830998	0.091964826	0.104278614	0.110263196	0.104044086	0.092535804	0.079520303
0.178896992	0.186169607	0.191146098	0.192554218	0.186554759	0.185488082	0.176321195	0.171560157	0.171525389	0.165723878	0.154382369	0.159501064	0.095323967	0.123088516	0.077085218	0.093587048	0.082446259	0.081149541	0.078765128	0.068165978	0.060370725	0.102840148	0.093817899	0.080913867	0.126121695	0.073907963	0.089068182	0.119186011	0.115552061	0.108014672	0.124224865	0.124174652	0.093383649	0.127053853	0.119272381	0.096082316	0.061465638	0.054880936	0.050094872	0.04507288	0.042856554	0.041683678	0.048966752	0.056608766	0.097347361	0.109758919	0.115891343	0.108892565	0.097524311	0.08353082
0.184042993	0.190672861	0.196336018	0.198253113	0.192552653	0.190679818	0.181492705	0.17658556	0.176425244	0.170312803	0.159094165	0.163969541	0.097897272	0.126829518	0.07955133	0.096547932	0.085092259	0.08392954	0.080820616	0.070192656	0.062683961	0.105515122	0.09722235	0.083580264	0.129735544	0.076390684	0.091426769	0.123166193	0.1182329	0.111316635	0.127298967	0.128444928	0.097050357	0.131933357	0.124414315	0.099496081	0.064723686	0.056991227	0.051708032	0.046359858	0.043864286	0.042753874	0.050664278	0.057906241	0.099761983	0.112738747	0.119304188	0.112777139	0.100391337	0.086205164
0.188418984	0.194659356	0.201568211	0.202976417	0.19758946	0.195796832	0.186434186	0.182112612	0.181330025	0.17532933	0.164033575	0.16900562	0.100060526	0.130439366	0.082163587	0.09929044	0.087023572	0.086723956	0.083239204	0.072497868	0.064312718	0.108793763	0.100472229	0.085976778	0.132558474	0.07840172	0.094157149	0.127028276	0.121212128	0.114359087	0.130683848	0.131933394	0.099268281	0.134901123	0.127310408	0.101976502	0.06677712	0.058403594	0.053111481	0.047312856	0.044661761	0.043521174	0.052608441	0.058864675	0.102113741	0.116779188	0.123038977	0.116346631	0.103139587	0.089089005
0.192238001	0.199127521	0.206571167	0.207250858	0.201522691	0.200222434	0.191012577	0.186510569	0.185012954	0.179027377	0.167541035	0.172904391	0.102514147	0.132708317	0.084168147	0.101179519	0.088725259	0.088492884	0.085580725	0.07426913	0.065510459	0.11141777	0.102792593	0.088053343	0.136228604	0.080108604	0.096730048	0.130240207	0.124727361	0.116910084	0.134007668	0.135017759	0.10061181	0.137604049	0.129903856	0.104508156	0.067850475	0.059566363	0.054406609	0.048251694	0.045686211	0.044462879	0.053968599	0.060438316	0.10493451	0.119984239	0.126350325	0.118343752	0.105706005	0.09171521
0.195109558	0.203237147	0.209402268	0.211071245	0.204690985	0.202410024	0.194078605	0.18898357	0.187292906	0.181675073	0.170188719	0.174725881	0.104245891	0.134849221	0.085585457	0.102444736	0.090365131	0.089472132	0.086904205	0.075417399	0.066640196	0.113292656	0.104585739	0.089217367	0.139320682	0.081560461	0.097838036	0.132929658	0.127615281	0.11934249	0.136935468	0.137196044	0.102499681	0.140474855	0.132344162	0.106451903	0.068439992	0.060327854	0.055262578	0.048860366	0.0469984	0.045986861	0.054620222	0.062079781	0.108064211	0.121302799	0.127875184	0.120851317	0.108248511	0.093688616
[truncated: 206 more columns]
