# Supplementary material for: Variation of outdoor illumination as a function of solar elevation and light pollution
Source: Sci Rep. 2016 Jun 7;6:26756. doi: 10.1038/srep26756 (PMC4895134; doi:10.1038/srep26756)
Supplement: Supplementary Table S3 [file srep26756-s4.csv]

05-07-2014 19:30	05-07-2014 19:31	05-07-2014 19:32	05-07-2014 19:33	05-07-2014 19:34	05-07-2014 19:35	05-07-2014 19:36	05-07-2014 19:37	05-07-2014 19:38	05-07-2014 19:39	05-07-2014 19:40	05-07-2014 19:41	05-07-2014 19:42	05-07-2014 19:43	05-07-2014 19:44	05-07-2014 19:45	05-07-2014 19:46	05-07-2014 19:47	05-07-2014 19:48	05-07-2014 19:49	05-07-2014 19:50	05-07-2014 19:51	05-07-2014 19:52	05-07-2014 19:53	05-07-2014 19:54	05-07-2014 19:55	05-07-2014 19:56	05-07-2014 19:57	05-07-2014 19:59	05-07-2014 20:00	05-07-2014 20:01	05-07-2014 20:02	05-07-2014 20:03	05-07-2014 20:04	05-07-2014 20:05	05-07-2014 20:06	05-07-2014 20:07	05-07-2014 20:08	05-07-2014 20:09	05-07-2014 20:10	05-07-2014 20:11	05-07-2014 20:12	05-07-2014 20:13	05-07-2014 20:14	05-07-2014 20:15	05-07-2014 20:16	05-07-2014 20:17	05-07-2014 20:18	05-07-2014 20:19	05-07-2014 20:20
1	1	1	1	1	1	1	1	1	1	1	1	1	1	1	1	1	1	1	1	1	1	1	1	1	1	1	1	1	1	1	1	1	1	1	1	1	1	1	1	1	1	1	1	1	1	1	1	1	1
9.836222404	9.658220416	9.480218398	9.30221641	9.124214392	8.946650137	8.769586149	8.58957108	8.412507092	8.235443074	8.058850819	7.882762802	7.706674814	7.530586825	7.354498808	7.178898983	7.003820989	6.828742966	6.653664971	6.478586977	6.304014523	6.129982535	5.955950547	5.781918529	5.607886541	5.434378457	5.261430468	5.08848248	4.803118264	4.630319876	4.458493887	4.28666787	4.114841882	3.943015893	3.771345076	3.600683087	3.430021099	3.259359082	3.088697093	2.918195342	2.748735347	2.579275353	2.40981533	2.240355336	2.071061209	1.902845192	1.734629203	1.566413215	1.398197198	1.227370196
41.20079533	41.18038534	41.15997533	41.13956533	41.11915533	41.09631307	41.07069107	41.04464204	41.01902004	40.99339803	40.9652772	40.9344852	40.9036932	40.8729012	40.8421092	40.80884447	40.77293647	40.73702847	40.70112047	40.66521247	40.62685783	40.58588783	40.54491784	40.50394783	40.46297784	40.41959213	40.37362413	40.32765614	40.25180893	40.2051844	40.15429241	40.1034004	40.0525084	40.00161641	39.95007827	39.89434027	39.83860228	39.78286427	39.72712628	39.6707528	39.61024881	39.54974481	39.4892408	39.4287368	39.36760934	39.30242933	39.23724933	39.17206934	39.10688933	39.0399357
0.551093333	0.551293333	0.551493333	0.551693333	0.551893333	0.552	0.552	0.552	0.552	0.552	0.552	0.552	0.552	0.552	0.552	0.552	0.552	0.552	0.552	0.552	0.552	0.552	0.552	0.552	0.552	0.552096667	0.552296667	0.552496667	0.552826667	0.553	0.553	0.553	0.553	0.553	0.553	0.553	0.553	0.553	0.553	0.553	0.553	0.553	0.553	0.553	0.553026667	0.553226667	0.553426667	0.553626667	0.553826667	0.554
NaN	NaN	NaN	NaN	NaN	NaN	NaN	NaN	NaN	NaN	NaN	NaN	NaN	NaN	NaN	NaN	NaN	NaN	NaN	NaN	NaN	NaN	NaN	NaN	NaN	NaN	NaN	NaN	0.006551976	0.006848468	0.006480639	0.006376707	0.005507662	0.005290656	0.005206321	0.004763817	0.002378092	0.002123202	0.002029923	0.001966321	0.001624054	0.001727212	0.001715883	0.001627146	0.001452156	0.001358387	0.001342924	0.000927577	0.000921293	0.000813158
NaN	NaN	NaN	NaN	NaN	NaN	NaN	NaN	NaN	NaN	NaN	NaN	NaN	NaN	NaN	NaN	NaN	NaN	NaN	NaN	NaN	NaN	NaN	NaN	NaN	NaN	NaN	NaN	0.006466384	0.00685924	0.006395978	0.006293404	0.005385634	0.00539648	0.005138307	0.004701584	0.0025075	0.002291408	0.002255599	0.002108057	0.00185273	0.001921491	0.001857757	0.001681322	0.001467136	0.001569368	0.001499304	0.000915459	0.000909258	0.000802535
NaN	NaN	NaN	NaN	NaN	NaN	NaN	NaN	NaN	NaN	NaN	NaN	NaN	NaN	NaN	NaN	NaN	NaN	NaN	NaN	NaN	NaN	NaN	NaN	NaN	NaN	NaN	NaN	0.006171526	0.006506268	0.006218292	0.005809007	0.005236017	0.005076482	0.004995561	0.00457097	0.002176446	0.002117424	0.002154432	0.002025851	0.00180126	0.001779602	0.001646194	0.001495566	0.001455258	0.001494213	0.001404712	0.000920496	0.000883998	0.00078024
NaN	NaN	NaN	NaN	NaN	NaN	NaN	NaN	NaN	NaN	NaN	NaN	NaN	NaN	NaN	NaN	NaN	NaN	NaN	NaN	NaN	NaN	NaN	NaN	NaN	NaN	NaN	NaN	0.005680747	0.006277019	0.005933723	0.005428566	0.004893102	0.004744016	0.004668394	0.00427161	0.002217195	0.002082491	0.002013335	0.001820568	0.001683293	0.001719986	0.001511523	0.001462426	0.001479279	0.001523495	0.001390313	0.000937478	0.000855122	0.000836993
NaN	NaN	NaN	NaN	NaN	NaN	NaN	NaN	NaN	NaN	NaN	NaN	NaN	NaN	NaN	NaN	NaN	NaN	NaN	NaN	NaN	NaN	NaN	NaN	NaN	NaN	NaN	NaN	0.005488974	0.005997721	0.005773076	0.005166549	0.004701107	0.004629208	0.004394241	0.004086537	0.002110179	0.002040381	0.001916159	0.001877465	0.001738081	0.001791079	0.001493551	0.00155318	0.00140788	0.001449962	0.001393367	0.000892229	0.000813848	0.000796594
NaN	NaN	NaN	NaN	NaN	NaN	NaN	NaN	NaN	NaN	NaN	NaN	NaN	NaN	NaN	NaN	NaN	NaN	NaN	NaN	NaN	NaN	NaN	NaN	NaN	NaN	NaN	NaN	0.005355664	0.00578401	0.005689199	0.005357315	0.004883929	0.004640795	0.004493323	0.004310069	0.00207952	0.002010736	0.001888319	0.001873254	0.001715586	0.001765056	0.001471851	0.001428428	0.001387425	0.001428895	0.001412266	0.000884727	0.00079672	0.000831348
NaN	NaN	NaN	NaN	NaN	NaN	NaN	NaN	NaN	NaN	NaN	NaN	NaN	NaN	NaN	NaN	NaN	NaN	NaN	NaN	NaN	NaN	NaN	NaN	NaN	NaN	NaN	NaN	0.005232012	0.005615744	0.005613646	0.005255866	0.004923808	0.004533648	0.004389581	0.004210558	0.002031508	0.001972522	0.001844721	0.001830004	0.001585426	0.001715718	0.001437869	0.00133995	0.001436167	0.001357085	0.001306513	0.000867895	0.000818042	0.000826164
NaN	NaN	NaN	NaN	NaN	NaN	NaN	NaN	NaN	NaN	NaN	NaN	NaN	NaN	NaN	NaN	NaN	NaN	NaN	NaN	NaN	NaN	NaN	NaN	NaN	NaN	NaN	NaN	0.005118675	0.005472574	0.005402824	0.005272253	0.004863372	0.004435439	0.004294493	0.004119348	0.001987501	0.001929793	0.001804761	0.0018359	0.001551082	0.001696256	0.001406722	0.001330497	0.001518467	0.001327688	0.001278211	0.000900895	0.000820054	0.000825785
NaN	NaN	NaN	NaN	NaN	NaN	NaN	NaN	NaN	NaN	NaN	NaN	NaN	NaN	NaN	NaN	NaN	NaN	NaN	NaN	NaN	NaN	NaN	NaN	NaN	NaN	NaN	NaN	0.00517427	0.005394651	0.005325894	0.005265393	0.004878654	0.004478769	0.004402584	0.003970722	0.001875616	0.001902315	0.001705494	0.001809759	0.001528996	0.001672103	0.001386692	0.001311552	0.001496846	0.001308783	0.00126001	0.000888067	0.000808378	0.000814026
NaN	NaN	NaN	NaN	NaN	NaN	NaN	NaN	NaN	NaN	NaN	NaN	NaN	NaN	NaN	NaN	NaN	NaN	NaN	NaN	NaN	NaN	NaN	NaN	NaN	NaN	NaN	NaN	0.004948067	0.005303048	0.005235458	0.005175984	0.004795812	0.004368857	0.004327827	0.004011763	0.001894004	0.001870013	0.001676534	0.001779028	0.001503033	0.00164371	0.001363145	0.001289281	0.001471429	0.001286559	0.001238615	0.000835059	0.000756998	0.000786922
NaN	NaN	NaN	NaN	NaN	NaN	NaN	NaN	NaN	NaN	NaN	NaN	NaN	NaN	NaN	NaN	NaN	NaN	NaN	NaN	NaN	NaN	NaN	NaN	NaN	NaN	NaN	NaN	0.004761098	0.005123692	0.005044956	0.004987646	0.004602188	0.004375479	0.004119765	0.003761269	0.001825087	0.001801969	0.001545767	0.001714295	0.001399092	0.001583901	0.001424349	0.001289317	0.001276869	0.001239746	0.001176517	0.000790846	0.000729453	0.000740316
NaN	NaN	NaN	NaN	NaN	NaN	NaN	NaN	NaN	NaN	NaN	NaN	NaN	NaN	NaN	NaN	NaN	NaN	NaN	NaN	NaN	NaN	NaN	NaN	NaN	NaN	NaN	NaN	0.004641036	0.005053324	0.00497567	0.004799204	0.004631011	0.004500894	0.004029313	0.003588351	0.001861525	0.00183137	0.001628948	0.001705234	0.001428451	0.001645649	0.001438542	0.001335405	0.001312634	0.001247262	0.001255963	0.000757038	0.000719435	0.000753969
NaN	NaN	NaN	NaN	NaN	NaN	NaN	NaN	NaN	NaN	NaN	NaN	NaN	NaN	NaN	NaN	NaN	NaN	NaN	NaN	NaN	NaN	NaN	NaN	NaN	NaN	NaN	NaN	0.004476937	0.004966934	0.004922635	0.00486043	0.004661236	0.004447427	0.003981449	0.003545724	0.001907843	0.00183243	0.001654232	0.001684977	0.001492152	0.001543591	0.001421454	0.001256504	0.001312782	0.001280377	0.001259836	0.000773743	0.000764931	0.000773736
NaN	NaN	NaN	NaN	NaN	NaN	NaN	NaN	NaN	NaN	NaN	NaN	NaN	NaN	NaN	NaN	NaN	NaN	NaN	NaN	NaN	NaN	NaN	NaN	NaN	NaN	NaN	NaN	0.004401164	0.004770556	0.004669988	0.00482151	0.004720077	0.004537439	0.003949567	0.003517332	0.001892566	0.001760411	0.001637922	0.001671484	0.001352567	0.001524456	0.001373785	0.001238533	0.00130227	0.001222577	0.001249748	0.000749038	0.000758806	0.000750166
NaN	NaN	NaN	NaN	NaN	NaN	NaN	NaN	NaN	NaN	NaN	NaN	NaN	NaN	NaN	NaN	NaN	NaN	NaN	NaN	NaN	NaN	NaN	NaN	NaN	NaN	NaN	NaN	0.00434186	0.00486077	0.004549623	0.004756542	0.004561606	0.004476299	0.003896348	0.003493871	0.001702573	0.001686725	0.001560652	0.001591608	0.001321516	0.001446557	0.001355274	0.001252635	0.001266419	0.001177437	0.001226686	0.000738945	0.000713864	0.000696123
NaN	NaN	NaN	NaN	NaN	NaN	NaN	NaN	NaN	NaN	NaN	NaN	NaN	NaN	NaN	NaN	NaN	NaN	NaN	NaN	NaN	NaN	NaN	NaN	NaN	NaN	NaN	NaN	0.004293364	0.004806478	0.004498807	0.004575633	0.004218767	0.004107546	0.003776713	0.003376246	0.001767739	0.001717292	0.001597804	0.001573831	0.001431265	0.001456484	0.001378185	0.001276784	0.001252274	0.001239014	0.001268107	0.000700548	0.00065385	0.00066152
NaN	NaN	NaN	NaN	NaN	NaN	NaN	NaN	NaN	NaN	NaN	NaN	NaN	NaN	NaN	NaN	NaN	NaN	NaN	NaN	NaN	NaN	NaN	NaN	NaN	NaN	NaN	NaN	0.004212637	0.004790925	0.004618312	0.004537539	0.00389197	0.004004741	0.003624582	0.003117273	0.001734501	0.001685003	0.001567761	0.001544238	0.001404354	0.001429098	0.001352272	0.001252777	0.001228728	0.001215718	0.001244263	0.000716953	0.000692618	0.000675405
NaN	NaN	NaN	NaN	NaN	NaN	NaN	NaN	NaN	NaN	NaN	NaN	NaN	NaN	NaN	NaN	NaN	NaN	NaN	NaN	NaN	NaN	NaN	NaN	NaN	NaN	NaN	NaN	0.004195404	0.004625329	0.004585987	0.004436474	0.003755488	0.003864304	0.003326131	0.002872693	0.001673676	0.001625913	0.001512783	0.001490086	0.001355106	0.001378983	0.001304851	0.001208845	0.001185639	0.001173085	0.00120063	0.000691811	0.000678596	0.00065172
NaN	NaN	NaN	NaN	NaN	NaN	NaN	NaN	NaN	NaN	NaN	NaN	NaN	NaN	NaN	NaN	NaN	NaN	NaN	NaN	NaN	NaN	NaN	NaN	NaN	NaN	NaN	NaN	0.004218664	0.004581877	0.004432094	0.004361012	0.003571012	0.003548882	0.003241027	0.002907019	0.001748426	0.001635145	0.001510038	0.001557152	0.001471864	0.001384605	0.001263704	0.001185621	0.001225239	0.001162084	0.00119126	0.000649903	0.000655824	0.000624127
NaN	NaN	NaN	NaN	NaN	NaN	NaN	NaN	NaN	NaN	NaN	NaN	NaN	NaN	NaN	NaN	NaN	NaN	NaN	NaN	NaN	NaN	NaN	NaN	NaN	NaN	NaN	NaN	0.004187565	0.00439468	0.004236124	0.004287417	0.003438885	0.00333969	0.003020968	0.002844399	0.001590215	0.001544835	0.001467342	0.001470319	0.001374913	0.001361239	0.001242378	0.001114254	0.001204563	0.001151479	0.001140759	0.000638936	0.000644757	0.000613594
NaN	NaN	NaN	NaN	NaN	NaN	NaN	NaN	NaN	NaN	NaN	NaN	NaN	NaN	NaN	NaN	NaN	NaN	NaN	NaN	NaN	NaN	NaN	NaN	NaN	NaN	NaN	NaN	0.004167234	0.004482685	0.004215556	0.004207104	0.003422189	0.003323475	0.0030063	0.002951552	0.001510162	0.001505437	0.001460218	0.001463181	0.001275616	0.00135463	0.001236346	0.001108844	0.001198714	0.001057566	0.001056766	0.000612269	0.00059828	0.000592198
NaN	NaN	NaN	NaN	NaN	NaN	NaN	NaN	NaN	NaN	NaN	NaN	NaN	NaN	NaN	NaN	NaN	NaN	NaN	NaN	NaN	NaN	NaN	NaN	NaN	NaN	NaN	NaN	0.004179513	0.004533465	0.004210054	0.004201613	0.003368094	0.003319138	0.003002377	0.002819972	0.001508191	0.001501479	0.001424564	0.001478893	0.001439985	0.001372755	0.001414807	0.001195365	0.00119715	0.001183213	0.001055387	0.00061147	0.000653427	0.000609818
NaN	NaN	NaN	NaN	NaN	NaN	NaN	NaN	NaN	NaN	NaN	NaN	NaN	NaN	NaN	NaN	NaN	NaN	NaN	NaN	NaN	NaN	NaN	NaN	NaN	NaN	NaN	NaN	0.004148727	0.004450226	0.004193974	0.004130196	0.003292543	0.003276598	0.002990982	0.002756716	0.001611134	0.001584137	0.001452187	0.001590639	0.001519898	0.001417148	0.001462426	0.001299902	0.001247706	0.001232193	0.001079978	0.000657627	0.000698119	0.000650822
NaN	NaN	NaN	NaN	NaN	NaN	NaN	NaN	NaN	NaN	NaN	NaN	NaN	NaN	NaN	NaN	NaN	NaN	NaN	NaN	NaN	NaN	NaN	NaN	NaN	NaN	NaN	NaN	0.004117064	0.00438262	0.00410848	0.004166267	0.003272951	0.003210455	0.002930011	0.00250092	0.001662707	0.001486023	0.001486439	0.001464472	0.001413079	0.001440174	0.00135658	0.001217409	0.001256854	0.001207075	0.001139685	0.000720307	0.000693554	0.000686728
NaN	NaN	NaN	NaN	NaN	NaN	NaN	NaN	NaN	NaN	NaN	NaN	NaN	NaN	NaN	NaN	NaN	NaN	NaN	NaN	NaN	NaN	NaN	NaN	NaN	NaN	NaN	NaN	0.00404847	0.00431452	0.003966422	0.004041835	0.003327311	0.003140344	0.003007577	0.002573013	0.001741752	0.001626279	0.001623815	0.001532252	0.001501454	0.001463344	0.001408746	0.001244906	0.001275471	0.001205668	0.001211029	0.000707438	0.000668365	0.000626933
NaN	NaN	NaN	NaN	NaN	NaN	NaN	NaN	NaN	NaN	NaN	NaN	NaN	NaN	NaN	NaN	NaN	NaN	NaN	NaN	NaN	NaN	NaN	NaN	NaN	NaN	NaN	NaN	0.003997779	0.004310199	0.003933984	0.004065126	0.003452658	0.003117437	0.003060139	0.002780234	0.001790067	0.001562511	0.001603482	0.00153418	0.001500399	0.001412246	0.001317275	0.001229319	0.001250066	0.001190572	0.001248595	0.000723585	0.000659997	0.000670342
NaN	NaN	NaN	NaN	NaN	NaN	NaN	NaN	NaN	NaN	NaN	NaN	NaN	NaN	NaN	NaN	NaN	NaN	NaN	NaN	NaN	NaN	NaN	NaN	NaN	NaN	NaN	NaN	0.004037332	0.004272448	0.004001932	0.004003779	0.003476537	0.003120213	0.003033337	0.002660529	0.001678276	0.001548826	0.001589438	0.001520742	0.001504594	0.001399876	0.001302614	0.001218552	0.001239117	0.001194017	0.001205727	0.000726978	0.000654216	0.000672755
NaN	NaN	NaN	NaN	NaN	NaN	NaN	NaN	NaN	NaN	NaN	NaN	NaN	NaN	NaN	NaN	NaN	NaN	NaN	NaN	NaN	NaN	NaN	NaN	NaN	NaN	NaN	NaN	0.003977964	0.004305149	0.003979397	0.004039506	0.003524062	0.003281511	0.003000329	0.002715358	0.001653598	0.001576497	0.0015914	0.00149838	0.001482469	0.001379291	0.001292925	0.001243334	0.001220896	0.001176459	0.001187997	0.000716288	0.000644596	0.000662862
NaN	NaN	NaN	NaN	NaN	NaN	NaN	NaN	NaN	NaN	NaN	NaN	NaN	NaN	NaN	NaN	NaN	NaN	NaN	NaN	NaN	NaN	NaN	NaN	NaN	NaN	NaN	NaN	0.004016037	0.004279904	0.003868353	0.003953843	0.003512239	0.003212446	0.002996018	0.002872357	0.001764882	0.001598345	0.001584088	0.001503618	0.001453406	0.001379915	0.001260645	0.001256164	0.001205753	0.001179805	0.001214338	0.000705504	0.000636087	0.000651161
NaN	NaN	NaN	NaN	NaN	NaN	NaN	NaN	NaN	NaN	NaN	NaN	NaN	NaN	NaN	NaN	NaN	NaN	NaN	NaN	NaN	NaN	NaN	NaN	NaN	NaN	NaN	NaN	0.004132722	0.00423003	0.00386699	0.003876533	0.003511143	0.003412341	0.003089937	0.003039098	0.001850021	0.00164656	0.001610931	0.001549099	0.001433611	0.001364484	0.001235995	0.001231602	0.001200955	0.001212579	0.001221942	0.000693398	0.000652173	0.000657937
NaN	NaN	NaN	NaN	NaN	NaN	NaN	NaN	NaN	NaN	NaN	NaN	NaN	NaN	NaN	NaN	NaN	NaN	NaN	NaN	NaN	NaN	NaN	NaN	NaN	NaN	NaN	NaN	0.004175122	0.004191239	0.00387002	0.003759632	0.003483637	0.003456388	0.003123156	0.002970219	0.001794232	0.001596907	0.001615226	0.001610313	0.001390379	0.001364223	0.001276942	0.001259584	0.001229002	0.001210934	0.001206692	0.000692607	0.0006391	0.000654651
NaN	NaN	NaN	NaN	NaN	NaN	NaN	NaN	NaN	NaN	NaN	NaN	NaN	NaN	NaN	NaN	NaN	NaN	NaN	NaN	NaN	NaN	NaN	NaN	NaN	NaN	NaN	NaN	0.004189266	0.004230647	0.003855947	0.003796433	0.003511328	0.003519685	0.003107841	0.002926939	0.001798079	0.001659893	0.001643321	0.001634417	0.00137605	0.001357958	0.001346309	0.001264173	0.001280714	0.001199875	0.001252281	0.000715347	0.000672398	0.000658146
NaN	NaN	NaN	NaN	NaN	NaN	NaN	NaN	NaN	NaN	NaN	NaN	NaN	NaN	NaN	NaN	NaN	NaN	NaN	NaN	NaN	NaN	NaN	NaN	NaN	NaN	NaN	NaN	0.0043617	0.004258086	0.003972122	0.003986977	0.003723344	0.003567062	0.003104632	0.002926034	0.001781614	0.001767183	0.001754659	0.00161945	0.001381451	0.001462824	0.001389611	0.00129965	0.001268987	0.001197169	0.001293533	0.000735049	0.000698896	0.00066701
NaN	NaN	NaN	NaN	NaN	NaN	NaN	NaN	NaN	NaN	NaN	NaN	NaN	NaN	NaN	NaN	NaN	NaN	NaN	NaN	NaN	NaN	NaN	NaN	NaN	NaN	NaN	NaN	0.00438377	0.004138607	0.003995678	0.004039956	0.003800948	0.003503099	0.003246127	0.002858634	0.001763336	0.001834271	0.001768451	0.00158597	0.001387791	0.001507713	0.001385938	0.001373793	0.001320567	0.001242437	0.001270845	0.000759508	0.000699492	0.000733825
NaN	NaN	NaN	NaN	NaN	NaN	NaN	NaN	NaN	NaN	NaN	NaN	NaN	NaN	NaN	NaN	NaN	NaN	NaN	NaN	NaN	NaN	NaN	NaN	NaN	NaN	NaN	NaN	0.004439744	0.004163181	0.004158229	0.004271637	0.003894781	0.003644257	0.003393883	0.002972302	0.001910698	0.001953091	0.001862679	0.001697307	0.001532243	0.001524127	0.001547278	0.001519117	0.00141314	0.001323582	0.001330576	0.00083587	0.000754038	0.000799615
NaN	NaN	NaN	NaN	NaN	NaN	NaN	NaN	NaN	NaN	NaN	NaN	NaN	NaN	NaN	NaN	NaN	NaN	NaN	NaN	NaN	NaN	NaN	NaN	NaN	NaN	NaN	NaN	0.004497255	0.004268465	0.004353309	0.004485148	0.003982613	0.003808952	0.003494812	0.00305755	0.002115395	0.00202388	0.001980692	0.001903117	0.001696849	0.001612877	0.001686011	0.001614174	0.001514579	0.001354827	0.001392561	0.000923853	0.000882512	0.000868812
NaN	NaN	NaN	NaN	NaN	NaN	NaN	NaN	NaN	NaN	NaN	NaN	NaN	NaN	NaN	NaN	NaN	NaN	NaN	NaN	NaN	NaN	NaN	NaN	NaN	NaN	NaN	NaN	0.004813243	0.004667038	0.004380327	0.004419322	0.003920332	0.003734722	0.003564229	0.003514409	0.00217764	0.002079322	0.002014582	0.001932745	0.001768239	0.001685251	0.001641185	0.001594339	0.001533061	0.001364	0.001423924	0.001040156	0.001045948	0.001011716
NaN	NaN	NaN	NaN	NaN	NaN	NaN	NaN	NaN	NaN	NaN	NaN	NaN	NaN	NaN	NaN	NaN	NaN	NaN	NaN	NaN	NaN	NaN	NaN	NaN	NaN	NaN	NaN	0.005294903	0.00516042	0.00473933	0.004490696	0.004076636	0.003917171	0.003872721	0.003959066	0.002567888	0.00242282	0.002341865	0.002136673	0.002054066	0.001940166	0.001817866	0.001731753	0.001645108	0.001547559	0.001524339	0.001212881	0.001190575	0.001147568
NaN	NaN	NaN	NaN	NaN	NaN	NaN	NaN	NaN	NaN	NaN	NaN	NaN	NaN	NaN	NaN	NaN	NaN	NaN	NaN	NaN	NaN	NaN	NaN	NaN	NaN	NaN	NaN	0.005812938	0.005543487	0.005434372	0.005083703	0.004617685	0.004538024	0.004300481	0.004347839	0.003077827	0.00286933	0.002768982	0.002574474	0.00241099	0.00226482	0.002151295	0.002041326	0.00187082	0.001798897	0.001722027	0.001356407	0.00129889	0.001250497
NaN	NaN	NaN	NaN	NaN	NaN	NaN	NaN	NaN	NaN	NaN	NaN	NaN	NaN	NaN	NaN	NaN	NaN	NaN	NaN	NaN	NaN	NaN	NaN	NaN	NaN	NaN	NaN	0.006200732	0.005975644	0.005829303	0.005675545	0.005001205	0.004999095	0.004432678	0.004390932	0.00328639	0.003108552	0.002910794	0.002762173	0.002571876	0.00244175	0.002339429	0.00220143	0.001980578	0.001894407	0.001853059	0.00152478	0.001448226	0.001360594
NaN	NaN	NaN	NaN	NaN	NaN	NaN	NaN	NaN	NaN	NaN	NaN	NaN	NaN	NaN	NaN	NaN	NaN	NaN	NaN	NaN	NaN	NaN	NaN	NaN	NaN	NaN	NaN	0.006509792	0.006412086	0.005986006	0.005740986	0.005229376	0.005142866	0.004623839	0.004343233	0.00333303	0.003194257	0.002962942	0.002814359	0.002705198	0.00254659	0.002446436	0.002310049	0.002079335	0.002046449	0.001889546	0.001619537	0.001537211	0.001445634
NaN	NaN	NaN	NaN	NaN	NaN	NaN	NaN	NaN	NaN	NaN	NaN	NaN	NaN	NaN	NaN	NaN	NaN	NaN	NaN	NaN	NaN	NaN	NaN	NaN	NaN	NaN	NaN	0.00734908	0.007107922	0.006623487	0.006413054	0.006040571	0.005904492	0.005574459	0.004986657	0.003664027	0.003663689	0.003340776	0.003218844	0.003106739	0.002851885	0.002725651	0.002689847	0.002465785	0.002368677	0.002188171	0.001819098	0.001696832	0.001606406
NaN	NaN	NaN	NaN	NaN	NaN	NaN	NaN	NaN	NaN	NaN	NaN	NaN	NaN	NaN	NaN	NaN	NaN	NaN	NaN	NaN	NaN	NaN	NaN	NaN	NaN	NaN	NaN	0.008612651	0.008058006	0.007482608	0.007378675	0.006970639	0.007071613	0.006477033	0.005659645	0.004313028	0.004217131	0.003934009	0.003697661	0.003546539	0.003257128	0.003170622	0.003054541	0.002818867	0.002679263	0.002462305	0.002167764	0.002045209	0.001896009
NaN	NaN	NaN	NaN	NaN	NaN	NaN	NaN	NaN	NaN	NaN	NaN	NaN	NaN	NaN	NaN	NaN	NaN	NaN	NaN	NaN	NaN	NaN	NaN	NaN	NaN	NaN	NaN	0.009826642	0.009349794	0.00875979	0.008183844	0.00784099	0.007905757	0.007079539	0.006305922	0.005295263	0.005035218	0.004850075	0.00448302	0.004304745	0.003960515	0.003831264	0.003578045	0.003391752	0.003202924	0.002875651	0.002649848	0.002510297	0.002316724
NaN	NaN	NaN	NaN	NaN	NaN	NaN	NaN	NaN	NaN	NaN	NaN	NaN	NaN	NaN	NaN	NaN	NaN	NaN	NaN	NaN	NaN	NaN	NaN	NaN	NaN	NaN	NaN	0.00993562	0.009655104	0.009232163	0.008543432	0.007898522	0.00771328	0.007428326	0.006914391	0.005780367	0.005493234	0.005266717	0.004967488	0.00476627	0.004412948	0.004086064	0.003923285	0.003769586	0.003441896	0.003231312	0.002859474	0.002654455	0.002508671
NaN	NaN	NaN	NaN	NaN	NaN	NaN	NaN	NaN	NaN	NaN	NaN	NaN	NaN	NaN	NaN	NaN	NaN	NaN	NaN	NaN	NaN	NaN	NaN	NaN	NaN	NaN	NaN	0.010428122	0.010131756	0.009587685	0.009130236	0.008593682	0.008190016	0.008029771	0.007627508	0.006216362	0.005869104	0.005680743	0.005367781	0.005040461	0.004811886	0.004450512	0.004266976	0.003957477	0.003686444	0.003515876	0.003042914	0.002888192	0.002711946
NaN	NaN	NaN	NaN	NaN	NaN	NaN	NaN	NaN	NaN	NaN	NaN	NaN	NaN	NaN	NaN	NaN	NaN	NaN	NaN	NaN	NaN	NaN	NaN	NaN	NaN	NaN	NaN	0.012115995	0.011704476	0.011099887	0.010665992	0.010357627	0.009948053	0.009249553	0.008690675	0.007374657	0.006953679	0.006690552	0.006324474	0.005817501	0.005619337	0.00532944	0.00496291	0.004608533	0.00440752	0.004144399	0.003689139	0.003475656	0.003237137
NaN	NaN	NaN	NaN	NaN	NaN	NaN	NaN	NaN	NaN	NaN	NaN	NaN	NaN	NaN	NaN	NaN	NaN	NaN	NaN	NaN	NaN	NaN	NaN	NaN	NaN	NaN	NaN	0.013634657	0.013325765	0.012797014	0.012218173	0.011743313	0.011381607	0.010329348	0.00956895	0.008562437	0.008128024	0.007630215	0.007331254	0.006806536	0.006406573	0.006190323	0.005762939	0.005397527	0.005106413	0.004808717	0.004388638	0.004080523	0.003798844
NaN	NaN	NaN	NaN	NaN	NaN	NaN	NaN	NaN	NaN	NaN	NaN	NaN	NaN	NaN	NaN	NaN	NaN	NaN	NaN	NaN	NaN	NaN	NaN	NaN	NaN	NaN	NaN	0.014413718	0.014044518	0.013395731	0.012748417	0.012184306	0.011646682	0.010845879	0.010325563	0.009113006	0.008659275	0.008098313	0.007762628	0.007336489	0.006848785	0.006561623	0.006209882	0.005787744	0.005374404	0.005157876	0.004674705	0.004403915	0.004127441
NaN	NaN	NaN	NaN	NaN	NaN	NaN	NaN	NaN	NaN	NaN	NaN	NaN	NaN	NaN	NaN	NaN	NaN	NaN	NaN	NaN	NaN	NaN	NaN	NaN	NaN	NaN	NaN	0.014878714	0.014542583	0.013667604	0.013215506	0.012571001	0.012145351	0.011419021	0.010971707	0.009687133	0.009129334	0.008674327	0.008263935	0.00774437	0.007286588	0.006932686	0.006595403	0.006166645	0.005808193	0.005534093	0.004894389	0.004618269	0.004366948
NaN	NaN	NaN	NaN	NaN	NaN	NaN	NaN	NaN	NaN	NaN	NaN	NaN	NaN	NaN	NaN	NaN	NaN	NaN	NaN	NaN	NaN	NaN	NaN	NaN	NaN	NaN	NaN	0.015820039	0.015455953	0.014583216	0.014190553	0.013440083	0.012950708	0.012037253	0.011458987	0.010651475	0.009962428	0.009569486	0.009108329	0.008478342	0.008041435	0.007618625	0.00726192	0.006819841	0.006482409	0.006076856	0.005397759	0.005066986	0.004746921
NaN	NaN	NaN	NaN	NaN	NaN	NaN	NaN	NaN	NaN	NaN	NaN	NaN	NaN	NaN	NaN	NaN	NaN	NaN	NaN	NaN	NaN	NaN	NaN	NaN	NaN	NaN	NaN	0.016894438	0.016449354	0.01588563	0.015380195	0.014651566	0.013902492	0.013039742	0.012415555	0.011437877	0.01081158	0.010297717	0.009745542	0.009227725	0.008835351	0.008242161	0.0078791	0.007434962	0.006998205	0.006608531	0.006005212	0.005620781	0.005243885
NaN	NaN	NaN	NaN	NaN	NaN	NaN	NaN	NaN	NaN	NaN	NaN	NaN	NaN	NaN	NaN	NaN	NaN	NaN	NaN	NaN	NaN	NaN	NaN	NaN	NaN	NaN	NaN	0.017511525	0.017379429	0.016550374	0.016058314	0.015453534	0.014725344	0.01381623	0.013144381	0.012029457	0.011439093	0.010797923	0.010337274	0.009804969	0.009281061	0.008747148	0.008289223	0.007892371	0.007447114	0.006991821	0.006417192	0.006043344	0.005640882
NaN	NaN	NaN	NaN	NaN	NaN	NaN	NaN	NaN	NaN	NaN	NaN	NaN	NaN	NaN	NaN	NaN	NaN	NaN	NaN	NaN	NaN	NaN	NaN	NaN	NaN	NaN	NaN	0.01855895	0.018167219	0.017105398	0.016551126	0.015844199	0.015009617	0.014205329	0.013468552	0.01263729	0.011994697	0.011328262	0.01090004	0.010274246	0.009708198	0.009218206	0.008652947	0.008280926	0.007796463	0.007340226	0.006801221	0.006389268	0.005956798
NaN	NaN	NaN	NaN	NaN	NaN	NaN	NaN	NaN	NaN	NaN	NaN	NaN	NaN	NaN	NaN	NaN	NaN	NaN	NaN	NaN	NaN	NaN	NaN	NaN	NaN	NaN	NaN	0.019164542	0.01865981	0.017700955	0.01698387	0.016243086	0.015535499	0.014911113	0.014016073	0.012931109	0.012316832	0.01175788	0.01114739	0.010547037	0.010084594	0.009543804	0.009059073	0.008512919	0.007990008	0.007568616	0.00708565	0.006567628	0.006193029
NaN	NaN	NaN	NaN	NaN	NaN	NaN	NaN	NaN	NaN	NaN	NaN	NaN	NaN	NaN	NaN	NaN	NaN	NaN	NaN	NaN	NaN	NaN	NaN	NaN	NaN	NaN	NaN	0.020006996	0.019455313	0.018375763	0.017582862	0.016968519	0.016232014	0.015775434	0.014756824	0.013413188	0.012757135	0.012332249	0.011634017	0.01092329	0.010500242	0.009947867	0.009458739	0.008872341	0.008397623	0.007906991	0.007406578	0.006874713	0.006485015
NaN	NaN	NaN	NaN	NaN	NaN	NaN	NaN	NaN	NaN	NaN	NaN	NaN	NaN	NaN	NaN	NaN	NaN	NaN	NaN	NaN	NaN	NaN	NaN	NaN	NaN	NaN	NaN	0.020848481	0.020168809	0.019083861	0.018284783	0.017619322	0.016766756	0.016233703	0.015166015	0.013999108	0.013379171	0.012829284	0.012246626	0.011494862	0.010967968	0.010403537	0.009773288	0.009303564	0.00882402	0.00829009	0.007794384	0.007238742	0.006803306
NaN	NaN	NaN	NaN	NaN	NaN	NaN	NaN	NaN	NaN	NaN	NaN	NaN	NaN	NaN	NaN	NaN	NaN	NaN	NaN	NaN	NaN	NaN	NaN	NaN	NaN	NaN	NaN	0.02145578	0.02083584	0.019818365	0.018975263	0.018202913	0.017498486	0.016678946	0.015991175	0.014615539	0.013990709	0.013294072	0.012767617	0.012137397	0.011538299	0.010906233	0.010276358	0.009805257	0.009301724	0.008754254	0.008163637	0.00758876	0.007192361
NaN	NaN	NaN	NaN	NaN	NaN	NaN	NaN	NaN	NaN	NaN	NaN	NaN	NaN	NaN	NaN	NaN	NaN	NaN	NaN	NaN	NaN	NaN	NaN	NaN	NaN	NaN	NaN	0.022385675	0.021667853	0.020558769	0.019892124	0.018944972	0.018321482	0.017524737	0.016823658	0.015331412	0.014642763	0.013970204	0.01336887	0.012715537	0.012067035	0.011460202	0.010775128	0.010344232	0.00978211	0.009238278	0.008454387	0.007940736	0.00748056
NaN	NaN	NaN	NaN	NaN	NaN	NaN	NaN	NaN	NaN	NaN	NaN	NaN	NaN	NaN	NaN	NaN	NaN	NaN	NaN	NaN	NaN	NaN	NaN	NaN	NaN	NaN	NaN	0.023092603	0.02237179	0.021239815	0.020537688	0.019475795	0.018874278	0.018029759	0.017033856	0.015802591	0.015234959	0.01454261	0.013856076	0.013142753	0.012419876	0.011852116	0.011155987	0.01059559	0.010066187	0.00941155	0.008819955	0.00831091	0.007766324
NaN	NaN	NaN	NaN	NaN	NaN	NaN	NaN	NaN	NaN	NaN	NaN	NaN	NaN	NaN	NaN	NaN	NaN	NaN	NaN	NaN	NaN	NaN	NaN	NaN	NaN	NaN	NaN	0.02298254	0.022264039	0.021372742	0.020595332	0.019450463	0.018928474	0.017989486	0.017113634	0.015906735	0.01533742	0.014562209	0.013904001	0.013100655	0.012467034	0.011888416	0.011258606	0.010606374	0.010171761	0.009449412	0.00895882	0.008421434	0.007900522
NaN	NaN	NaN	NaN	NaN	NaN	NaN	NaN	NaN	NaN	NaN	NaN	NaN	NaN	NaN	NaN	NaN	NaN	NaN	NaN	NaN	NaN	NaN	NaN	NaN	NaN	NaN	NaN	0.022219289	0.021358411	0.020552496	0.01996418	0.018690839	0.018383148	0.017401533	0.016703624	0.015608047	0.014883111	0.014116525	0.013483389	0.012816591	0.012116559	0.011660818	0.010928646	0.010431656	0.00991462	0.009271822	0.008673095	0.008182115	0.007702683
NaN	NaN	NaN	NaN	NaN	NaN	NaN	NaN	NaN	NaN	NaN	NaN	NaN	NaN	NaN	NaN	NaN	NaN	NaN	NaN	NaN	NaN	NaN	NaN	NaN	NaN	NaN	NaN	0.021852987	0.021056872	0.020206747	0.019443534	0.018563539	0.01784752	0.016982287	0.016357426	0.015297729	0.014629837	0.013846385	0.01329203	0.012678942	0.011987518	0.011460739	0.01075857	0.010288879	0.009747226	0.009129816	0.008578837	0.008051327	0.007600579
NaN	NaN	NaN	NaN	NaN	NaN	NaN	NaN	NaN	NaN	NaN	NaN	NaN	NaN	NaN	NaN	NaN	NaN	NaN	NaN	NaN	NaN	NaN	NaN	NaN	NaN	NaN	NaN	0.02253861	0.021813397	0.020918786	0.019857996	0.019382331	0.018153172	0.017436279	0.016818115	0.015677395	0.015062532	0.014287295	0.013748279	0.013047281	0.012454089	0.011775583	0.011216318	0.010671975	0.010080212	0.00947898	0.00891273	0.008277122	0.007814488
NaN	NaN	NaN	NaN	NaN	NaN	NaN	NaN	NaN	NaN	NaN	NaN	NaN	NaN	NaN	NaN	NaN	NaN	NaN	NaN	NaN	NaN	NaN	NaN	NaN	NaN	NaN	NaN	0.022939554	0.022171127	0.021315308	0.020464066	0.019809557	0.018715707	0.018044739	0.017270539	0.016154108	0.015473445	0.014773279	0.014096536	0.013415844	0.012784014	0.012128232	0.011634219	0.011048684	0.010418056	0.009776425	0.009144143	0.008566771	0.008028019
NaN	NaN	NaN	NaN	NaN	NaN	NaN	NaN	NaN	NaN	NaN	NaN	NaN	NaN	NaN	NaN	NaN	NaN	NaN	NaN	NaN	NaN	NaN	NaN	NaN	NaN	NaN	NaN	0.023005668	0.02238603	0.02143743	0.020770732	0.019955204	0.018993053	0.018309162	0.017420025	0.016275885	0.015533292	0.014840228	0.014119022	0.013442702	0.012793102	0.012214523	0.011664748	0.011057777	0.010472609	0.00980631	0.009232221	0.008669419	0.008128615
NaN	NaN	NaN	NaN	NaN	NaN	NaN	NaN	NaN	NaN	NaN	NaN	NaN	NaN	NaN	NaN	NaN	NaN	NaN	NaN	NaN	NaN	NaN	NaN	NaN	NaN	NaN	NaN	0.023365111	0.022754898	0.021935799	0.021100713	0.020165209	0.019393013	0.018510401	0.017746807	0.016593432	0.015859417	0.015078464	0.014325089	0.013654218	0.012982307	0.012327964	0.011755797	0.011187598	0.01061417	0.009962828	0.009437626	0.008843588	0.008325717
NaN	NaN	NaN	NaN	NaN	NaN	NaN	NaN	NaN	NaN	NaN	NaN	NaN	NaN	NaN	NaN	NaN	NaN	NaN	NaN	NaN	NaN	NaN	NaN	NaN	NaN	NaN	NaN	0.023862847	0.023138478	0.022317006	0.021554445	0.020313936	0.019955534	0.018743835	0.018041558	0.016880658	0.016225007	0.015411979	0.014762912	0.013961792	0.013276504	0.012472167	0.011988758	0.011416505	0.010811288	0.010171603	0.009570336	0.009046258	0.008521002
NaN	NaN	NaN	NaN	NaN	NaN	NaN	NaN	NaN	NaN	NaN	NaN	NaN	NaN	NaN	NaN	NaN	NaN	NaN	NaN	NaN	NaN	NaN	NaN	NaN	NaN	NaN	NaN	0.02405303	0.023328877	0.022259724	0.021530474	0.020337894	0.019942099	0.018885392	0.01808338	0.016948306	0.016296192	0.015491103	0.014876242	0.014018791	0.013407542	0.012686527	0.01212334	0.011533451	0.010860544	0.010315956	0.009601991	0.009092574	0.008560282
NaN	NaN	NaN	NaN	NaN	NaN	NaN	NaN	NaN	NaN	NaN	NaN	NaN	NaN	NaN	NaN	NaN	NaN	NaN	NaN	NaN	NaN	NaN	NaN	NaN	NaN	NaN	NaN	0.024502495	0.023641822	0.02275479	0.021726151	0.020776055	0.019980082	0.019234793	0.018545538	0.017402321	0.016604462	0.015820629	0.015056732	0.014320472	0.013683216	0.013098996	0.012315254	0.011754719	0.011136934	0.010508443	0.009827093	0.009290275	0.008728006
NaN	NaN	NaN	NaN	NaN	NaN	NaN	NaN	NaN	NaN	NaN	NaN	NaN	NaN	NaN	NaN	NaN	NaN	NaN	NaN	NaN	NaN	NaN	NaN	NaN	NaN	NaN	NaN	0.024981054	0.024046678	0.023167048	0.022294899	0.021158306	0.020297221	0.019334426	0.01868825	0.01780734	0.016993496	0.016136969	0.015421148	0.014728545	0.014099376	0.013286178	0.012578649	0.011994865	0.011414153	0.010712576	0.010118531	0.009504685	0.008906984
NaN	NaN	NaN	NaN	NaN	NaN	NaN	NaN	NaN	NaN	NaN	NaN	NaN	NaN	NaN	NaN	NaN	NaN	NaN	NaN	NaN	NaN	NaN	NaN	NaN	NaN	NaN	NaN	0.024163598	0.023307206	0.022269664	0.021680163	0.020588239	0.019784895	0.018675842	0.017899636	0.017069169	0.01632121	0.015415966	0.014821176	0.01412949	0.013527809	0.012705562	0.012112647	0.011498309	0.010996964	0.010280644	0.009803079	0.009202781	0.00863866
NaN	NaN	NaN	NaN	NaN	NaN	NaN	NaN	NaN	NaN	NaN	NaN	NaN	NaN	NaN	NaN	NaN	NaN	NaN	NaN	NaN	NaN	NaN	NaN	NaN	NaN	NaN	NaN	0.023656534	0.022756599	0.021779818	0.021042068	0.020276856	0.019451388	0.018336876	0.017576623	0.016611335	0.015865855	0.015105901	0.014382788	0.013778588	0.013100455	0.012476149	0.011819298	0.011174366	0.010696284	0.01000019	0.009569131	0.008993027	0.008459344
NaN	NaN	NaN	NaN	NaN	NaN	NaN	NaN	NaN	NaN	NaN	NaN	NaN	NaN	NaN	NaN	NaN	NaN	NaN	NaN	NaN	NaN	NaN	NaN	NaN	NaN	NaN	NaN	0.023768333	0.022978469	0.022009043	0.021276295	0.020408785	0.019678372	0.018542051	0.017748132	0.01687169	0.016165389	0.015432429	0.014690377	0.014019595	0.013336285	0.012687714	0.011979531	0.011390115	0.010791192	0.010213847	0.009700293	0.009096626	0.00852684
NaN	NaN	NaN	NaN	NaN	NaN	NaN	NaN	NaN	NaN	NaN	NaN	NaN	NaN	NaN	NaN	NaN	NaN	NaN	NaN	NaN	NaN	NaN	NaN	NaN	NaN	NaN	NaN	0.023556239	0.022827268	0.021927127	0.021193023	0.020244069	0.01952741	0.018493955	0.017656963	0.016691937	0.016017908	0.01528728	0.014636649	0.013870204	0.013228234	0.012540929	0.011903221	0.011303838	0.010740659	0.010139924	0.009610922	0.009030351	0.008449377
NaN	NaN	NaN	NaN	NaN	NaN	NaN	NaN	NaN	NaN	NaN	NaN	NaN	NaN	NaN	NaN	NaN	NaN	NaN	NaN	NaN	NaN	NaN	NaN	NaN	NaN	NaN	NaN	0.023499363	0.022671813	0.021881536	0.021079312	0.020239312	0.019473039	0.018508467	0.017561359	0.016663496	0.015907552	0.015212275	0.014529121	0.013803523	0.013144881	0.012501742	0.011855335	0.011270469	0.010784655	0.010100574	0.00953894	0.008982299	0.008428598
NaN	NaN	NaN	NaN	NaN	NaN	NaN	NaN	NaN	NaN	NaN	NaN	NaN	NaN	NaN	NaN	NaN	NaN	NaN	NaN	NaN	NaN	NaN	NaN	NaN	NaN	NaN	NaN	0.023531584	0.0227254	0.02184933	0.020987493	0.020221667	0.0194661	0.018473221	0.017596868	0.016703285	0.015956156	0.015149201	0.01449089	0.013761055	0.013128747	0.012502152	0.011838288	0.011282253	0.01077284	0.010083056	0.00953235	0.00896109	0.008447214
NaN	NaN	NaN	NaN	NaN	NaN	NaN	NaN	NaN	NaN	NaN	NaN	NaN	NaN	NaN	NaN	NaN	NaN	NaN	NaN	NaN	NaN	NaN	NaN	NaN	NaN	NaN	NaN	0.023769233	0.022988135	0.022113044	0.021211908	0.02049477	0.019615404	0.018643799	0.017846443	0.016899167	0.016146141	0.015330414	0.014640774	0.01395975	0.013302549	0.012618501	0.012025505	0.01135829	0.010808988	0.010181946	0.009688659	0.009079026	0.008570532
NaN	NaN	NaN	NaN	NaN	NaN	NaN	NaN	NaN	NaN	NaN	NaN	NaN	NaN	NaN	NaN	NaN	NaN	NaN	NaN	NaN	NaN	NaN	NaN	NaN	NaN	NaN	NaN	0.023995421	0.02326823	0.022363198	0.021533965	0.020812698	0.019702333	0.019006276	0.018122707	0.01709504	0.016291739	0.015545038	0.014813937	0.014205437	0.013477875	0.012746124	0.012243257	0.011550064	0.010892355	0.010323428	0.009825635	0.009219568	0.008714176
NaN	NaN	NaN	NaN	NaN	NaN	NaN	NaN	NaN	NaN	NaN	NaN	NaN	NaN	NaN	NaN	NaN	NaN	NaN	NaN	NaN	NaN	NaN	NaN	NaN	NaN	NaN	NaN	0.024097995	0.023344523	0.022345191	0.021555786	0.020738152	0.019727918	0.019090933	0.018166133	0.017031251	0.016267729	0.015489414	0.014837734	0.014188942	0.013474883	0.012869715	0.012225551	0.011635402	0.011000662	0.010328867	0.009786127	0.00921938	0.008713558
0.049889337	0.048682786	0.047562839	0.046778211	0.045695948	0.04499834	0.04373644	0.042977298	0.041741172	0.040928609	0.039856043	0.038896482	0.038347652	0.037084934	0.036498745	0.035479357	0.034428881	0.033494556	0.032611128	0.031792981	0.030864345	0.029732809	0.029037339	0.027954038	0.027028905	0.025913765	0.026339505	0.025586978	0.024202418	0.023350121	0.022461678	0.021499605	0.020841421	0.019878067	0.019046759	0.018162062	0.017048991	0.016249872	0.015548537	0.014896645	0.0141976	0.013497223	0.012882552	0.012190867	0.011589211	0.011077946	0.010340278	0.009820821	0.009203981	0.008684117
0.050341552	0.049140356	0.047777572	0.047145375	0.045950402	0.045084747	0.043971812	0.043163305	0.041921201	0.040997739	0.039942633	0.039109038	0.038579183	0.037245843	0.036458116	0.035362482	0.034436872	0.033643657	0.032530139	0.031926536	0.030702981	0.029658651	0.029115109	0.028128296	0.027067062	0.025973365	0.026284698	0.025463237	0.024570502	0.023707988	0.022756334	0.021883914	0.021100718	0.020179032	0.019306961	0.01865824	0.01743805	0.016616169	0.015895037	0.015189198	0.014441148	0.013787085	0.013161158	0.012393308	0.011842578	0.011187858	0.010579547	0.010017245	0.009382397	0.008801575
0.051202562	0.050271611	0.048675974	0.047992017	0.047088234	0.045747853	0.044606881	0.043782388	0.042636725	0.041576252	0.040574462	0.039751532	0.038896365	0.037844612	0.036942876	0.03582199	0.034935201	0.034180826	0.033031241	0.03213849	0.031080785	0.030004699	0.029417336	0.028323816	0.027378298	0.026482447	0.026649957	0.0257252	0.025019801	0.024221859	0.023133829	0.022551225	0.021593323	0.020667851	0.01963257	0.018903837	0.017940279	0.017093458	0.016291968	0.015587267	0.014861998	0.014161102	0.013528311	0.012802463	0.012192673	0.011546825	0.010903208	0.01023098	0.009604357	0.009021075
0.050175257	0.049547277	0.048155562	0.047120437	0.046448835	0.044973823	0.043827823	0.043095076	0.042092936	0.040863159	0.03993519	0.039179406	0.038231622	0.037341139	0.036307038	0.035305337	0.034552074	0.033728228	0.032719454	0.031702339	0.030695265	0.029499121	0.02879911	0.027843834	0.026994368	0.026107575	0.026286323	0.025377556	0.025362335	0.024695283	0.023681014	0.022914348	0.021904549	0.021065467	0.020009314	0.0191732	0.018349137	0.017498807	0.016634737	0.01594507	0.015204954	0.014466335	0.013789732	0.013144762	0.012400165	0.011803899	0.011058435	0.010430631	0.009798662	0.009197647
0.048911588	0.047963488	0.047005294	0.045874592	0.045033999	0.043798831	0.042870201	0.042053492	0.040837971	0.039972511	0.038927084	0.038027911	0.037215944	0.036332249	0.03516286	0.034408861	0.033667784	0.032785837	0.031878388	0.030915562	0.030075681	0.028911606	0.028082969	0.027275673	0.026252127	0.025374951	0.025577879	0.024764843	0.026121778	0.025251814	0.024287143	0.023474754	0.022227359	0.021603577	0.020698608	0.019913028	0.018770175	0.017933834	0.017178253	0.016418951	0.015571342	0.014925025	0.014169942	0.013461538	0.012728441	0.012016813	0.011246882	0.010732793	0.010101722	0.009479837
0.052358219	0.050935903	0.049750349	0.048496459	0.047653479	0.046533341	0.045335768	0.044246623	0.043109286	0.042406811	0.041258776	0.040308588	0.039305775	0.038283941	0.037256277	0.036401234	0.035699761	0.034618937	0.033750091	0.032398174	0.031875794	0.030705589	0.029763717	0.02884124	0.027897755	0.026875761	0.027164438	0.026229205	0.027036777	0.02604822	0.025025697	0.024160962	0.022975016	0.022092646	0.021232696	0.020537993	0.01923798	0.018421277	0.017704526	0.016850181	0.016012527	0.015274188	0.014504154	0.013760686	0.013046972	0.012351117	0.011667519	0.011071661	0.010437121	0.009841502
0.055516829	0.053986269	0.052523732	0.051560502	0.050431248	0.049089983	0.047556792	0.046671903	0.045850003	0.044672079	0.043552347	0.042426168	0.041313718	0.040481207	0.039565639	0.038290441	0.03745456	0.036280861	0.035503963	0.034258066	0.033437706	0.032139911	0.031343384	0.030477767	0.029373896	0.028288768	0.028669258	0.027724259	0.02799788	0.027172512	0.025992856	0.024877529	0.023941775	0.022790519	0.02193593	0.021199982	0.019951613	0.019107694	0.018220349	0.017335982	0.016551202	0.01566821	0.01496635	0.014232096	0.013478976	0.01285735	0.01218521	0.011446303	0.010773768	0.010121132
0.056499075	0.054835604	0.053663621	0.052841158	0.051584188	0.050289408	0.048906869	0.0479199	0.047127403	0.045793702	0.044568845	0.043304367	0.042373728	0.04142893	0.04044678	0.039125001	0.038007954	0.037059841	0.036158017	0.035173166	0.034057515	0.032971506	0.032011712	0.031179152	0.029895445	0.028857865	0.029175878	0.02809728	0.02899168	0.028242232	0.026945121	0.025875067	0.02498022	0.023888184	0.022998437	0.022027412	0.020862232	0.019922565	0.018974761	0.018143858	0.017315077	0.016430637	0.015679197	0.014936241	0.014031328	0.013366308	0.012642728	0.011935065	0.011212403	0.010507152
0.057377846	0.055742667	0.054761537	0.053616444	0.052656144	0.051324825	0.050039328	0.048771029	0.047807908	0.046745971	0.045524455	0.044362326	0.043325906	0.042185763	0.041264743	0.0398941	0.038939153	0.037894837	0.03691668	0.035775344	0.034634031	0.033819648	0.032569702	0.031477218	0.030564524	0.029504538	0.029658005	0.028536034	0.029257496	0.028398707	0.027155795	0.026166006	0.025106206	0.024204112	0.023223054	0.022130792	0.021156769	0.020237669	0.019284132	0.01841917	0.017538626	0.016727505	0.015868285	0.015129182	0.014211304	0.013461171	0.012773924	0.012133687	0.011428876	0.010709692
0.058093664	0.056878441	0.055650702	0.054385458	0.05358862	0.052067992	0.050855076	0.049556437	0.048470121	0.047383016	0.046153744	0.04505455	0.04378186	0.042869078	0.041866003	0.040518341	0.039752782	0.038514318	0.037433474	0.036344206	0.035156912	0.03421302	0.033172388	0.031865859	0.031078325	0.029918663	0.030108955	0.02897699	0.029226205	0.028413842	0.027087765	0.02610698	0.024990877	0.024150405	0.023159678	0.022132557	0.021141026	0.02020423	0.019259727	0.018380064	0.017470246	0.016679809	0.015780552	0.015045535	0.014212564	0.013423595	0.012703298	0.012118685	0.011437932	0.010703276
0.057489013	0.056286439	0.055071479	0.053819403	0.053030858	0.051526058	0.050325766	0.049040643	0.047965634	0.046889844	0.045673367	0.044585613	0.04332617	0.042422888	0.041430253	0.040096618	0.039339027	0.038113453	0.037043859	0.035965928	0.034790992	0.033856924	0.032827123	0.031534193	0.030754855	0.029607264	0.029795575	0.028675392	0.029130662	0.028236259	0.027023867	0.026109183	0.024933097	0.024011455	0.023047179	0.022076691	0.020995123	0.02007169	0.019195967	0.018291122	0.017414793	0.01663397	0.015747144	0.014933649	0.014137121	0.013415433	0.012672329	0.012075016	0.011371584	0.010696511
0.054283153	0.053204535	0.05186355	0.0509562	0.049954378	0.048723117	0.047611657	0.046244514	0.045271659	0.04411809	0.043086707	0.042050285	0.040875499	0.039893329	0.039017344	0.038006643	0.037094256	0.035855573	0.034918168	0.033760564	0.033015212	0.031892302	0.031062438	0.029975961	0.029053094	0.027856189	0.028138197	0.027119264	0.02803121	0.027091447	0.02594981	0.025108416	0.024003188	0.023149065	0.022119395	0.021139143	0.020082313	0.019170693	0.018347079	0.017473973	0.016682699	0.015942068	0.015073918	0.01428001	0.013527151	0.012823035	0.012121231	0.01154665	0.010886159	0.010245311
0.05261534	0.051556239	0.050425908	0.04934925	0.048312476	0.047168923	0.046080462	0.04479397	0.043856638	0.042723354	0.041728372	0.040781596	0.039676514	0.038867283	0.037776822	0.036788948	0.035895453	0.034882327	0.033723166	0.032930188	0.031808308	0.031064079	0.030144258	0.028940377	0.028139273	0.027209951	0.027365682	0.02621707	0.027042966	0.026034538	0.024944721	0.024094995	0.023110478	0.022359126	0.021345861	0.020380198	0.019300956	0.018427769	0.017643259	0.016823925	0.016013122	0.015294496	0.014432443	0.013760152	0.013038157	0.01234725	0.011680455	0.011108426	0.010489727	0.009806894
0.054056833	0.052653902	0.051578486	0.050532798	0.049082596	0.048169775	0.047006829	0.045825435	0.044889848	0.043646493	0.042518214	0.04168231	0.040700123	0.039500838	0.0384924	0.037471093	0.036599298	0.035537725	0.034376204	0.033547221	0.032387041	0.031730561	0.030653129	0.029428616	0.028416021	0.027820963	0.027830338	0.026826651	0.027177335	0.026247255	0.025209823	0.024326425	0.023277503	0.02252087	0.021594529	0.020663375	0.019481256	0.018609278	0.01778888	0.017024161	0.016116695	0.01542766	0.014583148	0.013931966	0.013173511	0.012482585	0.011814623	0.01121966	0.010589327	0.009895323
0.054784826	0.053810877	0.052605944	0.051573272	0.050160759	0.049138008	0.047834895	0.046693676	0.045575427	0.044329067	0.043454047	0.04238828	0.041465714	0.040423006	0.03933471	0.038433466	0.037298236	0.03627312	0.035003122	0.034291215	0.033188866	0.032196159	0.031207669	0.030195279	0.029101766	0.028372213	0.028585131	0.027342287	0.027177335	0.026247255	0.025209823	0.024416088	0.023383415	0.02260429	0.021677764	0.020663375	0.019518151	0.018609278	0.01778888	0.017024161	0.016187359	0.01542766	0.014635918	0.013952076	0.013181518	0.012482585	0.011814623	0.01121966	0.010589327	0.009895323
0.060003858	0.058904505	0.057358312	0.056267289	0.054765235	0.053486175	0.052234437	0.050921691	0.049732768	0.04842646	0.047317288	0.045795668	0.044920413	0.043968469	0.042672556	0.04151419	0.040485586	0.039424007	0.038145094	0.037188099	0.036220588	0.034913829	0.033767167	0.032811382	0.031546752	0.030618908	0.030888472	0.029731295	0.027552218	0.026474737	0.025609331	0.024754352	0.023700501	0.02275451	0.021750825	0.020767011	0.019786491	0.018895146	0.018033604	0.017185153	0.016437935	0.015597824	0.014872736	0.0140567	0.013317979	0.012637883	0.011897648	0.011355756	0.010713246	0.01002141
0.063330771	0.061839307	0.060334456	0.058994137	0.057575593	0.056182403	0.054887391	0.053107707	0.051998714	0.050966353	0.049598405	0.04794422	0.046997222	0.045977584	0.044594423	0.043335823	0.042286575	0.041211445	0.039973963	0.038844399	0.037857506	0.036670048	0.035457293	0.034321423	0.033031676	0.031996946	0.032101341	0.031019756	0.027303688	0.026408883	0.025573756	0.024561486	0.023593801	0.022615516	0.021502023	0.020506374	0.019594513	0.018849946	0.017936845	0.017056898	0.016245016	0.015504684	0.014719224	0.013930883	0.013139886	0.012535535	0.011892204	0.011321751	0.010621771	0.010009452
0.066546951	0.065054214	0.063729199	0.062161082	0.060800109	0.059390787	0.058275918	0.056392068	0.055181595	0.053517497	0.052530546	0.051073391	0.049913972	0.048450017	0.047356501	0.046043483	0.044648533	0.043402802	0.04222822	0.040990377	0.03976692	0.038581894	0.037301567	0.036222143	0.034982887	0.033819587	0.033876104	0.03279453	0.027301835	0.026689992	0.02557202	0.024633512	0.023661629	0.022687045	0.021578664	0.020580074	0.019749335	0.018911297	0.018123706	0.017215752	0.016379473	0.015593443	0.014811463	0.014077159	0.013265181	0.012616649	0.012029963	0.011370487	0.010668171	0.010069513
0.066599834	0.065041532	0.063972148	0.062297449	0.060760726	0.059588897	0.058597228	0.057091703	0.055542303	0.05387756	0.052909132	0.051586436	0.050350575	0.048898592	0.047615684	0.046283442	0.044892177	0.043601659	0.042289476	0.041140771	0.03990112	0.038912647	0.037366305	0.036293921	0.035233115	0.033993039	0.034125299	0.033068759	0.027563837	0.026848612	0.025723997	0.024779911	0.023802251	0.022838404	0.021721918	0.02076163	0.019866707	0.019023689	0.018231417	0.017318067	0.016476818	0.015686116	0.014899488	0.014160821	0.013408468	0.01269163	0.012101459	0.011438063	0.010731573	0.010129357
0.063185025	0.061706622	0.06069207	0.059103238	0.057645309	0.056533564	0.055592741	0.054164409	0.052694453	0.051115067	0.050196294	0.048941417	0.047768923	0.046391388	0.04517426	0.043910326	0.042590396	0.041366048	0.040121145	0.039031338	0.037855248	0.036917458	0.035450402	0.034433003	0.033426588	0.032250096	0.032375575	0.031373206	0.027512332	0.026798444	0.02567593	0.024733608	0.023757776	0.022795729	0.021681329	0.020722835	0.019829585	0.018988142	0.018197351	0.017285707	0.01644603	0.015656806	0.014871648	0.01413436	0.013383413	0.012667915	0.012078846	0.01141669	0.01071152	0.01011043
0.061638998	0.060196769	0.059207041	0.057657086	0.056234829	0.055150287	0.054232483	0.052839101	0.051405111	0.049864371	0.048968078	0.047743906	0.046600101	0.045256272	0.044068924	0.042835917	0.041548284	0.040353893	0.039139451	0.03807631	0.036928997	0.036014153	0.034582993	0.033590488	0.032608698	0.031460993	0.031583401	0.030605559	0.027837764	0.027115431	0.025838004	0.025026171	0.024038796	0.023001299	0.021937788	0.020967957	0.02006414	0.019212745	0.018412599	0.017490172	0.016640563	0.015842004	0.015047558	0.01430155	0.01354172	0.012817759	0.012221722	0.011551733	0.010838222	0.010230022
0.059952979	0.0585502	0.057587543	0.056079984	0.054696631	0.053641754	0.052749056	0.051393787	0.049999021	0.048500425	0.047628648	0.046437961	0.045325443	0.044018372	0.042863502	0.041664221	0.040411809	0.039250088	0.038068865	0.037034804	0.035918873	0.035029053	0.03363704	0.032671683	0.031716748	0.030600436	0.030719496	0.029768401	0.028356708	0.027544815	0.026271567	0.025464931	0.024563319	0.023537268	0.022424153	0.021409579	0.020428203	0.019552932	0.018787199	0.017891697	0.017014222	0.016205972	0.015359001	0.01457966	0.013857265	0.013078562	0.012368636	0.011719423	0.011053435	0.010373523
0.054431507	0.053404656	0.052185202	0.051114017	0.049937842	0.048781508	0.047929791	0.04664196	0.045420671	0.044131435	0.043093107	0.042127853	0.04119087	0.039734156	0.039122859	0.037779627	0.036580117	0.03581658	0.034636678	0.033746322	0.032746506	0.031677332	0.030552489	0.02966	0.028694186	0.027809078	0.027799814	0.02692912	0.027727231	0.026735203	0.025801212	0.024907183	0.0239969	0.023076149	0.021953465	0.021007626	0.019865484	0.019048422	0.018223733	0.017369211	0.016477148	0.015845031	0.015006078	0.014171826	0.01357046	0.012759882	0.01204437	0.01144238	0.01075091	0.010102276
0.052789391	0.051565833	0.050359183	0.04951539	0.048376232	0.047227294	0.04593282	0.044871679	0.043652145	0.042806542	0.041417462	0.040571905	0.039732099	0.038282165	0.037482523	0.036370672	0.035240944	0.03460614	0.033411721	0.032642695	0.03166445	0.030448185	0.029490409	0.028492435	0.027590932	0.026802286	0.026785037	0.025791455	0.026999316	0.026092391	0.025198971	0.024325077	0.023429624	0.022356577	0.021209526	0.020477264	0.019300158	0.018429848	0.01769263	0.016828083	0.015955232	0.015304282	0.014456592	0.013744477	0.013107036	0.012383855	0.01167806	0.011136163	0.010417136	0.009799811
0.053442103	0.052203416	0.050981846	0.05012762	0.048974377	0.047811233	0.046500754	0.045426492	0.04419188	0.043335821	0.041929566	0.041073555	0.040223365	0.038755503	0.037945974	0.036820375	0.035676679	0.035034026	0.033824838	0.032883079	0.032055964	0.03082466	0.029855042	0.028844728	0.027932079	0.027133681	0.027116219	0.026110353	0.02745149	0.026529377	0.025620994	0.024732464	0.023822015	0.022700984	0.021564736	0.02082021	0.01962339	0.018738504	0.01798894	0.017109914	0.016222445	0.015527217	0.014685557	0.013974665	0.013201791	0.012513713	0.011788484	0.011322668	0.010591598	0.009963934
0.054697988	0.053430192	0.052179916	0.051305615	0.050125271	0.048934793	0.047593518	0.046494011	0.045230385	0.04435421	0.042914908	0.04203878	0.04116861	0.039666254	0.038837701	0.037685651	0.036515078	0.035857323	0.034619719	0.033655829	0.032809276	0.031549037	0.030556633	0.029522577	0.028588481	0.02777132	0.027753448	0.026723944	0.028065341	0.027122607	0.026193912	0.025285513	0.024354705	0.023208607	0.022046951	0.021345715	0.020062194	0.019157521	0.018391196	0.017492513	0.016585199	0.015874425	0.015013945	0.014287156	0.013497	0.012793536	0.01205209	0.011575857	0.01082844	0.010186741
0.055676439	0.054385965	0.053113323	0.052223383	0.051021924	0.049810151	0.048444882	0.047325707	0.046039477	0.045147629	0.04368258	0.04279078	0.041905045	0.040375814	0.03953244	0.038359781	0.037168269	0.036498747	0.035239005	0.034257873	0.033396177	0.032113394	0.031103238	0.030050684	0.029099879	0.028268101	0.028249909	0.027201988	0.028565724	0.027606182	0.026660929	0.02573979	0.02478893	0.023622398	0.022440031	0.021726293	0.020419887	0.019499085	0.018719096	0.017804391	0.0168809	0.016157454	0.015281632	0.014541885	0.013737641	0.013021635	0.012266969	0.011782245	0.011021503	0.010368362
0.059114439	0.057671928	0.056362881	0.055225984	0.053995214	0.052770934	0.051386626	0.050094368	0.048908642	0.04777698	0.046402594	0.045451574	0.044239422	0.042999976	0.041697879	0.040692292	0.039480878	0.038516367	0.037565865	0.036163488	0.035142558	0.03401535	0.033078959	0.031861607	0.030836923	0.029910788	0.029964399	0.028852271	0.029794785	0.028986951	0.027772027	0.026610755	0.025792504	0.024358738	0.023380397	0.022577829	0.021115918	0.02018314	0.019406959	0.018431684	0.017510004	0.016661102	0.01575798	0.015040329	0.014165861	0.013427536	0.012649346	0.012184214	0.011439278	0.010722009
0.05942123	0.058246488	0.056926302	0.055369997	0.054312245	0.052768422	0.051803506	0.050352486	0.049195719	0.048228228	0.046689336	0.045418623	0.044636646	0.043408441	0.042104279	0.040872531	0.039791107	0.038785799	0.0376892	0.036511522	0.03542496	0.034385276	0.033437082	0.032288144	0.030962295	0.030122243	0.030160831	0.029024167	0.030418222	0.029699179	0.02828341	0.027135198	0.026055131	0.024893926	0.023980997	0.022937061	0.021737633	0.02068999	0.019898728	0.01889001	0.018014763	0.01718559	0.01624905	0.015434647	0.014619784	0.013732445	0.01303027	0.012462885	0.011728574	0.011021303
0.064264096	0.062593465	0.061440775	0.06003812	0.05876693	0.057155144	0.056329293	0.054781057	0.053425581	0.052298848	0.050760521	0.049342329	0.048420578	0.047222531	0.045792209	0.044398287	0.043260674	0.042106648	0.040632042	0.039677281	0.038435838	0.037199851	0.03617889	0.034977442	0.033566646	0.032714539	0.032721668	0.031508819	0.030519989	0.029729786	0.028484829	0.027352014	0.026086833	0.025022046	0.023998291	0.022913087	0.022020997	0.020958831	0.020104841	0.019096595	0.018229037	0.01739906	0.016442749	0.015573376	0.01487187	0.014000833	0.013322258	0.012597414	0.011846719	0.011110871
0.064092399	0.062426232	0.06127662	0.059877714	0.05860992	0.05700244	0.056178796	0.054634696	0.053282842	0.052159118	0.050624902	0.049210499	0.04829121	0.047096364	0.045669864	0.044279666	0.043145092	0.041994149	0.040523484	0.039571273	0.038333147	0.037100462	0.036082229	0.034883991	0.033476965	0.032627134	0.032634244	0.031424635	0.03085683	0.029904452	0.028668297	0.027549987	0.026259397	0.025106419	0.024222158	0.023223199	0.022094535	0.02119496	0.02018973	0.019248393	0.018390907	0.017475157	0.016555159	0.015698061	0.01492343	0.014149485	0.013382731	0.012684562	0.01196223	0.011129654
0.071527282	0.069405364	0.068055027	0.066676641	0.06499254	0.06364289	0.062384042	0.060666688	0.058949106	0.057768555	0.056096171	0.054755211	0.053453459	0.052043544	0.050479713	0.049144614	0.047783139	0.046431838	0.045054379	0.043675988	0.042164821	0.041114588	0.039827457	0.038552278	0.03727152	0.036125348	0.036086525	0.034832346	0.031247151	0.030289134	0.028974806	0.027819921	0.026608636	0.025502387	0.024598636	0.023488507	0.022323683	0.021421085	0.020417794	0.019538127	0.018633553	0.017730306	0.016822837	0.015931932	0.015101443	0.014298484	0.013546399	0.01282195	0.012072237	0.011286913
0.074483817	0.072581811	0.07109886	0.069123459	0.067522189	0.065997843	0.06432817	0.062520891	0.061042545	0.05961182	0.05786204	0.056537855	0.055171766	0.053561184	0.051892391	0.050688742	0.049182796	0.047795221	0.04651517	0.045000236	0.0435581	0.042477705	0.040950025	0.039640191	0.038557068	0.03725761	0.037295382	0.036000394	0.031393437	0.030407417	0.029118003	0.027961216	0.026797671	0.025737781	0.024735502	0.023454353	0.022425424	0.021485428	0.020506789	0.01965252	0.018661569	0.017813726	0.016915671	0.015988058	0.01516764	0.014362845	0.013587839	0.012900074	0.012098287	0.011390549
0.070312798	0.068517303	0.067117396	0.065252615	0.063741014	0.062302031	0.060725857	0.059019784	0.057624224	0.056273618	0.054621824	0.053550205	0.052082203	0.050574033	0.048986469	0.047850224	0.046428609	0.045118736	0.043910368	0.042480268	0.041165778	0.040098996	0.038656865	0.03742038	0.036397911	0.035171221	0.035206878	0.033984409	0.031089799	0.0299686	0.028860078	0.027776582	0.026576008	0.025560131	0.024478128	0.023267465	0.022252365	0.021233072	0.020399173	0.019425506	0.01844482	0.017593374	0.01666921	0.015854662	0.015020329	0.014213562	0.013427246	0.012780104	0.012012555	0.011282328
0.074184582	0.072355198	0.070696936	0.068981908	0.067622553	0.065874406	0.064168115	0.062379776	0.061061048	0.059335267	0.057872543	0.056313358	0.054737472	0.053417574	0.051671636	0.050457436	0.0490115	0.047568577	0.046244746	0.04488173	0.043362373	0.042181903	0.040785041	0.039310086	0.038295745	0.036948881	0.037074716	0.035807319	0.030791738	0.029501928	0.028570093	0.027434978	0.026350006	0.025353654	0.024138955	0.023076953	0.022032064	0.02104842	0.020235279	0.019143092	0.018259115	0.017348826	0.016436305	0.015688109	0.014850436	0.014032073	0.013283059	0.012620706	0.011880056	0.01115417
0.075450508	0.073527395	0.071729533	0.070183045	0.068746927	0.066902058	0.064983854	0.063289728	0.061708256	0.060088942	0.058639786	0.056801729	0.055307287	0.054067753	0.052362361	0.050989692	0.049658669	0.048275873	0.046790502	0.045496329	0.043783584	0.042635199	0.04135409	0.039832934	0.038748236	0.037282977	0.037482894	0.036167076	0.031181914	0.029991584	0.028942066	0.027952868	0.026789307	0.025602275	0.024407162	0.02321721	0.022341966	0.021487642	0.02055643	0.019526588	0.018631904	0.017686701	0.016782738	0.015946773	0.015068888	0.014391304	0.013478395	0.012816778	0.012071231	0.011327134
0.077171377	0.075455196	0.073503871	0.071597487	0.069940931	0.067953988	0.065876001	0.064302284	0.062515853	0.06074478	0.059111912	0.057220975	0.055801769	0.054443142	0.052815217	0.051298843	0.050263477	0.048544098	0.047491937	0.045746607	0.044202743	0.042972603	0.041739229	0.040321009	0.039204275	0.037649109	0.037833137	0.036476007	0.03281822	0.031785313	0.030397041	0.029546909	0.028184997	0.026867485	0.025676197	0.024336932	0.023612115	0.022537234	0.021639867	0.02060793	0.019625255	0.018679688	0.017669989	0.016772897	0.01591257	0.01512664	0.014173883	0.013540324	0.012753297	0.011940498
0.08004724	0.078318747	0.076272828	0.074545431	0.072786299	0.070772633	0.068699752	0.067119826	0.065335359	0.063364276	0.061675458	0.060012997	0.05846525	0.056966618	0.055350712	0.053570843	0.05223403	0.050692254	0.04942423	0.047791814	0.046353426	0.044801335	0.043495152	0.042027901	0.04083499	0.039109071	0.039535994	0.038137771	0.03464402	0.033285478	0.031967444	0.030859784	0.029477435	0.028278225	0.027001152	0.025719549	0.024680419	0.023498699	0.022581092	0.021498657	0.02048295	0.019500357	0.018520722	0.017521303	0.016716716	0.015642991	0.01485643	0.014289434	0.013399798	0.012469045
0.093668943	0.091285266	0.089029893	0.087247351	0.085123593	0.083145425	0.080723158	0.078769385	0.076652168	0.074600278	0.072569618	0.070581746	0.068781689	0.067075352	0.065089128	0.063107426	0.061038584	0.059300773	0.057712619	0.056033807	0.054408828	0.052458128	0.050963277	0.049113858	0.047719687	0.04571222	0.046270196	0.044634105	0.03698805	0.035312125	0.033969574	0.032597297	0.031421058	0.030224392	0.02880867	0.027453038	0.026219864	0.025107897	0.024040152	0.022897495	0.02179489	0.020823545	0.019767804	0.018620172	0.017757016	0.016634785	0.015832208	0.015208506	0.014264517	0.013244525
0.111644223	0.108852427	0.106005169	0.10372773	0.101449221	0.098950409	0.09622068	0.093872413	0.091358442	0.088636247	0.086359815	0.084149186	0.081792945	0.079799955	0.077354784	0.074940262	0.072624894	0.070502862	0.068633246	0.066334845	0.064627561	0.062482857	0.060577106	0.058389248	0.056541406	0.054339281	0.054934151	0.053006102	0.040072109	0.038699234	0.036970751	0.035596428	0.034353734	0.032992115	0.031366942	0.029871569	0.028874379	0.02755654	0.026286744	0.025158169	0.023943634	0.022827064	0.02164746	0.020413084	0.019321532	0.018290101	0.01733956	0.016534586	0.015558826	0.014516973
0.115451103	0.112920498	0.109836477	0.107650314	0.105159032	0.102434236	0.099797374	0.097360053	0.094963023	0.092090683	0.089607703	0.087359482	0.084982722	0.08270902	0.080112982	0.077759657	0.075392671	0.073193274	0.07106588	0.068804912	0.066947456	0.064884147	0.062850836	0.060651566	0.058494901	0.056522326	0.056920377	0.054900034	0.042615171	0.041445742	0.0396588	0.038151225	0.03671119	0.035076362	0.033490682	0.031864726	0.030871669	0.029507039	0.02808699	0.026925583	0.025696743	0.024428228	0.023178869	0.02186087	0.020660543	0.019586569	0.018496089	0.017731455	0.016662558	0.015590018
0.11284722	0.11037369	0.107359227	0.10522237	0.102787276	0.100123935	0.097546545	0.095164195	0.092821228	0.09001367	0.087586692	0.085389177	0.083066023	0.080843601	0.078306114	0.076005867	0.073692266	0.071542474	0.069463061	0.067253087	0.065437524	0.06342075	0.061433299	0.059283632	0.057175608	0.055247522	0.055636595	0.053661819	0.044932725	0.043550111	0.04190076	0.040257637	0.038529948	0.036841317	0.035470618	0.033683152	0.032453183	0.031086963	0.029599445	0.028229969	0.0269915	0.025754303	0.024327336	0.022972959	0.021786083	0.020675792	0.019441828	0.018742933	0.017646608	0.016448532
0.112050081	0.109594024	0.106600854	0.104479092	0.102061199	0.099416672	0.096857488	0.094491967	0.09216555	0.089377825	0.08696799	0.084785998	0.082479254	0.080272532	0.07775297	0.07546897	0.073171712	0.071037107	0.068972382	0.066789268	0.064975282	0.062972754	0.060999342	0.058864859	0.056771727	0.05485726	0.055243585	0.053282758	0.046615357	0.04482559	0.043398318	0.041605783	0.039767134	0.038180327	0.036487193	0.034923453	0.0336622	0.032128543	0.030783832	0.029181774	0.027886359	0.026589651	0.025166252	0.02389285	0.022624582	0.02146174	0.020141738	0.019404488	0.018275936	0.016984758
0.112965926	0.110489794	0.10747216	0.105333056	0.1028954	0.100229258	0.097649156	0.095264301	0.092918869	0.090108358	0.087678826	0.085479	0.083153401	0.080928642	0.078388486	0.076085819	0.073769784	0.071617731	0.06953613	0.067335173	0.065506359	0.063487464	0.061497922	0.059345993	0.057235752	0.055305638	0.055695121	0.053718267	0.048277704	0.046310926	0.044755473	0.042931684	0.04097655	0.039300226	0.037386398	0.0360501	0.034830976	0.033285011	0.031887254	0.030329682	0.029004056	0.027501037	0.026097809	0.024799292	0.023487762	0.022176402	0.02087146	0.020081682	0.018953152	0.017665487
0.113752863	0.111056205	0.108298227	0.106043401	0.103191143	0.100738343	0.098206948	0.095675073	0.093196381	0.090771899	0.088168963	0.085788821	0.083594123	0.081120525	0.078789335	0.076616074	0.074173064	0.07179501	0.069889988	0.067781128	0.065754475	0.063661346	0.061752784	0.059745137	0.057641021	0.055653788	0.055974513	0.053956126	0.049219556	0.047373137	0.045499097	0.043927621	0.041782375	0.040061122	0.038231349	0.036796744	0.035636641	0.034120881	0.032517929	0.031100734	0.029730135	0.028145975	0.026611659	0.025282203	0.023969223	0.022599466	0.021370553	0.020527318	0.019387295	0.018097339
0.114084898	0.11140844	0.10868272	0.106198699	0.103689531	0.101324764	0.098338518	0.096040496	0.093361714	0.090987465	0.088287085	0.085927904	0.083764438	0.081355549	0.078894891	0.076830947	0.074363899	0.071953898	0.069983621	0.067947029	0.065930452	0.063878274	0.061835515	0.059825179	0.05784575	0.055824647	0.056188878	0.054190878	0.049305397	0.047749084	0.045651388	0.043932964	0.042097997	0.040478972	0.03862464	0.036946167	0.035916307	0.034384164	0.032714841	0.031285203	0.029774469	0.028289165	0.026747971	0.025384074	0.024087904	0.022735127	0.021433784	0.020657451	0.01945478	0.018152394
0.115723484	0.113008584	0.110243715	0.107724017	0.105178809	0.102780078	0.09975094	0.097419913	0.094702655	0.092294306	0.08955514	0.087162075	0.084967535	0.082524048	0.080028047	0.07793446	0.075431977	0.072987362	0.070988786	0.068922942	0.066877402	0.064795749	0.06272365	0.060684439	0.05867658	0.056626448	0.056995911	0.054969215	0.050271492	0.048706256	0.046506069	0.044660679	0.042961794	0.041232644	0.039417525	0.037552998	0.036490021	0.03495767	0.033289499	0.031828295	0.030245512	0.028787684	0.027301391	0.025868406	0.024481834	0.023167798	0.02176241	0.021014917	0.019805532	0.018530902
0.1173718	0.114618231	0.11181398	0.109258392	0.106676932	0.104244034	0.101171751	0.098807521	0.09605156	0.093608907	0.090830726	0.088403575	0.086177777	0.083699485	0.081167933	0.079044525	0.076506398	0.074026963	0.07199992	0.069904652	0.067829975	0.065718672	0.063617059	0.061548803	0.059512345	0.057433012	0.057807737	0.055752173	0.050996099	0.049136443	0.047122494	0.045317094	0.043462546	0.041660028	0.039798904	0.038034666	0.036761254	0.035228625	0.033617982	0.032088357	0.030557167	0.029062154	0.027525905	0.026121651	0.024668426	0.023336057	0.021955328	0.021173636	0.019992505	0.018726562
0.120975503	0.118107495	0.115266323	0.112498168	0.109927603	0.107300999	0.104624935	0.102049982	0.09922321	0.096560522	0.094082119	0.091632349	0.089065364	0.086523681	0.08417653	0.081476374	0.078940953	0.07664698	0.074278876	0.072247345	0.070122154	0.06779602	0.065836356	0.063741494	0.061346279	0.059258193	0.059649949	0.057489289	0.051395627	0.049465961	0.047621723	0.045709906	0.043736025	0.041995871	0.040178237	0.038392418	0.037077153	0.035501989	0.033950571	0.032303786	0.030818172	0.029280385	0.027753089	0.026290392	0.02481538	0.023561602	0.022184687	0.021335019	0.020183707	0.018828911
0.124784542	0.121884154	0.118928969	0.116304636	0.113689335	0.110674004	0.107937642	0.10518228	0.102398393	0.099707593	0.096937279	0.094254892	0.091799764	0.089385602	0.086666856	0.08372415	0.081154691	0.079244836	0.076640682	0.074426236	0.072129528	0.069931086	0.067929718	0.065595091	0.06300935	0.0609357	0.061505317	0.059121433	0.052287032	0.050222457	0.048502105	0.046476426	0.044422904	0.042627788	0.040731282	0.038961273	0.037723186	0.036027557	0.034451662	0.032758045	0.031346439	0.029653764	0.028232048	0.026753766	0.025240748	0.023946823	0.022494369	0.021689754	0.020499434	0.019157231
0.1232355	0.120426604	0.117720269	0.114902259	0.112158708	0.109240559	0.106219135	0.103469895	0.100788313	0.098159852	0.095289033	0.092578613	0.090285982	0.087819028	0.085244799	0.082483606	0.079990017	0.07794016	0.075638074	0.073274792	0.070944376	0.068737013	0.066810503	0.06436547	0.062315553	0.05994628	0.060407947	0.058280044	0.05264843	0.050724561	0.048811897	0.046751788	0.044757266	0.043016984	0.040987933	0.03935305	0.038105467	0.036410996	0.034698688	0.033105727	0.03158873	0.029960831	0.028435952	0.02702304	0.025504974	0.024150399	0.022683434	0.021864244	0.020608924	0.019296076
0.130706277	0.127898098	0.125126407	0.121955237	0.118828464	0.116022304	0.112847631	0.109896936	0.106960948	0.10416081	0.101225203	0.098324095	0.095916626	0.09328886	0.090428076	0.087744327	0.085216098	0.082404273	0.080272191	0.077562657	0.075367418	0.073031509	0.070965469	0.068358993	0.066303442	0.063542355	0.06389117	0.061799043	0.053141663	0.051226856	0.049030676	0.047333875	0.045275443	0.043564535	0.041512234	0.0396828	0.038520113	0.036825566	0.0351005	0.033508491	0.031881965	0.030348447	0.028707647	0.027245238	0.025776406	0.024384234	0.022947038	0.022084475	0.020746548	0.019468244
0.137840727	0.134691955	0.131630234	0.128544154	0.125226276	0.122226027	0.11922765	0.115897928	0.112888586	0.109843001	0.106821198	0.10397718	0.101398464	0.098696009	0.095399154	0.092616342	0.089815328	0.087066765	0.08479744	0.081721505	0.079544726	0.07737931	0.074795119	0.07207685	0.069800032	0.06702519	0.067525444	0.065221035	0.053784717	0.051842589	0.049748918	0.048086611	0.045960339	0.04414978	0.042078812	0.040140791	0.039047238	0.037210684	0.035546729	0.033928489	0.032269235	0.030658213	0.029083312	0.027545531	0.026132353	0.024629498	0.023219159	0.022426337	0.021023488	0.019753108
0.136898363	0.133846551	0.130648996	0.127599597	0.124621917	0.121364922	0.118555716	0.115140511	0.112317453	0.109163352	0.106306232	0.103324196	0.100738894	0.097868753	0.094832525	0.092081799	0.089028926	0.086618283	0.084234974	0.081557416	0.079206721	0.076894092	0.074265746	0.071633145	0.069260739	0.066797897	0.067171161	0.064844173	0.053805953	0.052134092	0.050091905	0.048096829	0.045970748	0.044108484	0.042212308	0.040225565	0.039251452	0.037387869	0.035521445	0.034139342	0.032376109	0.030795187	0.029185974	0.027639386	0.026180571	0.02463452	0.023373954	0.02258866	0.021136698	0.019831125
0.138203594	0.135298823	0.132218593	0.129038395	0.126121187	0.122910546	0.11977638	0.116182532	0.113555205	0.110579983	0.107403486	0.104260845	0.101710249	0.098886819	0.095718019	0.092985846	0.090037895	0.087499359	0.085159456	0.08259707	0.080024859	0.077461477	0.075056997	0.072606152	0.070107575	0.067541603	0.067752604	0.065320928	0.053755942	0.052063346	0.049874529	0.047916593	0.045816398	0.043806521	0.042028748	0.040144114	0.039097497	0.03730028	0.035482312	0.034042073	0.032379189	0.030780851	0.029206903	0.027557091	0.026169119	0.024641441	0.023294067	0.022528967	0.021098369	0.019806487
0.140219113	0.136829632	0.13377316	0.130733125	0.127795323	0.124809999	0.121204532	0.117699558	0.11519457	0.112108086	0.108814187	0.105740093	0.103106683	0.100358202	0.097284621	0.094147935	0.091412307	0.088861951	0.08634514	0.083813572	0.080952588	0.078467531	0.076046644	0.073817929	0.071199145	0.068390735	0.068667811	0.066068616	0.054074078	0.052240532	0.050109162	0.048028356	0.046201838	0.044142909	0.042138836	0.040432877	0.039210336	0.037513777	0.035836342	0.034156544	0.032554357	0.031035954	0.029425087	0.027654624	0.026363622	0.024855383	0.023384202	0.022624012	0.021186274	0.019927676
0.14272572	0.138885125	0.135701851	0.133023835	0.12983565	0.126566546	0.123137212	0.119829704	0.117110404	0.114043964	0.110604236	0.107453717	0.104711363	0.10189884	0.098908306	0.095730963	0.092809753	0.090030837	0.087658143	0.085127597	0.082316065	0.079604858	0.077315906	0.074847154	0.072248636	0.069485116	0.069760405	0.067065617	0.054468965	0.052610465	0.050458491	0.048435873	0.04651317	0.044485532	0.042318611	0.040543247	0.039512435	0.037758245	0.036008014	0.034339511	0.032742597	0.031225323	0.029621504	0.027820759	0.02646867	0.02498133	0.023550707	0.022745554	0.021337396	0.020037264
0.142837664	0.139340836	0.136070081	0.133237575	0.129922058	0.126782071	0.123600692	0.120236255	0.117173336	0.114057849	0.111024008	0.107858946	0.10509436	0.102210924	0.099103435	0.09604314	0.092966893	0.0901419	0.087793639	0.085393986	0.082730168	0.079775502	0.077580312	0.074866341	0.072399056	0.069692581	0.069843581	0.067280167	0.05466852	0.052861242	0.050538717	0.048700798	0.046548703	0.044629501	0.042456001	0.040534725	0.03967532	0.03779977	0.03614057	0.034466584	0.032870625	0.031218069	0.029715876	0.027972893	0.026555497	0.025051406	0.023623339	0.022758992	0.021429187	0.020044292
0.141277853	0.137974528	0.135037889	0.13189635	0.12867641	0.125704395	0.12283894	0.119253461	0.116135953	0.112979794	0.110209722	0.107061158	0.104397625	0.101462991	0.09845288	0.095241091	0.09222721	0.089448301	0.087128506	0.084631964	0.082125645	0.07933157	0.076888665	0.074338059	0.071738489	0.069067815	0.069227114	0.066706788	0.054839875	0.053090687	0.050713543	0.048886408	0.046658952	0.04475344	0.042744285	0.040747977	0.039807783	0.038037162	0.036276125	0.034678139	0.033028293	0.031294067	0.029786257	0.02814907	0.026701117	0.025110739	0.02367929	0.02284187	0.021482805	0.020113087
0.140980558	0.137684184	0.134753724	0.131618797	0.128405632	0.125439872	0.122580447	0.119002513	0.115891565	0.112742047	0.109977804	0.106835866	0.104177938	0.101249479	0.098245702	0.095040673	0.092033133	0.089260072	0.086945159	0.084453871	0.081952826	0.07916463	0.076726866	0.074181628	0.071587527	0.068922473	0.069081438	0.066566415	0.055387476	0.053591388	0.051261717	0.049358475	0.047155931	0.045222927	0.043183736	0.04124545	0.040210332	0.038395892	0.036714729	0.035014969	0.033386706	0.031618995	0.030067173	0.028418148	0.026952937	0.0253799	0.02390261	0.02309648	0.02171571	0.020302774
0.138932299	0.135683817	0.132795933	0.129706551	0.12654007	0.123617398	0.120799516	0.117273565	0.114207815	0.111104056	0.108379974	0.105283684	0.102664372	0.099778459	0.096818324	0.093659859	0.090696015	0.087963242	0.085681962	0.083226869	0.080762161	0.078014474	0.075612127	0.073103868	0.070547456	0.067921122	0.068077777	0.065599294	0.054384615	0.052621047	0.050340155	0.048464776	0.046302112	0.044601179	0.042401838	0.040498648	0.039482272	0.037700685	0.036049961	0.034380978	0.032782197	0.031031898	0.029522768	0.027903601	0.02646492	0.024920364	0.023469823	0.022678289	0.021322519	0.019935167
0.139920446	0.136370779	0.133538104	0.130660798	0.127514577	0.124225521	0.121310437	0.117895533	0.114967026	0.112133261	0.108755893	0.105720338	0.103071546	0.100292995	0.09718984	0.094195504	0.091146929	0.088312352	0.086158989	0.083500501	0.081110343	0.078272452	0.076018787	0.073397619	0.07089848	0.068292432	0.06849999	0.065917744	0.054024602	0.052274862	0.050006915	0.04815975	0.045995604	0.044221223	0.042121149	0.040230557	0.039194457	0.037352329	0.03573963	0.034141128	0.032565186	0.030795388	0.029294993	0.027702101	0.026257115	0.024755397	0.023313035	0.022528164	0.021181369	0.019803201
0.141129015	0.138062316	0.134962656	0.131959858	0.128872509	0.125856166	0.122894165	0.119245871	0.116095199	0.113124208	0.110120255	0.107047535	0.104181297	0.101389779	0.09826185	0.095033646	0.092401194	0.089238766	0.086903993	0.084356509	0.081854288	0.079221693	0.076771635	0.074217805	0.071567805	0.068874912	0.069044789	0.066508621	0.054017544	0.052240402	0.050000383	0.04810779	0.045943041	0.044215446	0.042115646	0.040225302	0.039175625	0.037326952	0.035734962	0.034136668	0.032542277	0.030786573	0.029240783	0.027640624	0.026253685	0.024752163	0.023272477	0.022525221	0.021149053	0.019782444
0.140070711	0.137292782	0.13366206	0.130772377	0.127992077	0.125106049	0.12172926	0.118099023	0.114985507	0.11190722	0.109275366	0.106176491	0.10313284	0.100320272	0.097087242	0.094142824	0.091611874	0.088430338	0.085963618	0.083576563	0.080904276	0.078305296	0.076186464	0.073567163	0.070920581	0.068259795	0.06832125	0.065880568	0.054690881	0.05283728	0.05064668	0.048752966	0.046444782	0.044610055	0.04254447	0.040696531	0.039701011	0.037780125	0.036100884	0.034552685	0.032954246	0.031153016	0.029566622	0.027925284	0.026538387	0.025043523	0.023522878	0.022786224	0.021429287	0.020025765
0.141591715	0.138527301	0.135174844	0.132057286	0.129159337	0.126199023	0.122753832	0.11935976	0.116078088	0.112963145	0.110275046	0.107199299	0.104350845	0.101356202	0.09805442	0.095168592	0.092087482	0.089422604	0.086917299	0.084385212	0.081768582	0.079212468	0.076936076	0.074346227	0.071768973	0.069043379	0.069059232	0.066595752	0.054757417	0.052858848	0.050647721	0.048850371	0.046526529	0.044650924	0.042479043	0.040603947	0.03970713	0.037844554	0.036122525	0.034576416	0.032943837	0.031188208	0.029613341	0.027994131	0.026540737	0.025062618	0.0235456	0.022752933	0.021429174	0.020060862
0.140570256	0.137486583	0.134249563	0.131439761	0.12803047	0.12523052	0.12213895	0.118510008	0.115281363	0.112225883	0.109372942	0.106446577	0.103699289	0.100730831	0.097565595	0.094476809	0.091369001	0.088799959	0.086279819	0.083651219	0.081184744	0.078886408	0.076269602	0.07389207	0.07132761	0.068613627	0.06860677	0.066168663	0.054120721	0.052313496	0.050148668	0.048322107	0.046104887	0.044183796	0.042071935	0.040165774	0.03923452	0.037418869	0.035686319	0.034153785	0.032599319	0.03090906	0.029223249	0.027678116	0.02628259	0.024802268	0.023320105	0.022495876	0.021214947	0.019818047
0.14045571	0.137151043	0.133856375	0.131141219	0.127788665	0.125171856	0.122004489	0.118173527	0.11514873	0.112019765	0.109176177	0.106309177	0.103334623	0.100515154	0.097348028	0.094329698	0.091421748	0.088716981	0.086111793	0.083435262	0.081045725	0.078687993	0.076221502	0.07373985	0.07107355	0.068429494	0.068540534	0.066112384	0.05335609	0.051760098	0.049460708	0.047694794	0.04563428	0.043608609	0.041677767	0.039605021	0.038691992	0.037040181	0.035268241	0.033713362	0.032191112	0.030553159	0.028816886	0.027402635	0.025962929	0.024518409	0.023081353	0.02224651	0.020972873	0.019586837
0.138983767	0.135513825	0.132446893	0.129549574	0.12652182	0.12387071	0.120247048	0.116939789	0.113981723	0.111016066	0.108108441	0.105085083	0.102226855	0.099431148	0.096215476	0.093323292	0.090561698	0.087551321	0.0851907	0.082675002	0.080143724	0.077689731	0.07531862	0.072826605	0.070073371	0.067528825	0.067782308	0.0652969	0.052935694	0.051117663	0.04865316	0.04710526	0.044978966	0.043012924	0.04115114	0.038975892	0.038103428	0.036626278	0.034885051	0.033288527	0.031772968	0.030055755	0.02852503	0.027046189	0.025567785	0.024200244	0.022719927	0.021946387	0.020663905	0.019303829
0.138818437	0.135352623	0.132289339	0.129395467	0.126371314	0.123723358	0.120104007	0.116800682	0.113846135	0.110884005	0.10797984	0.104960078	0.10210525	0.099312869	0.096101022	0.093212278	0.09045397	0.087447173	0.08508936	0.082576655	0.080048388	0.077597315	0.075229024	0.072739974	0.069990015	0.067448495	0.067701677	0.065219225	0.052907092	0.051098023	0.048776346	0.047010641	0.045059862	0.043088596	0.040909624	0.039008856	0.037963752	0.036427581	0.034669595	0.033044217	0.031589451	0.029849611	0.02833769	0.026808088	0.025453957	0.024028619	0.022624099	0.021898726	0.020572242	0.019196945
0.138826365	0.135360352	0.132296894	0.129402856	0.126378531	0.123730423	0.120110865	0.116807352	0.113852636	0.110890337	0.107986006	0.104966072	0.102111081	0.09931854	0.09610651	0.093217601	0.090459135	0.087452167	0.085094219	0.082581371	0.080052959	0.077601746	0.07523332	0.072744127	0.069994011	0.067452347	0.067705543	0.065222949	0.052697749	0.050786969	0.048403601	0.046824629	0.044881569	0.042879547	0.040747752	0.038854505	0.037813536	0.036268444	0.034532414	0.032913467	0.031464458	0.029731501	0.028225563	0.026702014	0.025353241	0.023933543	0.022534579	0.021812077	0.020490842	0.019094021
0.137140257	0.134070321	0.130873733	0.128254781	0.125023286	0.122346034	0.119087422	0.115411049	0.112592859	0.109686658	0.106831207	0.103802947	0.101137797	0.09824799	0.095162245	0.092214751	0.089417098	0.086390022	0.084154158	0.081598091	0.079111889	0.07682568	0.074337378	0.072080424	0.069311398	0.066850486	0.066949204	0.06451502	0.05230583	0.050409261	0.048043618	0.046476389	0.04454778	0.042560647	0.040444707	0.03856554	0.037532313	0.035998711	0.034275592	0.032668686	0.031230453	0.029510385	0.028015647	0.026503428	0.025164686	0.023755546	0.022366987	0.021649858	0.020338449	0.018952016
0.136700884	0.133581051	0.130468362	0.127476117	0.124641921	0.121703118	0.118159746	0.114796787	0.111713937	0.108870766	0.105863498	0.102789265	0.100244754	0.097441105	0.094405159	0.091367818	0.088834666	0.08568286	0.083557583	0.081066718	0.078448543	0.076221641	0.073860522	0.071443863	0.068844973	0.06630944	0.06646278	0.063893377	0.05203828	0.050151412	0.04779787	0.046238657	0.044319913	0.042342945	0.040237828	0.038368273	0.037340331	0.035814574	0.034100269	0.032501582	0.031070706	0.029359436	0.027872344	0.02636786	0.025035966	0.023634034	0.022252578	0.021539117	0.020234416	0.018855075
0.14312112	0.140031702	0.136746391	0.133432697	0.130479475	0.12711526	0.123988869	0.120193869	0.116869208	0.113980075	0.110766347	0.107533922	0.104767813	0.102104753	0.098868446	0.095671489	0.092778936	0.089847181	0.087294098	0.08476351	0.082052361	0.079898348	0.077427078	0.074880199	0.072083795	0.069597747	0.069418814	0.066803722	0.052592471	0.050697726	0.048348945	0.046897637	0.045021469	0.042806695	0.040758142	0.038861353	0.037781066	0.035979796	0.034452335	0.032817897	0.031236613	0.029722113	0.028131185	0.026609613	0.025263159	0.023822225	0.022471936	0.021717919	0.020390783	0.019015357
0.145092819	0.142118091	0.138605833	0.135365112	0.132260545	0.129230247	0.12605707	0.122312583	0.119267228	0.116127548	0.112982568	0.109591181	0.10671019	0.104203387	0.100767455	0.097663313	0.094397623	0.091521274	0.08896045	0.086333893	0.083733001	0.081320852	0.078735549	0.076147329	0.073351943	0.070695968	0.070607372	0.067895031	0.053470139	0.0515307	0.049407091	0.04764294	0.045555361	0.043508057	0.041492608	0.039274956	0.038296	0.036646225	0.034980952	0.033474757	0.031773823	0.03028942	0.028598329	0.02712573	0.025700341	0.02428059	0.022807911	0.022048784	0.020663781	0.019340197
0.144853932	0.141737991	0.138184851	0.135108313	0.132031358	0.128969402	0.125500573	0.121947738	0.118857747	0.115596497	0.112535635	0.109244927	0.106441757	0.103590136	0.100575807	0.097103019	0.094042266	0.091276683	0.088920193	0.086152941	0.083510648	0.081021648	0.078484709	0.075876474	0.073198939	0.070323843	0.070294465	0.067582266	0.05415767	0.052208467	0.050078724	0.04807343	0.046166562	0.0441379	0.041914239	0.039731628	0.038738797	0.037232945	0.035471585	0.03391544	0.032236254	0.030676582	0.02899975	0.027465762	0.02600849	0.024553165	0.023127471	0.022292391	0.020909827	0.019568487
0.150569973	0.14720921	0.143830995	0.140731789	0.137505595	0.133908847	0.130277231	0.126743419	0.123496494	0.120204478	0.116788742	0.113649256	0.11067941	0.107659724	0.104331995	0.100677769	0.097765649	0.094922884	0.092204345	0.089492743	0.086862865	0.084180547	0.081506221	0.078886157	0.07598866	0.073130837	0.072823253	0.070059441	0.055242867	0.053229161	0.050985054	0.048987446	0.047092721	0.044861762	0.042714376	0.040579288	0.03962272	0.037855702	0.036215907	0.034481571	0.032851364	0.031245969	0.029533737	0.028036339	0.02648598	0.024985937	0.023496006	0.022690833	0.021366204	0.019912866
0.155846597	0.15231686	0.149065786	0.145864125	0.14244576	0.139194558	0.135458608	0.131691347	0.128295802	0.125045786	0.121207522	0.118151726	0.115120769	0.112180067	0.108283773	0.104747923	0.101542264	0.098639411	0.095566378	0.09304235	0.090476719	0.087451943	0.084771437	0.082008877	0.079128147	0.076183113	0.075571115	0.072707997	0.056327554	0.054406009	0.052151493	0.050098119	0.048201863	0.045783475	0.043676106	0.04152033	0.040530225	0.038621131	0.036831608	0.035306568	0.033610281	0.03192395	0.030099854	0.028631379	0.026977036	0.025560176	0.023900183	0.023187256	0.021852138	0.02036028
0.15569868	0.151868883	0.148978416	0.145860971	0.142240133	0.139213794	0.135836465	0.131830591	0.128415334	0.125228178	0.12151915	0.118322395	0.115360734	0.112305181	0.108740765	0.105184991	0.101693379	0.098694801	0.095887922	0.093408897	0.090634779	0.087839014	0.085130958	0.08236687	0.079414742	0.076503309	0.075627202	0.072893731	0.057612039	0.055296722	0.053206362	0.050903315	0.049297645	0.046626752	0.04471759	0.042561155	0.041406298	0.039480181	0.037721767	0.036185538	0.034380726	0.032685827	0.030780923	0.02917968	0.027666737	0.02608892	0.024481102	0.023637746	0.022233119	0.020797227
0.152360512	0.148663949	0.145770338	0.142863493	0.139401729	0.136207811	0.133100121	0.129072992	0.125938114	0.122553558	0.119126299	0.115919113	0.112953931	0.109882802	0.10661885	0.103151468	0.099733279	0.096661133	0.094087563	0.091558234	0.088780287	0.086216386	0.083384459	0.080720573	0.077755617	0.074868026	0.074012606	0.071349292	0.059052932	0.056499156	0.054317882	0.051830195	0.05010832	0.047595571	0.045635419	0.043228573	0.042123078	0.040278333	0.038573156	0.036877646	0.035047995	0.033330442	0.03147899	0.029772841	0.028299005	0.026602384	0.0250298	0.024169174	0.02268989	0.021210783
0.152125109	0.148762953	0.145593619	0.142696212	0.139427837	0.136131787	0.132757143	0.12905482	0.125648624	0.12232973	0.119237113	0.115759936	0.112812195	0.109822784	0.106539797	0.102980667	0.099458366	0.096756387	0.093897949	0.09154917	0.088722394	0.086095359	0.083204191	0.080517649	0.07769551	0.074701853	0.073750992	0.071043214	0.059917989	0.057561582	0.055174913	0.053081047	0.050827977	0.048573087	0.046255841	0.04377743	0.042632913	0.040828203	0.039098096	0.037321935	0.035510141	0.033726248	0.031911146	0.030196268	0.028538455	0.026984548	0.025266693	0.024572922	0.023026163	0.021499802
0.15420424	0.151036499	0.148068886	0.145048925	0.141481964	0.138514032	0.134973892	0.131489169	0.127763717	0.124484022	0.121327643	0.117755994	0.114848352	0.111766729	0.108293869	0.104803356	0.101226222	0.098474203	0.095701791	0.09321902	0.090262469	0.087570276	0.08460459	0.082070166	0.079046484	0.076096249	0.074800945	0.072170508	0.060896411	0.05847894	0.056113082	0.054118303	0.051600455	0.049410546	0.046943283	0.044693835	0.043459353	0.041579204	0.039801663	0.037997384	0.03611794	0.034341069	0.032484071	0.030688516	0.029148912	0.027484144	0.025796323	0.025007937	0.023417887	0.021903198
0.158464506	0.155458509	0.152474807	0.149504701	0.146024752	0.143107015	0.139713256	0.135893455	0.132290802	0.128981566	0.125403648	0.12199157	0.118996994	0.115826138	0.111937417	0.108381693	0.104974729	0.101735139	0.099172324	0.096301722	0.093411605	0.090636922	0.087720015	0.084974346	0.081646838	0.078903321	0.077006636	0.074415668	0.061657496	0.059382824	0.057067007	0.054848086	0.052423313	0.05037215	0.047686268	0.045437746	0.044203314	0.042342624	0.04039643	0.038660538	0.036730046	0.034988698	0.033126014	0.031121461	0.029677535	0.027918638	0.026256548	0.025399596	0.023832273	0.022268604
0.160804255	0.157753875	0.154726118	0.151712158	0.148180826	0.145220009	0.141776141	0.13789994	0.134244094	0.130885995	0.127255249	0.123792792	0.120754	0.117536326	0.113590188	0.109981963	0.106524695	0.103237272	0.100636616	0.09772363	0.09479084	0.091975189	0.089015212	0.086229003	0.082852364	0.080068339	0.078143649	0.075514425	0.061827268	0.059594977	0.05732642	0.055212201	0.052743461	0.050680062	0.047992208	0.04558566	0.044304974	0.042631844	0.040605295	0.038742321	0.037021786	0.035194768	0.033281671	0.031278891	0.029683815	0.027962263	0.026292117	0.025516285	0.023926642	0.022388833
0.163126536	0.160032102	0.15696062	0.153903133	0.150320803	0.147317227	0.143823624	0.139891444	0.136182801	0.132776206	0.129093026	0.125580565	0.122497888	0.119233745	0.115230619	0.111570285	0.108063088	0.10472819	0.102089976	0.099134921	0.096159777	0.093303463	0.09030074	0.087474293	0.08404889	0.081224658	0.079272173	0.076604978	0.062316143	0.05988917	0.057460346	0.055442487	0.052912322	0.05073222	0.04823784	0.045743317	0.0444766	0.042781876	0.04082873	0.038873559	0.037225767	0.035378772	0.033345506	0.031439591	0.029690062	0.02803264	0.026430337	0.025637655	0.024026492	0.022554374
0.165487672	0.162348449	0.159232509	0.156130768	0.152496586	0.149449535	0.145905365	0.14191627	0.138153947	0.134698044	0.130961553	0.127398252	0.124270955	0.120959566	0.116898497	0.113185183	0.109627222	0.106244053	0.103567653	0.100569826	0.097551619	0.094653962	0.091607777	0.088740419	0.085265436	0.082400326	0.08041958	0.077713779	0.063291169	0.060778135	0.058248899	0.056288977	0.053718506	0.051566834	0.049007938	0.04621275	0.045176934	0.043259268	0.041347727	0.03950716	0.037699328	0.035774063	0.033832624	0.032005793	0.030115041	0.028426052	0.026788677	0.025985093	0.024370486	0.022926853
0.168112057	0.164991787	0.161583905	0.158353704	0.155186928	0.151770366	0.148088026	0.14388714	0.140063172	0.136627694	0.132830663	0.129268315	0.126099543	0.122857358	0.118570123	0.114676754	0.111200988	0.107634759	0.10477507	0.101971322	0.098799646	0.095984797	0.093150929	0.089780116	0.086458047	0.083463728	0.081512963	0.078703795	0.064560556	0.062128688	0.059328429	0.057443781	0.054776788	0.052722073	0.049829626	0.046898368	0.046010771	0.044113861	0.042262654	0.040403481	0.038487704	0.036481646	0.034531015	0.032717233	0.030861745	0.029111647	0.027361704	0.026479968	0.024850255	0.023300798
0.166434386	0.162982194	0.159890687	0.156243058	0.153188947	0.149576751	0.145869285	0.14165338	0.137853443	0.134407885	0.130754587	0.127119931	0.124126745	0.120600431	0.11670404	0.112834352	0.10935518	0.105855804	0.103139634	0.10040782	0.097058879	0.094369987	0.09172633	0.088542101	0.085123072	0.081985562	0.080493993	0.077691797	0.065885895	0.063347458	0.060702059	0.058411289	0.055812872	0.053655275	0.050757991	0.048147216	0.04683322	0.044997177	0.043125496	0.041139615	0.039212736	0.037237447	0.035182031	0.0332051	0.031433516	0.029621642	0.027818271	0.026953092	0.025302011	0.023654965
0.172384972	0.168809352	0.165607314	0.16182927	0.158665965	0.15492462	0.1510846	0.146717962	0.142782164	0.139213417	0.135429501	0.131664893	0.128558696	0.124912299	0.1208766	0.116868558	0.113264994	0.109640503	0.106827221	0.103984369	0.100529058	0.09774403	0.095005853	0.091707778	0.088166506	0.084916821	0.083371923	0.080469539	0.066823783	0.064116397	0.061795338	0.059207583	0.056656354	0.054242751	0.051466652	0.048970346	0.047514343	0.04563631	0.043496617	0.041647599	0.039655109	0.03767766	0.035705106	0.033599395	0.031824076	0.029891316	0.028157648	0.027348347	0.025638313	0.024005932
0.178336814	0.174694013	0.171361075	0.167647159	0.163981175	0.160027835	0.156322332	0.151899577	0.147965945	0.144267226	0.140477294	0.136204645	0.133108881	0.128968565	0.125200087	0.121036669	0.117263131	0.11352608	0.110704037	0.10753371	0.104158419	0.101253848	0.098166173	0.0950518	0.091339646	0.087944321	0.086396938	0.083395775	0.06743162	0.065042268	0.062518061	0.05992838	0.057365158	0.054782221	0.052086647	0.049403747	0.048127974	0.046211251	0.044042753	0.042198701	0.040133697	0.038172239	0.036163855	0.034119067	0.032280545	0.030310683	0.028578754	0.027710951	0.02594077	0.024269195
0.181695785	0.178042766	0.174259574	0.170775658	0.166717488	0.162750527	0.159099387	0.15452501	0.150662707	0.146849322	0.142728448	0.138635687	0.135264564	0.131390509	0.127271782	0.123032542	0.119105608	0.115332487	0.112482137	0.109448895	0.105927665	0.102979892	0.09969979	0.096366957	0.09304782	0.089477253	0.087988843	0.084877588	0.067602008	0.065280234	0.062509922	0.060110162	0.05741617	0.054876816	0.052191432	0.04952591	0.048156382	0.0462096	0.044280267	0.042284099	0.040239313	0.038252662	0.036124736	0.034187929	0.032317525	0.030352675	0.028577586	0.027729017	0.026005512	0.024254259
0.183685503	0.179727334	0.176026944	0.172525056	0.168509454	0.16441453	0.160699366	0.156053701	0.152157167	0.148167589	0.143940305	0.140289755	0.136507003	0.132772943	0.12829558	0.124076845	0.119960069	0.11637511	0.113459753	0.110428786	0.106749659	0.103889501	0.100616168	0.097129944	0.093950318	0.090159616	0.088787559	0.085529772	0.067960108	0.065451338	0.062613974	0.060257892	0.057461694	0.055102059	0.052230863	0.049472316	0.04820505	0.04628981	0.044410878	0.042350096	0.040319126	0.038296254	0.036100442	0.034139051	0.032282421	0.030382057	0.028575138	0.02774871	0.02609423	0.024330527
0.184988793	0.181191057	0.177487054	0.17389188	0.169830769	0.165932742	0.161887514	0.157224347	0.153059695	0.148975365	0.145238503	0.14148055	0.137693749	0.133816736	0.129385103	0.124920869	0.1209502	0.117393998	0.114223913	0.110799659	0.107511157	0.104437479	0.101285547	0.097798951	0.094530982	0.090598748	0.089423203	0.086146727	0.068569041	0.065894722	0.063284806	0.060651387	0.058077655	0.05561488	0.052665709	0.049746484	0.048654457	0.046667983	0.044694048	0.042699168	0.040549817	0.038644132	0.036376269	0.034361002	0.032458596	0.030557818	0.028792816	0.02798002	0.026275256	0.024513269
0.183438487	0.17941476	0.175760033	0.172220733	0.168210691	0.164359135	0.160056683	0.155339439	0.151280904	0.147297185	0.143503202	0.139702827	0.135876406	0.13233826	0.127963151	0.123440726	0.119652627	0.115805235	0.112766779	0.109448802	0.106229237	0.102949218	0.100270611	0.096664199	0.093267893	0.089621443	0.088437198	0.085170943	0.068823674	0.06598553	0.063437098	0.060877719	0.058330013	0.055711643	0.052808449	0.049889244	0.048817042	0.046728485	0.044691137	0.042790934	0.040615163	0.038808068	0.036426691	0.034411644	0.032486442	0.030649888	0.028803733	0.028035904	0.026272019	0.024552112
0.185939913	0.181682054	0.178090397	0.174659792	0.170717975	0.166561107	0.162447002	0.157795553	0.153754621	0.149704067	0.145513108	0.141781512	0.137756638	0.134015113	0.12956716	0.125351665	0.121240389	0.1174908	0.114406016	0.111312512	0.107716208	0.104707132	0.101777553	0.098169042	0.094729603	0.091034327	0.089683872	0.086316437	0.069281526	0.066726016	0.063869963	0.061521394	0.058829697	0.05601313	0.053362538	0.050317328	0.049234263	0.047046568	0.044977301	0.043033036	0.040954143	0.039040537	0.036700885	0.034647697	0.032636308	0.030854372	0.02895749	0.028194219	0.026429878	0.024722583
0.188317308	0.184005009	0.180367429	0.176892961	0.172900745	0.168690728	0.164524021	0.159842049	0.1557205	0.151618157	0.147373613	0.143608356	0.13951797	0.135728607	0.131223783	0.126954389	0.122790547	0.119010836	0.115868791	0.112735734	0.109093448	0.106045898	0.103078863	0.099424214	0.095940799	0.092198276	0.090830554	0.087420064	0.069943044	0.067342229	0.064368124	0.06193105	0.05930383	0.056506245	0.053830885	0.050653939	0.049555409	0.047285619	0.045255848	0.043222683	0.041155774	0.039201893	0.03696216	0.034870879	0.032876456	0.031025175	0.029121224	0.028326635	0.026565422	0.024838482
0.188774608	0.184451837	0.180805425	0.17732252	0.173320608	0.169100368	0.164923543	0.160230202	0.156098644	0.151986339	0.147731487	0.143957088	0.139856768	0.136058203	0.13154244	0.127262679	0.123088725	0.119299836	0.116150161	0.113009496	0.109358365	0.106303415	0.103329175	0.099665651	0.096173777	0.092422166	0.091051123	0.087632351	0.070578962	0.067647429	0.064705393	0.062170773	0.059520216	0.057126473	0.054131426	0.050993317	0.049738151	0.047516498	0.045502635	0.043427409	0.04140612	0.039379008	0.037124959	0.035018771	0.033141045	0.031210229	0.029276716	0.028429248	0.026664154	0.024948481
0.186025626	0.181644366	0.1779903	0.17460474	0.170667016	0.166681201	0.162515627	0.157471006	0.15354983	0.14969923	0.145427051	0.14144776	0.137750734	0.134016932	0.129714963	0.125180221	0.121301974	0.117493074	0.114344767	0.111342414	0.107963892	0.104683906	0.10176315	0.098488955	0.094777849	0.091054214	0.089594669	0.086307181	0.071009062	0.068005596	0.065011091	0.062510735	0.059835096	0.057576326	0.054426462	0.051352566	0.049992732	0.047813942	0.045802084	0.043671015	0.041717719	0.03962293	0.037285659	0.035252552	0.033304743	0.031433712	0.029424469	0.02863322	0.026822033	0.025101311
0.187997195	0.183842276	0.18002292	0.176496896	0.172344586	0.168646346	0.164512898	0.159618535	0.155481438	0.151478285	0.147219383	0.143266497	0.139663197	0.135855625	0.13138081	0.126649048	0.12288044	0.11920776	0.1157542	0.112750503	0.10951593	0.106157609	0.103011668	0.09988747	0.096011939	0.09201318	0.090489816	0.087344666	0.070590493	0.067561414	0.064566468	0.062087659	0.059441176	0.057262275	0.054115958	0.050991714	0.04968903	0.047565242	0.045632901	0.043471009	0.041468959	0.039352053	0.037103041	0.035077638	0.033141641	0.031305976	0.029283636	0.028492689	0.026706019	0.025024244
0.185200938	0.181140035	0.177404924	0.173847274	0.169862432	0.166109947	0.162005916	0.157630819	0.153130051	0.149086933	0.145192252	0.141090043	0.137515116	0.133976967	0.129330293	0.124802662	0.120895021	0.117278183	0.113890051	0.111088424	0.107642689	0.104325928	0.101417727	0.098156373	0.094300383	0.090587687	0.089037064	0.085898956	0.070099607	0.067430612	0.064528391	0.062088477	0.059288694	0.05695094	0.053951584	0.05081599	0.049397382	0.047282715	0.045417876	0.04331051	0.041227742	0.039094276	0.037024088	0.034870407	0.033027887	0.031184213	0.029146074	0.02831144	0.026547559	0.024901818
0.181721967	0.178065714	0.174329756	0.170866819	0.167193612	0.162917798	0.159073094	0.154724145	0.150469424	0.146347423	0.142592353	0.138447746	0.135218471	0.131483234	0.127176915	0.122718337	0.118860544	0.115169471	0.111806899	0.109333712	0.105747548	0.102649155	0.099680118	0.096436874	0.092609948	0.089189828	0.087424137	0.084212591	0.070403862	0.067752033	0.065057778	0.06254198	0.0596896	0.057050145	0.054126657	0.050961683	0.049571987	0.047391349	0.045440743	0.043477423	0.041376326	0.03927175	0.037166321	0.034961016	0.033088544	0.031202951	0.02915428	0.0283846	0.026598643	0.024859601
0.18255842	0.179226459	0.175546404	0.172009099	0.168565213	0.164375918	0.160217018	0.155841286	0.15178102	0.147741376	0.143589781	0.139867352	0.136427992	0.132734958	0.12836437	0.123951087	0.120131603	0.116363175	0.113149406	0.110145197	0.106740832	0.103876258	0.100787602	0.097360176	0.093490366	0.089958784	0.087861074	0.08471712	0.070980059	0.067977685	0.065322206	0.06272729	0.060135688	0.057295312	0.054271504	0.050773566	0.049752539	0.047691545	0.045674509	0.043655353	0.041602185	0.039529856	0.037275533	0.035178101	0.03312867	0.031260139	0.029228264	0.028497489	0.026691333	0.024940451
0.184070103	0.1807694	0.177484358	0.174072158	0.170844417	0.167150356	0.162951217	0.158581354	0.154323384	0.150714963	0.146281652	0.142617354	0.138944212	0.135475494	0.130779308	0.1264134	0.122444824	0.118723685	0.115509836	0.112096732	0.108858546	0.10572642	0.102720322	0.099336105	0.095281267	0.091802686	0.088820435	0.085799989	0.071359671	0.068168322	0.065417168	0.062927867	0.060389757	0.057475421	0.054319764	0.05080943	0.04981878	0.047880165	0.04582558	0.043699021	0.041748767	0.039616619	0.037317862	0.035244443	0.033201694	0.03129488	0.029214847	0.028489623	0.026742166	0.025042835
0.183264717	0.180401616	0.177486149	0.174544856	0.171368127	0.168222238	0.164478327	0.160219046	0.156052873	0.152363821	0.148196546	0.144454126	0.141082824	0.137319177	0.132672149	0.128203624	0.124346556	0.120349756	0.116969238	0.11394305	0.110614497	0.107236712	0.104216831	0.100834719	0.096898349	0.093308696	0.088863665	0.086054205	0.071288728	0.068292364	0.06551581	0.062955118	0.060361446	0.057719708	0.054387143	0.051044163	0.049888244	0.047900622	0.045758722	0.04369189	0.041787097	0.039673214	0.037254993	0.035213199	0.033331666	0.031266127	0.029304142	0.028465205	0.026684404	0.025029764
0.179747389	0.177250733	0.174735235	0.172001418	0.169050122	0.165969303	0.162750054	0.158700673	0.154752476	0.151050965	0.147136597	0.143356408	0.140147253	0.136308829	0.131732626	0.127475259	0.123483193	0.119429802	0.116345966	0.11332058	0.109901655	0.106578579	0.103575903	0.100244662	0.096432457	0.092572422	0.087431152	0.084929549	0.070669107	0.068042954	0.065214773	0.062587439	0.059873231	0.057402098	0.053945537	0.050577479	0.049575752	0.047542399	0.045417867	0.043393149	0.041417736	0.039364842	0.037045133	0.034852734	0.033116956	0.03109185	0.029135505	0.028245497	0.026452379	0.024807099
0.174657849	0.172341489	0.169977123	0.167439095	0.164812721	0.161694528	0.158509034	0.154769171	0.151083563	0.147681787	0.143611137	0.140094419	0.136996662	0.133236621	0.128663976	0.124549061	0.120560991	0.116780933	0.113815139	0.110684908	0.107436425	0.104271092	0.101220612	0.0981364	0.094166394	0.090594591	0.08509179	0.082806237	0.070395988	0.067738792	0.064905947	0.062437359	0.059654589	0.05720246	0.053700687	0.050279189	0.049409282	0.047383571	0.045270665	0.043341607	0.041319318	0.039245608	0.037032241	0.034771469	0.032981882	0.030973104	0.02906484	0.028130583	0.026384473	0.024652835
0.170715584	0.168629479	0.166283418	0.164135733	0.161731069	0.159087803	0.155857978	0.152302651	0.148977137	0.145711211	0.141993007	0.138745184	0.135593413	0.131804311	0.127683781	0.123204164	0.11940264	0.115705028	0.112739262	0.109593558	0.106541824	0.103492447	0.100348946	0.097306328	0.093490426	0.089826491	0.083311959	0.081253662	0.070684155	0.067879758	0.06492646	0.062672966	0.059996869	0.057486904	0.054006759	0.050533075	0.049581875	0.04750302	0.045444379	0.043503982	0.041555038	0.039411139	0.037047438	0.034925155	0.033080963	0.031068757	0.029244917	0.028177437	0.026446237	0.024696265
0.168500515	0.16644648	0.164313284	0.162335679	0.160092289	0.157426014	0.154594633	0.15134639	0.14814716	0.144950199	0.141539865	0.138338312	0.134913714	0.131542235	0.127539374	0.123160314	0.119265504	0.115537941	0.112631575	0.109544046	0.106473538	0.103437601	0.100451964	0.097207087	0.093533592	0.089636472	0.082323215	0.080361164	0.070713299	0.067870183	0.064883482	0.062472005	0.0598405	0.057279386	0.053831515	0.050461204	0.049576909	0.047373893	0.045249779	0.043346204	0.041387539	0.03921358	0.036978235	0.034807558	0.032825527	0.031055073	0.029121354	0.028130446	0.026425595	0.024633239
0.166887631	0.164825206	0.162828792	0.160946636	0.158675522	0.156064279	0.153358077	0.150282547	0.147048935	0.144072184	0.140578439	0.137432418	0.133999223	0.130894216	0.126728133	0.122464553	0.118470208	0.114988325	0.111981493	0.108952103	0.105875902	0.10282223	0.10000145	0.096488788	0.09299728	0.089266631	0.081553983	0.07961595	0.069831436	0.067100125	0.064458668	0.061675651	0.058935598	0.056444207	0.053203522	0.04996854	0.048957727	0.046773364	0.044817236	0.04289337	0.040781813	0.038799211	0.03668222	0.034361153	0.032419907	0.030681512	0.028663576	0.02782887	0.0261689	0.024372052
0.163389058	0.161389784	0.159381692	0.157695345	0.155265504	0.152961852	0.150429588	0.147247095	0.144029883	0.141229786	0.137923626	0.134737864	0.131541166	0.128267267	0.124399801	0.11989309	0.11612921	0.11272636	0.109732864	0.106829996	0.103899429	0.100715303	0.097984668	0.094586536	0.091169201	0.087623339	0.07984077	0.077973955	0.069574982	0.066814463	0.064391815	0.06158255	0.058739517	0.056298592	0.052955763	0.049796443	0.048614985	0.046616828	0.044704847	0.042677556	0.040624235	0.038731157	0.036451386	0.034241128	0.032451417	0.030562501	0.0285444	0.027619808	0.025951181	0.024320199
0.162864528	0.160878773	0.158891844	0.157356826	0.155068726	0.152765116	0.150288746	0.147424561	0.144287208	0.141366123	0.138506583	0.13519638	0.132269576	0.128752427	0.125064348	0.120461142	0.116862826	0.113021105	0.110165452	0.107382427	0.104349171	0.101320487	0.098562767	0.095377473	0.091726802	0.088075604	0.079677138	0.077815409	0.070081414	0.067267311	0.064754696	0.0620333	0.059416964	0.056746423	0.053369475	0.049857513	0.048897504	0.046905059	0.044888109	0.042739513	0.040890312	0.038837442	0.036555774	0.034509309	0.032587296	0.03065459	0.028687339	0.027691813	0.025987003	0.02440775
0.164643462	0.162636018	0.160627386	0.159075601	0.156762508	0.154433736	0.151930318	0.149034848	0.145863226	0.142910235	0.14001946	0.136673102	0.133714329	0.130158763	0.126430399	0.121776913	0.118139294	0.11425561	0.111368765	0.108555343	0.105488955	0.102427189	0.099639347	0.096419261	0.092728714	0.089037635	0.080547435	0.07866537	0.070201396	0.067424019	0.064803939	0.061971233	0.059576885	0.056777653	0.053363911	0.049822139	0.049002764	0.046835204	0.044878675	0.042784846	0.040935887	0.038791063	0.036599137	0.034512995	0.032475291	0.030602503	0.028618626	0.027692399	0.026023515	0.024398921
0.16654502	0.164520422	0.162584481	0.160880006	0.158770088	0.156370467	0.153618524	0.150773517	0.147710546	0.144616597	0.141565622	0.138157971	0.135176854	0.131572858	0.127803988	0.123110482	0.119422805	0.115496928	0.112578719	0.10973473	0.106635028	0.103539998	0.100721868	0.097466797	0.093736155	0.090004974	0.081422533	0.079520021	0.070274914	0.067707866	0.064688374	0.062037084	0.059493055	0.056924891	0.053297013	0.049868926	0.048993029	0.046897251	0.044859429	0.042928562	0.040925138	0.038890408	0.036633763	0.034465675	0.0324819	0.030548738	0.028661944	0.0277629	0.025972211	0.0244013
0.168312755	0.166266667	0.164310178	0.162587612	0.160455299	0.158030207	0.155249055	0.152373851	0.149278369	0.146151581	0.143068222	0.139624402	0.136611642	0.132954736	0.129049035	0.124417196	0.120496196	0.116718365	0.113717138	0.110899472	0.107766869	0.10455225	0.101765412	0.098501325	0.094713723	0.090960301	0.082286765	0.080336359	0.070069838	0.067575379	0.064475724	0.062063155	0.059360812	0.056603801	0.053400914	0.049621	0.048693037	0.04680079	0.044820032	0.04275231	0.040829742	0.038728185	0.036497578	0.034334173	0.032550931	0.03048412	0.028621933	0.027710459	0.025822324	0.02431055
0.168847655	0.166747739	0.164698489	0.162918587	0.160567231	0.158158178	0.155446631	0.152209876	0.148907152	0.145906209	0.14250238	0.139036387	0.135945655	0.132356998	0.128191493	0.123764665	0.119649021	0.11616924	0.113075084	0.110329103	0.107147947	0.103762672	0.101061654	0.097587908	0.093907241	0.090187317	0.082368552	0.08035646	0.069848873	0.067177246	0.064348005	0.061913013	0.059156089	0.056400491	0.053224393	0.049557012	0.048377105	0.046481827	0.044600873	0.042654248	0.040665191	0.038585998	0.036339296	0.034175344	0.032400438	0.030405221	0.028494064	0.027475521	0.025708958	0.024180792
0.170431376	0.168448994	0.166143357	0.164245226	0.161951458	0.159325997	0.156655176	0.153573913	0.150193981	0.146957798	0.143509647	0.140048067	0.136876258	0.133328289	0.129090151	0.1245289	0.120460789	0.116736558	0.113771253	0.110955552	0.107548538	0.104417879	0.101559982	0.098107943	0.094374212	0.090657227	0.083077773	0.081062966	0.069788811	0.066960044	0.064033437	0.061755586	0.058895618	0.056438345	0.052993543	0.049545243	0.048080264	0.046125146	0.044272372	0.042415131	0.040521721	0.038458813	0.036202942	0.034019864	0.032205791	0.030212206	0.028269902	0.027340365	0.025619401	0.023976299
0.170916327	0.168971869	0.166724284	0.164569524	0.162259279	0.159509265	0.156651065	0.153488101	0.150113275	0.146558603	0.143046674	0.139570765	0.136225347	0.132703027	0.128375819	0.123922889	0.119895334	0.116045709	0.113168656	0.110161368	0.106912295	0.103831135	0.100737143	0.097598089	0.093721608	0.090313703	0.083188523	0.08105546	0.069703627	0.066813989	0.063823514	0.061426365	0.058695021	0.056077406	0.0527593	0.049179541	0.047823268	0.045872909	0.044012919	0.042110372	0.040277023	0.038150804	0.035968938	0.0337786	0.03210718	0.029995367	0.028128176	0.027234226	0.025497761	0.023821343
0.172044393	0.169881948	0.167761897	0.165502974	0.16280881	0.160133344	0.157227118	0.153582588	0.150041735	0.146551794	0.142827817	0.139219179	0.13592295	0.132546347	0.12804223	0.123573956	0.119595677	0.115737716	0.112788201	0.109909795	0.106608493	0.103479225	0.10052444	0.097281833	0.093338889	0.089805717	0.083372556	0.081105315	0.069995285	0.067215211	0.064245112	0.061653211	0.059187479	0.056305917	0.05290111	0.049142586	0.048129731	0.046082273	0.044264478	0.042422568	0.040449344	0.038287407	0.036168126	0.034037766	0.032186575	0.030192312	0.028391784	0.027286413	0.025505431	0.023881331
0.17315263	0.170918899	0.168639814	0.166305193	0.163602076	0.161027588	0.157875347	0.154139055	0.15048159	0.146986061	0.143068956	0.139290775	0.135992433	0.132807606	0.128297049	0.123631908	0.119690704	0.11601667	0.11275868	0.110098837	0.106849486	0.103515246	0.100622538	0.097224027	0.093463531	0.089698564	0.083679564	0.081446395	0.070140271	0.067459033	0.064618561	0.06193179	0.059372774	0.056619575	0.053061236	0.049293795	0.048210007	0.046208444	0.044320436	0.042425835	0.040647474	0.038440356	0.036206195	0.034190954	0.032167695	0.030312114	0.028383794	0.027356647	0.025499509	0.023848812
0.174651473	0.17241911	0.169987577	0.167862575	0.165198585	0.162482729	0.159372527	0.155524686	0.15184006	0.148441063	0.144451311	0.140541769	0.13721504	0.133986548	0.129215638	0.124792363	0.120780869	0.117037065	0.113688136	0.110754846	0.10775663	0.104303396	0.101344537	0.098029492	0.094325951	0.090391008	0.084412043	0.082202058	0.070171932	0.067357328	0.064684557	0.06199624	0.059192596	0.056466647	0.053042634	0.049380164	0.04796337	0.046078965	0.044087599	0.042213671	0.040445495	0.038339427	0.036019428	0.033972934	0.032137866	0.03014693	0.028177033	0.027266273	0.02546338	0.023781325
0.176371226	0.174116881	0.171661406	0.169515479	0.166825258	0.16408266	0.160941831	0.157056102	0.153335194	0.149902729	0.14587369	0.141925652	0.138566165	0.135305883	0.130487995	0.126021165	0.12197017	0.118189502	0.114807597	0.111845424	0.108817685	0.105330448	0.102342453	0.098994766	0.095254757	0.091281067	0.085243229	0.083011483	0.070350548	0.067435512	0.064683167	0.062077915	0.059281344	0.056505599	0.05310464	0.049297959	0.047950342	0.045956936	0.044009095	0.042205959	0.040315717	0.038244752	0.036058934	0.033948719	0.03209695	0.030100501	0.028156549	0.027163909	0.025445459	0.023789396
0.17814313	0.175866137	0.173385993	0.171218507	0.168501258	0.165731107	0.162558725	0.158633958	0.154875668	0.151408718	0.147339202	0.1433515	0.139958263	0.136665226	0.131798936	0.127287229	0.123195537	0.119376887	0.115961005	0.112969073	0.109910916	0.106388644	0.103370631	0.099989311	0.096211729	0.092198118	0.086099621	0.083845453	0.070389816	0.067609283	0.064607005	0.062123776	0.059463551	0.056772755	0.05321346	0.049262131	0.047949692	0.045995921	0.044085596	0.042163524	0.040255432	0.038225998	0.036009113	0.033987129	0.031967343	0.030038403	0.028119984	0.027143916	0.025438387	0.023779745
0.179719863	0.177375661	0.174958274	0.1727466	0.169962792	0.167009479	0.164033367	0.160034493	0.156339674	0.152894273	0.148626173	0.144700485	0.141424252	0.138107715	0.13313584	0.128474673	0.124394367	0.120409191	0.117225609	0.114247873	0.110853598	0.107517936	0.10459964	0.101185296	0.097152511	0.093077132	0.086831494	0.084503338	0.070447259	0.067665509	0.064736084	0.06229701	0.059511234	0.05680394	0.053261677	0.049430638	0.047878716	0.046048248	0.044102796	0.042137256	0.04019512	0.038169586	0.035950118	0.033923166	0.031901635	0.029970146	0.028023514	0.027084005	0.025389227	0.023680782
0.178414104	0.176133648	0.173649731	0.171478948	0.168757566	0.165983201	0.162805993	0.158875256	0.15511125	0.151639026	0.14756332	0.143569552	0.140171154	0.136873108	0.131999416	0.127480846	0.12338293	0.119558471	0.116137394	0.113140911	0.110078102	0.106550472	0.103527868	0.100141405	0.096358077	0.09233836	0.086230587	0.083972991	0.069960006	0.067035638	0.064426612	0.06185487	0.059135292	0.056372123	0.052841969	0.049117862	0.047511044	0.045631977	0.043620183	0.041766533	0.039803734	0.037772315	0.035614242	0.033521299	0.031647524	0.02972825	0.027765996	0.026823884	0.02510206	0.023444021
0.175802639	0.173555562	0.171108002	0.168968993	0.166287445	0.163553688	0.160422986	0.156549783	0.152840871	0.149419471	0.145403421	0.14146811	0.138119454	0.134869683	0.130067327	0.125614896	0.121576962	0.117808482	0.114437479	0.111484856	0.108466878	0.104990882	0.10201252	0.098675626	0.094947674	0.090986795	0.084968421	0.08274387	0.069227592	0.066313666	0.063785586	0.06115716	0.058686791	0.055813212	0.052205857	0.048473128	0.047020251	0.045027348	0.04312811	0.041319058	0.039343057	0.037355305	0.035159612	0.033135418	0.031314881	0.02938154	0.027472345	0.02652131	0.024762942	0.023173672
0.173590173	0.171371374	0.168954617	0.166842528	0.164194726	0.161495374	0.158404071	0.154579613	0.150917377	0.147539035	0.143573527	0.139687742	0.136381229	0.133172355	0.128430437	0.12403404	0.120046922	0.116325869	0.11299729	0.110081825	0.107101828	0.103669578	0.100728699	0.097433798	0.093752763	0.089841731	0.083899099	0.081702543	0.068482241	0.065618802	0.063054219	0.060398665	0.057840291	0.054985758	0.051632812	0.047672147	0.046417716	0.0444221	0.042600032	0.040718092	0.038830421	0.036902259	0.034741685	0.032760774	0.030825298	0.029006159	0.027050011	0.026145161	0.024385657	0.022815804
0.173392027	0.171109443	0.168816167	0.166776925	0.164220001	0.16145119	0.158526591	0.154767689	0.151257018	0.147909653	0.143853994	0.140048399	0.137062137	0.133429177	0.128900399	0.124484455	0.120406287	0.116535113	0.113486076	0.110548125	0.107262227	0.10397334	0.101181251	0.097835688	0.094044154	0.090047183	0.083850966	0.081646816	0.067564797	0.064799821	0.062075376	0.059459047	0.056854381	0.054105693	0.050876456	0.046829206	0.045675396	0.0437782	0.04193276	0.040103751	0.038224946	0.036366636	0.034253544	0.032221805	0.030290486	0.028549553	0.026558027	0.025709197	0.024010392	0.022434779
0.172535058	0.170271435	0.168098451	0.165916481	0.163477234	0.160860305	0.15777554	0.154397774	0.150845315	0.147390853	0.14353828	0.139967927	0.136885978	0.133056515	0.128864756	0.124324333	0.120061453	0.116364708	0.113336812	0.110537748	0.107117014	0.103977793	0.101092302	0.097763623	0.093907911	0.090064292	0.083519213	0.081300995	0.067299624	0.064553227	0.061705428	0.059259534	0.056640345	0.054031473	0.050585419	0.046708088	0.045438158	0.043500264	0.041749296	0.03999951	0.038023472	0.036131413	0.034090839	0.031983036	0.030268821	0.028371914	0.026474815	0.02561062	0.023890773	0.022318972
0.169717476	0.167522134	0.165218409	0.163284207	0.160812414	0.158174743	0.155121287	0.151987177	0.148359253	0.144994833	0.141303729	0.137901079	0.134578104	0.131015912	0.126708702	0.122327331	0.11808196	0.114498182	0.111373521	0.10877343	0.10545341	0.102532976	0.099583801	0.09645326	0.092515886	0.088744027	0.082162711	0.079972607	0.06729127	0.064519471	0.061811556	0.059449943	0.056739507	0.054174792	0.050631611	0.046868329	0.0453915	0.043515932	0.041745046	0.039927336	0.03804284	0.036128227	0.034007739	0.031969233	0.030241244	0.028330854	0.026493423	0.025598123	0.023863626	0.022292323
0.16699359	0.164757278	0.162740133	0.160622873	0.158378694	0.155723418	0.152744755	0.14943348	0.14610381	0.142767114	0.139220584	0.135826202	0.132752821	0.129200473	0.124884517	0.120531022	0.116543775	0.112704831	0.109724515	0.107124272	0.103942701	0.100984209	0.098116992	0.094983009	0.091254588	0.087337446	0.080871566	0.078673404	0.067027218	0.064215323	0.061663035	0.059371734	0.056673834	0.053991323	0.05051065	0.046583705	0.045201802	0.043434416	0.041527491	0.039737374	0.03790243	0.035970634	0.033745639	0.031805396	0.029960631	0.028197474	0.026314534	0.025446156	0.023772823	0.022186256
0.16681404	0.16473546	0.162783132	0.160806234	0.158640555	0.15600703	0.153281551	0.150106367	0.146995238	0.143944124	0.140463495	0.136994361	0.134079261	0.130554511	0.126176544	0.121761151	0.117720783	0.114055007	0.111177128	0.108254913	0.10519813	0.102302184	0.09924129	0.095992712	0.092269682	0.088319391	0.080882169	0.078795348	0.066908856	0.064033932	0.061437656	0.059147388	0.056650042	0.053821167	0.05033299	0.04629994	0.045019286	0.04323483	0.041423635	0.039583524	0.037703207	0.035734685	0.033670024	0.031628789	0.029839789	0.028087584	0.026208047	0.025337635	0.023723408	0.022102026
0.166970538	0.165145848	0.163159463	0.161335834	0.159294198	0.156924274	0.1543419	0.151544333	0.148611617	0.145774573	0.142560412	0.139143291	0.136198623	0.132692242	0.128394548	0.124035067	0.119879952	0.116289813	0.113544473	0.110510853	0.107316621	0.104361373	0.10140066	0.098063145	0.094106778	0.090117625	0.081149285	0.079196106	0.066852011	0.064336779	0.061509617	0.059103201	0.056647051	0.05392738	0.050233603	0.046234078	0.044905005	0.043052349	0.041392259	0.039475028	0.037684732	0.035664493	0.033646415	0.031587983	0.029849064	0.027991952	0.026180054	0.025284581	0.023673073	0.022067105
0.164374929	0.162616778	0.16077116	0.15910675	0.157076968	0.15503459	0.152557791	0.149777527	0.147198491	0.144242302	0.141326863	0.138054835	0.135381854	0.131918634	0.127593715	0.123330544	0.119404415	0.115776857	0.112982463	0.10999902	0.107005375	0.103824509	0.101061605	0.097668073	0.093618538	0.089729768	0.079983993	0.078155676	0.067322364	0.064885552	0.062057608	0.059714093	0.057044558	0.054238627	0.050596015	0.04653037	0.04522663	0.043389065	0.041638856	0.039775963	0.038052584	0.035904378	0.033918872	0.031846535	0.030078958	0.028161544	0.026345616	0.025461266	0.023764741	0.022166353
0.161153393	0.159479772	0.157733449	0.156160864	0.1541545	0.152331092	0.149909691	0.147266413	0.144713589	0.141861091	0.138981199	0.135857875	0.133401634	0.130166253	0.126006471	0.12167431	0.117990465	0.114392744	0.111545173	0.108702312	0.105574922	0.10264139	0.099861172	0.096555879	0.092467505	0.088772542	0.078448814	0.076711864	0.068201108	0.06552195	0.062771872	0.060356015	0.057738256	0.054957177	0.051249671	0.047157927	0.04577661	0.044035807	0.042131767	0.040301588	0.038457475	0.036324109	0.034303089	0.032189752	0.030356402	0.028536654	0.026669112	0.025696166	0.024013456	0.022336228
0.158813852	0.157273198	0.155589685	0.1541161	0.152330509	0.150579358	0.148318802	0.145898168	0.143391462	0.140868008	0.138078017	0.13529116	0.132666944	0.129755	0.12587032	0.121611221	0.117940176	0.11435609	0.111503248	0.108733292	0.105344729	0.102689741	0.099842224	0.0964945	0.092749383	0.088871772	0.07744033	0.075775304	0.068806143	0.06612492	0.063342431	0.060814178	0.05824559	0.055633979	0.051766589	0.04759082	0.046144888	0.044442392	0.04254543	0.040647837	0.03880905	0.036716644	0.034418471	0.032416588	0.030581348	0.028772205	0.026903996	0.025879515	0.024190101	0.022559413
0.157659826	0.156203576	0.154578413	0.153272052	0.151652801	0.14995184	0.148025553	0.145754992	0.143551089	0.141401543	0.1387149	0.136441372	0.133993473	0.13130381	0.127558548	0.123630491	0.120056461	0.116535067	0.113728273	0.110904459	0.107589996	0.104784705	0.102137417	0.098623897	0.094977651	0.090781081	0.076969652	0.07545318	0.069171285	0.066261589	0.063610741	0.061183599	0.058595381	0.055828642	0.05189675	0.047718789	0.046217471	0.044471628	0.04263965	0.040757073	0.039000263	0.036828645	0.034474115	0.032431395	0.030635649	0.028812045	0.026917023	0.025965529	0.024205166	0.02265986
0.155239384	0.153860494	0.15236378	0.151194932	0.149594637	0.148058091	0.146237855	0.144107922	0.142175477	0.140187581	0.137794774	0.135598717	0.133610155	0.131084949	0.127423553	0.123713833	0.120346473	0.116852323	0.114221352	0.111438795	0.108206275	0.105407149	0.102785207	0.099442883	0.095587592	0.091424519	0.075871186	0.074466058	0.069296633	0.066295985	0.063671377	0.061322458	0.058764996	0.05600883	0.051962159	0.047722523	0.046148822	0.044397326	0.042500103	0.040653808	0.038860347	0.036777799	0.034430782	0.032282459	0.030503044	0.02873046	0.026807037	0.025851287	0.024111001	0.022555798
0.152744794	0.151383551	0.150072658	0.148932558	0.147392977	0.145933846	0.144162388	0.142120694	0.14031031	0.13843206	0.136267027	0.133990572	0.132110697	0.12982437	0.126525889	0.122849869	0.119637881	0.116394186	0.11382459	0.110839536	0.107777991	0.105144402	0.102448773	0.099201389	0.095397358	0.091234877	0.074718982	0.073335393	0.068972122	0.066068937	0.063437205	0.061038742	0.058398318	0.055705291	0.051664024	0.047424747	0.045878391	0.044120298	0.042234914	0.040400139	0.038617868	0.036548316	0.034215943	0.032081025	0.030312713	0.028551189	0.026656986	0.025689982	0.023960554	0.022415056
0.15044327	0.14915705	0.147926804	0.14667866	0.145237016	0.14386415	0.142106071	0.140262777	0.138282193	0.136581576	0.134441779	0.132401399	0.130557367	0.128363459	0.125472134	0.122014539	0.118773473	0.115689489	0.113117312	0.110198046	0.107327092	0.104656258	0.101898997	0.098838592	0.094908961	0.091009168	0.073609118	0.072212885	0.068310419	0.065435087	0.062828603	0.060453151	0.057838058	0.055170867	0.051168371	0.046969764	0.045438244	0.043697018	0.041829722	0.040012549	0.038247377	0.036197679	0.033887683	0.031773247	0.0300219	0.028277276	0.026401244	0.025443518	0.023730682	0.022200011
0.146734982	0.145480466	0.144280544	0.143063166	0.141657057	0.140318031	0.138603287	0.136805428	0.134873664	0.133214965	0.131127913	0.129137826	0.127339248	0.125199417	0.122379361	0.119006992	0.115845816	0.112837849	0.110329074	0.107481766	0.104681578	0.102076578	0.09938728	0.096402311	0.092569542	0.088765876	0.071794721	0.070432903	0.067973518	0.065112366	0.062518737	0.060155	0.057552805	0.054898768	0.050916013	0.046738113	0.045214146	0.043481508	0.041623421	0.03981521	0.038058744	0.036019155	0.033720552	0.031595057	0.029873834	0.028137815	0.026271036	0.025318033	0.023613644	0.022074147
0.144460184	0.143304934	0.1420924	0.140892115	0.139546049	0.138213364	0.136517618	0.134800344	0.132923019	0.131211475	0.129200211	0.127265429	0.12565381	0.123497836	0.120692764	0.11751428	0.114299617	0.111311971	0.10879687	0.106338036	0.103364967	0.100798985	0.098130194	0.095069378	0.091194814	0.087606295	0.070561678	0.069260945	0.067512839	0.064521724	0.062105401	0.059757292	0.057149173	0.054535811	0.05047075	0.046306345	0.04489806	0.043058917	0.041249509	0.039472282	0.03768732	0.035698419	0.033404579	0.03133105	0.029607194	0.027885117	0.02605409	0.025020566	0.023365076	0.021804563
0.142698905	0.14155774	0.14035999	0.139174338	0.137844684	0.136528247	0.134853176	0.13315684	0.131302403	0.129611726	0.127624984	0.125713791	0.124121821	0.121992134	0.119221261	0.116081529	0.11290606	0.10995484	0.107470403	0.105041547	0.102104727	0.09957003	0.096933777	0.093910279	0.090082954	0.086538186	0.069701381	0.068416506	0.066928148	0.064133321	0.061658277	0.059157372	0.056643826	0.054053233	0.050112426	0.045772542	0.04435556	0.042576344	0.040691147	0.03902421	0.037226727	0.035218465	0.032961331	0.030977034	0.029209287	0.027514366	0.025641839	0.024654874	0.023044943	0.021501384
0.141361911	0.140231437	0.139044909	0.137870366	0.13655317	0.135249067	0.133589691	0.131909248	0.130072186	0.12839735	0.126429222	0.124535936	0.122958881	0.120849148	0.118104237	0.114993922	0.111848205	0.108924636	0.106463477	0.104057377	0.101148073	0.098637124	0.096025571	0.093030401	0.089170861	0.085727381	0.069048325	0.067775488	0.066441279	0.063664935	0.061173321	0.058772671	0.056279272	0.0537855	0.049688081	0.045415902	0.043830763	0.042123234	0.040192923	0.038658924	0.036838098	0.034754276	0.032597905	0.030577233	0.02881745	0.027081057	0.025208316	0.024342596	0.022753727	0.021166872
0.140567941	0.139443817	0.138263953	0.137096007	0.135786209	0.134489431	0.132839374	0.13116837	0.129341626	0.127676197	0.125719122	0.12383647	0.122268273	0.120170389	0.117440895	0.11434805	0.111212319	0.108312853	0.105765518	0.103388818	0.100579967	0.098030062	0.095307612	0.092393501	0.088537454	0.085158485	0.068627529	0.067362184	0.065870258	0.063088582	0.060479462	0.058262811	0.055795586	0.053089353	0.049065807	0.04479214	0.043190247	0.041463232	0.039625829	0.0380072	0.036355777	0.034214688	0.032066313	0.03012747	0.02839915	0.026600314	0.024784232	0.023985148	0.022386382	0.020788102
0.141237569	0.140028386	0.138789762	0.13771208	0.136385876	0.134968789	0.133445831	0.131650231	0.130010911	0.128272032	0.126297016	0.124353554	0.122755276	0.12060966	0.117857752	0.114575546	0.111528293	0.108575363	0.105929123	0.10357621	0.100656885	0.098062572	0.095544942	0.092327426	0.088569044	0.084969691	0.068702839	0.067428393	0.065316752	0.062558451	0.059971254	0.05777323	0.055292355	0.052629122	0.048653508	0.04425607	0.042780465	0.041091467	0.039292855	0.037482582	0.035968408	0.033905482	0.031687289	0.029845448	0.028106383	0.026323327	0.024515522	0.02367407	0.022067611	0.020528451
0.142204435	0.14090625	0.139645343	0.138575582	0.137218263	0.135767467	0.134207991	0.132363035	0.130677937	0.12891155	0.126867605	0.124918695	0.123271404	0.120980407	0.118168062	0.114761631	0.111703478	0.108613668	0.106119651	0.103561582	0.100731827	0.098067679	0.095576328	0.092458477	0.088850706	0.084999988	0.069181978	0.067865851	0.065104106	0.062354785	0.059776011	0.057585143	0.055112345	0.052457782	0.048495111	0.04411199	0.042641188	0.04095769	0.039164932	0.037360553	0.035851309	0.033795099	0.031584127	0.029748283	0.02801488	0.026237629	0.024435709	0.0235191	0.021905401	0.020452618
0.143141586	0.14187376	0.140575342	0.139478716	0.138100331	0.136697857	0.135014143	0.133203267	0.131469392	0.129611223	0.127597552	0.125560235	0.12377411	0.121525298	0.118577507	0.115275791	0.11221576	0.108912776	0.106461598	0.103761633	0.101015814	0.098284671	0.095642501	0.092517884	0.089080311	0.085196123	0.06964214	0.068327628	0.064604409	0.061874368	0.059315463	0.057201924	0.054687728	0.052053618	0.048121477	0.043772126	0.042312656	0.040642128	0.038863183	0.037072707	0.03557509	0.033534722	0.031340785	0.029519085	0.027799037	0.026035479	0.024247442	0.023337896	0.02173663	0.020295039
0.144475833	0.143124208	0.14188055	0.140703778	0.139298475	0.137858867	0.136203714	0.13428539	0.13252913	0.130647358	0.128569693	0.126466911	0.124389614	0.1222914	0.119314981	0.115823138	0.112848315	0.109405983	0.106810912	0.104188788	0.10142314	0.098558758	0.095860926	0.092753873	0.089110503	0.085433786	0.070063546	0.068737875	0.064355509	0.061723512	0.059155249	0.057038898	0.054443966	0.051881466	0.047950689	0.043580495	0.042105384	0.040436664	0.03866693	0.037015649	0.03542372	0.033387189	0.031230107	0.029326728	0.027671078	0.025912758	0.024140693	0.023185818	0.021594986	0.02016279
0.14577912	0.144363411	0.143142751	0.141986925	0.140494432	0.138985853	0.137274905	0.135253077	0.133399506	0.131525364	0.129310169	0.127109473	0.12505302	0.122881074	0.119703388	0.115904606	0.112879299	0.109382229	0.106787574	0.104219349	0.101351122	0.098553337	0.095716537	0.092716915	0.08896341	0.085248892	0.070646004	0.069298019	0.064323292	0.061821123	0.059291686	0.057073786	0.054422048	0.051668334	0.047920497	0.043403559	0.041942443	0.04030076	0.038528596	0.036828905	0.035325288	0.033270054	0.031072551	0.029258202	0.027597945	0.025782028	0.024018904	0.023068845	0.021486039	0.020061068
0.147439255	0.146032088	0.144739766	0.143540266	0.141979558	0.140541306	0.138772657	0.136687576	0.134688492	0.132764568	0.130462547	0.128157897	0.126243595	0.123750527	0.12033292	0.1166146	0.113224478	0.109883459	0.107229206	0.104619841	0.101772805	0.098889431	0.096133736	0.092928904	0.089321399	0.085451611	0.071482137	0.07007765	0.064690428	0.062117242	0.059412149	0.057104396	0.054659813	0.05182137	0.047946373	0.043614816	0.041949509	0.040284972	0.03849936	0.036932295	0.03530277	0.033251436	0.031034535	0.029247751	0.027584097	0.025741082	0.024017467	0.023084941	0.02145621	0.020067915
0.149548515	0.148184125	0.146866866	0.145604109	0.144066048	0.14255019	0.140762006	0.138676675	0.136647856	0.134705039	0.13230316	0.129981936	0.127905021	0.125378562	0.121938051	0.118196516	0.114648172	0.111299225	0.108751112	0.106002118	0.103186059	0.10020236	0.09742728	0.094176359	0.090612897	0.086584317	0.072535359	0.071066875	0.065217657	0.062488402	0.05971665	0.05743865	0.055064255	0.052263506	0.04826298	0.043789597	0.042164686	0.04046256	0.038751665	0.03710104	0.035392874	0.033447174	0.031174495	0.029268704	0.027632953	0.025817038	0.024096731	0.023191429	0.021569135	0.020130948
0.151825222	0.150473028	0.149090498	0.147798722	0.146235893	0.144640293	0.142806243	0.1406669	0.138620594	0.136566882	0.134238853	0.131761216	0.129544055	0.127061253	0.123471074	0.119620323	0.115964771	0.112412083	0.109839389	0.107142645	0.104160551	0.101207786	0.098472594	0.0951868	0.091420225	0.087426106	0.073650304	0.072110924	0.065265708	0.062598476	0.059889144	0.057507799	0.055057828	0.052230843	0.048296497	0.043641796	0.04216363	0.040483429	0.038747109	0.037051434	0.03535625	0.033464017	0.031199207	0.029237224	0.027603942	0.025796448	0.024057545	0.023119582	0.021566966	0.020086437
0.154448927	0.152971103	0.151569758	0.150237114	0.148595833	0.147035173	0.14514863	0.142920233	0.140758196	0.138549607	0.136254671	0.133795772	0.131386539	0.128746086	0.125049448	0.121087609	0.117378053	0.113605066	0.110872317	0.108364119	0.105271492	0.102230551	0.099716454	0.096354126	0.092333625	0.088325643	0.074874076	0.073269105	0.064796767	0.0621487	0.059458835	0.0570946	0.054662232	0.05185556	0.047949482	0.043328225	0.041860681	0.040192552	0.038468707	0.036785216	0.035102212	0.033223575	0.030975037	0.029027152	0.027405605	0.025611098	0.023884689	0.022953466	0.021412006	0.019942114
0.15607552	0.154501158	0.153059216	0.151692882	0.149990665	0.148335337	0.146302357	0.144071122	0.141834546	0.139416266	0.136957393	0.134470287	0.13193724	0.129159542	0.125359176	0.12119636	0.117386505	0.113576261	0.110813069	0.108309481	0.105328835	0.10217354	0.099626248	0.096223925	0.092263847	0.088172648	0.075558675	0.073928204	0.064470749	0.061836005	0.059159674	0.056807335	0.054387205	0.051594654	0.047708229	0.043110224	0.041650063	0.039990327	0.038275156	0.036600135	0.034925599	0.033056414	0.03081919	0.028881105	0.027267717	0.025482238	0.023764516	0.022837978	0.021304273	0.019841777
0.156200838	0.154488207	0.152973069	0.151569639	0.149902748	0.148004019	0.145848856	0.143382992	0.141171741	0.138567167	0.135998713	0.133208936	0.130863707	0.127696376	0.123718508	0.119591566	0.115519005	0.111914044	0.109061168	0.106428189	0.103602266	0.100367425	0.097708434	0.094315216	0.090666952	0.086856248	0.075462591	0.073783406	0.063900848	0.061289394	0.058636721	0.056305176	0.053906439	0.051138573	0.047286503	0.042729143	0.04128189	0.039636825	0.037936816	0.036276601	0.034616868	0.032764205	0.030546758	0.028625805	0.027026679	0.025256983	0.023554445	0.022636097	0.02111595	0.019666382
0.156700386	0.154938317	0.153329735	0.15192806	0.150154549	0.148160713	0.146004957	0.143224037	0.140937856	0.13832168	0.135483041	0.132530015	0.129970479	0.126834054	0.122695368	0.118387138	0.114468711	0.110708173	0.107925566	0.105236857	0.102338013	0.099318288	0.096548768	0.09332539	0.089671908	0.085901098	0.075574413	0.073794511	0.063325801	0.060810285	0.058292149	0.055882211	0.053453407	0.050714623	0.046981331	0.042278037	0.040719905	0.039100746	0.037485089	0.035895335	0.034220233	0.032366613	0.030162439	0.028256367	0.026657157	0.024926416	0.023187561	0.022299812	0.020824652	0.019364056
0.157793188	0.156069292	0.15438322	0.152972434	0.151078068	0.149018062	0.146849656	0.144152236	0.141686033	0.139013529	0.135964125	0.132877381	0.130115584	0.12715201	0.122961417	0.118386491	0.11455364	0.11065936	0.107996981	0.105382176	0.102291664	0.099511947	0.096541103	0.093389741	0.089643743	0.085733106	0.076052568	0.074220484	0.062681896	0.060130711	0.057700103	0.055418529	0.052946667	0.050259049	0.046620314	0.041835363	0.040072353	0.038568777	0.036958646	0.035429274	0.033717624	0.031861604	0.029753729	0.027864298	0.026230198	0.024590913	0.022823883	0.021966518	0.020450963	0.01904252
0.156710227	0.154889526	0.153100961	0.151575028	0.149659244	0.147322843	0.145046451	0.142160143	0.139511502	0.136492416	0.133334293	0.130059047	0.127447436	0.124279293	0.120038182	0.115516302	0.111717645	0.107820323	0.105196581	0.102755793	0.099563265	0.096887362	0.094166311	0.090962852	0.087189355	0.083479291	0.075233289	0.073229105	0.062246383	0.059636209	0.057109844	0.054865146	0.052461645	0.04979606	0.045955072	0.041276339	0.039491244	0.03798728	0.036357623	0.034839525	0.03330066	0.031397014	0.029329952	0.027430095	0.025891128	0.024223208	0.022488698	0.021655306	0.020109014	0.018748778
0.156053373	0.154192711	0.152327927	0.150677025	0.148801881	0.146279308	0.143892241	0.14077584	0.137815937	0.134689356	0.131503089	0.128087996	0.125392594	0.122211254	0.117829767	0.113319198	0.109457069	0.105661603	0.103077951	0.100615815	0.097658641	0.094921596	0.092435831	0.089188527	0.085468951	0.081668485	0.074625287	0.07250781	0.062138327	0.059532684	0.057010705	0.054746609	0.052370574	0.049709617	0.045665373	0.040944977	0.039282179	0.037711896	0.03607677	0.03456285	0.033116915	0.031185645	0.029078228	0.027251932	0.025745761	0.024020259	0.022301226	0.021445735	0.019943004	0.018553919
0.157492191	0.155614374	0.153732396	0.152066273	0.15017384	0.147628008	0.145218933	0.142073798	0.139086605	0.135931197	0.132715552	0.129268972	0.126548718	0.123338046	0.118916162	0.114364005	0.110466267	0.106635807	0.104028333	0.101543497	0.098559057	0.095796777	0.093288093	0.090010848	0.086256978	0.082421472	0.075313335	0.073176334	0.06182932	0.059236634	0.056727197	0.054469719	0.052110141	0.049462416	0.045438283	0.040625657	0.039044267	0.037495098	0.035861282	0.034367007	0.032829545	0.030965931	0.028873576	0.027094322	0.025519853	0.023844174	0.022147404	0.021264021	0.019814079	0.018416361
0.158444721	0.156375772	0.154627617	0.152965316	0.150952539	0.148569647	0.14595048	0.14292318	0.139943934	0.136654787	0.133345423	0.130056143	0.127225305	0.124051446	0.119509082	0.114868372	0.111220511	0.107161376	0.104576139	0.102096044	0.098881496	0.096198766	0.093753955	0.09043413	0.086490203	0.082638085	0.075757151	0.073583176	0.061641856	0.059046708	0.056545317	0.054295077	0.051943064	0.049303829	0.045292598	0.040495402	0.038919082	0.037374881	0.035746302	0.034256818	0.032724286	0.030866647	0.028781001	0.026992106	0.025392759	0.023759126	0.02206806	0.021195844	0.019711593	0.018329941
0.159415108	0.157333488	0.155574627	0.153902145	0.151877041	0.149479555	0.146844347	0.143798507	0.140801014	0.137491723	0.134162091	0.130852666	0.12800449	0.124811193	0.12024101	0.115571878	0.111901676	0.107817681	0.105216611	0.102721327	0.099487091	0.096787931	0.094328147	0.09098799	0.087019909	0.083144198	0.076221122	0.074033833	0.061705978	0.059093783	0.056533021	0.054245464	0.051939258	0.049273358	0.045251211	0.040458398	0.03888352	0.037340729	0.035713639	0.034205576	0.032687651	0.030838442	0.028734692	0.026948182	0.025332583	0.023687029	0.021982074	0.021127366	0.019665856	0.018275823
0.161082872	0.158997474	0.157297454	0.155581685	0.153650833	0.151254265	0.148602864	0.145599231	0.142437448	0.139272997	0.136074953	0.1326983	0.129648206	0.126511369	0.121894689	0.117171802	0.113312155	0.109388948	0.106742083	0.104090444	0.101109262	0.098242086	0.095634643	0.092276648	0.088434901	0.084308113	0.077056377	0.074902514	0.061799638	0.059086464	0.056637676	0.054309125	0.052071207	0.049285574	0.04522271	0.040397495	0.038818872	0.037248789	0.035659507	0.034117229	0.032583528	0.030777994	0.028669183	0.026876163	0.025273605	0.023615278	0.02190102	0.021037707	0.019624084	0.018216721
0.162022607	0.160210058	0.158350376	0.15667015	0.154680392	0.152304255	0.149689119	0.14658813	0.143396221	0.140521114	0.137139332	0.133670442	0.130775003	0.127464482	0.122895939	0.118166935	0.114210318	0.110318576	0.107537518	0.10492962	0.102047853	0.099102469	0.096435625	0.093038738	0.089233275	0.085140748	0.077494774	0.075306582	0.061800763	0.059170529	0.056745187	0.054494965	0.052074745	0.049348532	0.045295739	0.040367482	0.038718113	0.037130518	0.035566949	0.034028674	0.032498954	0.030639426	0.028570758	0.026777588	0.025199557	0.023513028	0.021803569	0.020940813	0.019540005	0.018155246
0.161648294	0.159839933	0.157984547	0.156308203	0.154323042	0.151952394	0.1493433	0.146249474	0.143064939	0.140196475	0.136822506	0.133361629	0.13047288	0.127170007	0.122612019	0.11789394	0.113946463	0.110063713	0.107289079	0.104687206	0.101812097	0.098873517	0.096212835	0.092823795	0.089027124	0.084944051	0.077315741	0.075132605	0.061968486	0.059244022	0.056802755	0.05466577	0.05212565	0.049432281	0.045251405	0.040285205	0.038630945	0.037028665	0.035505456	0.033944871	0.032441535	0.030546764	0.028487498	0.026728733	0.025138584	0.023426621	0.021739484	0.020902591	0.019476138	0.018120589
0.161381012	0.15957564	0.157723322	0.15604975	0.154067871	0.151701144	0.149096364	0.146007654	0.142828384	0.139964663	0.136596272	0.133141118	0.130257146	0.126959734	0.122409282	0.117699004	0.113758055	0.109881724	0.107111679	0.104514108	0.101643753	0.098710032	0.096053749	0.092670312	0.08887992	0.084803598	0.077187901	0.075008375	0.062078037	0.059348756	0.056903174	0.05476241	0.052217799	0.04951967	0.045331402	0.040356423	0.038699238	0.037094126	0.035568224	0.03400488	0.032498886	0.030600766	0.028487495	0.026746874	0.025183025	0.023455889	0.021777915	0.020930971	0.019430156	0.018073507
0.161452499	0.15969776	0.157896626	0.156326218	0.154295126	0.151979051	0.149336767	0.14622016	0.143110028	0.140385224	0.136837821	0.133353489	0.130775762	0.127215122	0.122868071	0.11815861	0.114385054	0.110463936	0.107609875	0.104994362	0.101924917	0.09906919	0.096424744	0.093037503	0.089103949	0.08508748	0.077295382	0.075152678	0.062007761	0.059281571	0.056838756	0.054700416	0.052158686	0.049463611	0.045280085	0.040310737	0.038540574	0.036996003	0.035430738	0.033944797	0.032413465	0.030471441	0.028343924	0.026578521	0.024981546	0.023326796	0.021674553	0.020819302	0.019295157	0.017940908
0.161493313	0.159714657	0.157946897	0.156359608	0.154277906	0.152095777	0.149351243	0.146278712	0.143486686	0.140615846	0.137165062	0.133904866	0.131032854	0.127546799	0.12311531	0.118261581	0.114499591	0.110387703	0.107669879	0.105004466	0.101885237	0.098982878	0.09642688	0.092852805	0.089025365	0.084876429	0.07698715	0.074847208	0.062056052	0.059327738	0.056883021	0.054743016	0.052199307	0.049502132	0.045315348	0.040318922	0.038421497	0.036920558	0.035325859	0.033843223	0.032362591	0.030412451	0.028253224	0.026446343	0.02481348	0.023185276	0.021517727	0.020623446	0.019185459	0.017817472
0.161491614	0.159753064	0.157935213	0.156299075	0.154269193	0.152106448	0.149476204	0.146343703	0.14379552	0.140894143	0.137485685	0.134309421	0.131344941	0.127844725	0.123671934	0.118671899	0.114787474	0.1107791	0.108052016	0.10536397	0.102059736	0.099313968	0.096560469	0.093033456	0.089148359	0.084979635	0.076855076	0.074782163	0.062055027	0.059367115	0.056859462	0.054561533	0.052119639	0.049461802	0.045116746	0.040216794	0.038319666	0.036787092	0.035188665	0.033637523	0.03222519	0.030358565	0.028197863	0.026408255	0.024762098	0.023116794	0.021376497	0.020496258	0.019067003	0.017701316
0.160846171	0.159089824	0.157220116	0.155724922	0.153607491	0.151531792	0.149069289	0.146080426	0.143334223	0.140405277	0.137021468	0.133964461	0.131053604	0.127675901	0.123436944	0.118495451	0.114619705	0.110762699	0.108010459	0.105376364	0.102050012	0.099273292	0.09654113	0.093154171	0.089152022	0.085245881	0.076784242	0.074686788	0.062006173	0.05934275	0.056791825	0.054412729	0.052006947	0.049426015	0.044992473	0.040098117	0.038157623	0.036647944	0.03500854	0.033481425	0.032011504	0.030162383	0.028009662	0.026255121	0.024631789	0.023007413	0.021256559	0.020382512	0.01894107	0.017577617
0.160025564	0.158314952	0.156539017	0.154987936	0.152944665	0.150936336	0.148469467	0.145509305	0.142852046	0.140251349	0.136919294	0.13355992	0.130962583	0.127617367	0.123366727	0.118582967	0.114368718	0.110525848	0.107805624	0.105008399	0.101960886	0.098967605	0.096411632	0.093043642	0.088889256	0.08488072	0.076215147	0.074140224	0.061765141	0.059087176	0.056599635	0.054266228	0.051834824	0.049140719	0.044841878	0.039828277	0.037927085	0.036393705	0.034808894	0.033349603	0.031756507	0.029898442	0.027807481	0.02601612	0.02442459	0.022763411	0.021097396	0.02018207	0.018741115	0.017402217
0.158745455	0.15698857	0.155415519	0.153872773	0.15195357	0.149995719	0.147650421	0.144887933	0.142351927	0.139634516	0.136565863	0.13326374	0.130885418	0.127561046	0.123020711	0.118677343	0.114351249	0.11040592	0.107772273	0.104917673	0.101918831	0.098726335	0.09626099	0.092961845	0.088693562	0.084700951	0.075518749	0.073437981	0.061344323	0.058692982	0.056289607	0.053975431	0.051543413	0.048752061	0.044664456	0.039430435	0.037517808	0.035995162	0.034415338	0.032992458	0.031386805	0.029560079	0.027541852	0.025761771	0.024148395	0.02256112	0.020866333	0.019925052	0.018495214	0.017166416
0.157373238	0.155691153	0.15417201	0.152563965	0.15089517	0.148885354	0.146562089	0.143980426	0.141463148	0.138660577	0.135770721	0.132596644	0.130206774	0.126829465	0.122682818	0.118138036	0.114135565	0.11018914	0.107421296	0.104782088	0.101713507	0.09860111	0.095879552	0.092763828	0.088356699	0.0844352	0.074877832	0.072802401	0.061416886	0.058681471	0.056332638	0.054051137	0.051528155	0.048736258	0.04459659	0.039251532	0.037310457	0.035775972	0.034178094	0.032701925	0.031195887	0.029371092	0.027340997	0.025616479	0.023958365	0.022404381	0.020708233	0.019775482	0.018369569	0.016986687
0.155996707	0.15441977	0.152868297	0.151388289	0.149693858	0.147754029	0.14545828	0.143020544	0.140327842	0.137952873	0.135078764	0.131878403	0.129571254	0.12630712	0.1224938	0.117658009	0.113716229	0.109979274	0.107162106	0.10444022	0.101329203	0.098371423	0.095799882	0.092653748	0.088267859	0.084372596	0.074282954	0.072263966	0.061602345	0.058920424	0.056532022	0.05422402	0.051776178	0.048854869	0.044596686	0.039293165	0.037356235	0.035787611	0.034190115	0.032709386	0.031244467	0.029406449	0.027363504	0.025574284	0.023964398	0.022325386	0.020661696	0.019762499	0.018336144	0.016977417
0.154164473	0.152699583	0.151154222	0.149751887	0.147913203	0.146115619	0.144036277	0.14156474	0.13900644	0.13672923	0.133856585	0.130904473	0.128469234	0.125373694	0.121401919	0.116880871	0.112972317	0.10916508	0.106454872	0.10366036	0.100434211	0.097850371	0.095195783	0.09188897	0.087752747	0.083848841	0.073460201	0.071551228	0.061713165	0.058905775	0.056531072	0.054172003	0.051852642	0.048896257	0.044544744	0.039283624	0.037327056	0.035802335	0.034190112	0.032732621	0.0312338	0.02939395	0.027371523	0.025504866	0.02398133	0.022310977	0.020633086	0.01974814	0.018307181	0.016973562
0.153249305	0.151717593	0.150232061	0.148871891	0.147079253	0.145329914	0.143362155	0.140906922	0.138610862	0.136408554	0.133685745	0.130892587	0.128171417	0.125275491	0.121449872	0.117032952	0.113187603	0.109289615	0.106698179	0.103975549	0.100893407	0.098098243	0.095416472	0.092081046	0.088101033	0.084117286	0.073074053	0.071286756	0.061711765	0.058726392	0.05645909	0.054019808	0.05171627	0.048886856	0.044462305	0.039223782	0.037211244	0.035693855	0.034181392	0.032706926	0.031161481	0.029338531	0.027308949	0.025445035	0.023944912	0.022267916	0.020588344	0.019712945	0.018273226	0.016929513
0.152716325	0.151225959	0.14981631	0.148508723	0.146819714	0.145108056	0.143310771	0.140982518	0.13883993	0.136838177	0.134326241	0.131686887	0.12917033	0.126441721	0.122877916	0.118559652	0.114813828	0.110968578	0.108415825	0.105666244	0.102631712	0.099685296	0.097033405	0.093795351	0.089782127	0.085629748	0.07297599	0.071289827	0.061736307	0.058696163	0.056457927	0.054035578	0.051647733	0.048842699	0.044463737	0.039242834	0.037125004	0.035556988	0.034072795	0.03265686	0.031045171	0.02927219	0.027236111	0.025351864	0.023839381	0.022162684	0.020485018	0.019618534	0.018198415	0.016861114
0.152020866	0.150625036	0.149261136	0.147955241	0.146363608	0.144803235	0.143014135	0.14087074	0.138837782	0.136870076	0.134407667	0.131968751	0.129889615	0.127172034	0.123690737	0.119715279	0.116080021	0.112284939	0.109605402	0.106986215	0.10390391	0.100919978	0.098250186	0.095055437	0.090807144	0.086743551	0.072780496	0.071166184	0.061499718	0.058731941	0.056303517	0.053915578	0.051533428	0.048669986	0.04422304	0.038982291	0.036848326	0.035421985	0.033807721	0.032410422	0.030796387	0.029070847	0.02706265	0.025156294	0.023661149	0.02202054	0.020258456	0.01944484	0.018019459	0.01670705
0.1504983	0.149110256	0.147760072	0.146467349	0.144902572	0.143368723	0.141575895	0.139454055	0.137441541	0.135493624	0.133055978	0.13064159	0.128583363	0.125895887	0.122446824	0.118511346	0.114912647	0.111155731	0.10850314	0.105910294	0.102858986	0.099905062	0.09726212	0.0940995	0.08989393	0.085871203	0.072048569	0.070450492	0.061252993	0.058464321	0.056040977	0.053728385	0.051362429	0.04851225	0.043941755	0.038603048	0.036554525	0.035192578	0.033580426	0.03216835	0.030602445	0.028885526	0.026843996	0.025019113	0.023509437	0.02182038	0.020105633	0.01927928	0.017902839	0.016566855
0.149461158	0.148093819	0.146726163	0.145431761	0.14389219	0.142400968	0.140471871	0.138495937	0.13653827	0.134656174	0.132263875	0.129883303	0.127885465	0.125270379	0.121791579	0.117907565	0.114251425	0.110675445	0.107950413	0.10549283	0.102442009	0.099569678	0.096852541	0.093641048	0.089488081	0.0855133	0.071570826	0.069996139	0.061153975	0.058203846	0.055788746	0.053639208	0.051172226	0.04842531	0.043762887	0.038220417	0.036367839	0.03488415	0.033253091	0.031899355	0.030383591	0.028660555	0.0266035	0.024802717	0.023347272	0.02157717	0.019952159	0.019113498	0.017792621	0.016494539
0.148504405	0.147178273	0.145849426	0.144561358	0.143042113	0.141545146	0.139589256	0.137652465	0.135694883	0.133810757	0.131585776	0.129202205	0.127124321	0.124715133	0.121254458	0.11723703	0.113665119	0.110111055	0.107441181	0.104901155	0.101843323	0.099081273	0.096380117	0.093082269	0.089027505	0.084901086	0.071022568	0.06946737	0.060911079	0.058120919	0.05561637	0.053486899	0.050761858	0.048239304	0.043477874	0.037932419	0.036160058	0.034623532	0.033048541	0.031655847	0.03010995	0.028457941	0.026413962	0.024580192	0.023120144	0.021441966	0.019763851	0.018986924	0.017593228	0.01634212
0.148008187	0.14668454	0.14539513	0.144159804	0.14264124	0.141145013	0.139352685	0.137337943	0.135391036	0.133493375	0.131238615	0.129029078	0.126841221	0.124614346	0.12113417	0.117207156	0.113716742	0.110165415	0.107535968	0.104862746	0.101900618	0.099058044	0.096423688	0.093149399	0.089000986	0.084754138	0.070754436	0.069239235	0.060701422	0.058032744	0.055515696	0.053197557	0.050534301	0.047867117	0.043350292	0.037886372	0.035942064	0.034416227	0.032964334	0.03153827	0.030018897	0.028338931	0.026338889	0.02453202	0.022922699	0.021338106	0.019701364	0.018882224	0.01748752	0.016226201
0.148090172	0.14672123	0.145380752	0.144143062	0.142723761	0.141164596	0.139503957	0.1374428	0.135512095	0.13367343	0.131352293	0.129219726	0.12711889	0.124868755	0.121269621	0.117357251	0.113912739	0.110390144	0.107767991	0.105131125	0.102255337	0.099369652	0.096637942	0.093503494	0.089209409	0.084996768	0.0707855	0.069294087	0.060432696	0.05778253	0.055253887	0.05295247	0.050568636	0.047612769	0.043257509	0.037680704	0.035645025	0.034168811	0.032689749	0.031346713	0.029906471	0.028167939	0.026198391	0.024390558	0.022798898	0.021199677	0.019598896	0.018722428	0.017370822	0.01609427
0.14846013	0.147087768	0.145743941	0.144503159	0.143080312	0.141517252	0.139852465	0.137786158	0.13585063	0.134007371	0.131680436	0.129542542	0.127436457	0.125180701	0.121572575	0.117650432	0.114197315	0.110665919	0.108037216	0.105393762	0.10251079	0.099617896	0.096879362	0.093737084	0.089432271	0.085209106	0.070962336	0.069467197	0.059933445	0.057533162	0.054992913	0.052713646	0.05032573	0.047462984	0.04297106	0.037323988	0.035424948	0.033912003	0.032424276	0.031080581	0.029671415	0.027970689	0.025964915	0.024159325	0.02266692	0.021012401	0.019428082	0.018580016	0.017175146	0.015873038
0.148824119	0.147512714	0.146187074	0.145012378	0.143484454	0.141928509	0.140241231	0.138152161	0.136149416	0.134220492	0.131953451	0.129731878	0.127585355	0.125293101	0.121793968	0.117900289	0.114336139	0.110765468	0.108121699	0.105433917	0.102455654	0.099652613	0.096948892	0.093656769	0.08948576	0.08521578	0.071139824	0.06961637	0.059659334	0.05736471	0.054837384	0.052424651	0.049955222	0.04719964	0.042641853	0.037001745	0.035210122	0.033696957	0.032210249	0.03083828	0.029498122	0.027735784	0.025732508	0.023985866	0.022455968	0.020820651	0.019249066	0.018429922	0.017021767	0.015782388
0.149872476	0.148536772	0.147187156	0.145949758	0.144451786	0.142929414	0.141027918	0.13900452	0.136941883	0.135011207	0.132781107	0.130418208	0.128295912	0.125932126	0.122455443	0.118468691	0.114822945	0.111223993	0.108467131	0.10594191	0.102792649	0.099975323	0.097313501	0.09396171	0.089708029	0.085497183	0.071496724	0.06995312	0.059649745	0.057130128	0.054644497	0.052199166	0.049698031	0.046886619	0.04232943	0.036809314	0.034918766	0.033503741	0.032017331	0.030753552	0.029328435	0.027568579	0.025567312	0.023800907	0.022254045	0.02064646	0.0190753	0.018257484	0.01690317	0.015657296
0.151012653	0.149666789	0.148306904	0.147060093	0.145550725	0.144016771	0.142100809	0.140062018	0.137983689	0.136038325	0.133791259	0.131410384	0.129271943	0.126890174	0.123387041	0.11936996	0.115696478	0.112070146	0.109292312	0.106747879	0.10357466	0.1007359	0.098053828	0.094676538	0.090390497	0.086147616	0.072040646	0.070485299	0.059611437	0.057042624	0.05448646	0.05213891	0.049562645	0.046781266	0.042187704	0.036740826	0.034791688	0.033381171	0.031926912	0.030634382	0.029198522	0.027459813	0.025461214	0.023644778	0.022164516	0.020566104	0.018988345	0.018093297	0.016782044	0.015545845
0.152059059	0.150700026	0.149340881	0.148144203	0.146599541	0.144987688	0.143088052	0.141056487	0.138895198	0.136902397	0.134496502	0.132202458	0.130163735	0.127559024	0.124062164	0.120072855	0.116346213	0.112727358	0.109867383	0.107439985	0.104104615	0.101297197	0.098550689	0.095299874	0.090806639	0.08654155	0.072492401	0.07086849	0.059635791	0.05710288	0.054535008	0.052207875	0.049701248	0.04693552	0.042231628	0.036808868	0.034670109	0.03319707	0.031826263	0.030399381	0.029067712	0.027323885	0.025354522	0.02356617	0.022094419	0.020534441	0.018902417	0.018007802	0.016670401	0.015471523
0.152226288	0.150928503	0.149445589	0.148300069	0.146660523	0.145023976	0.142982812	0.14098909	0.138782195	0.136801425	0.134276609	0.131970465	0.129709317	0.127096383	0.123479282	0.119445668	0.115584979	0.111871571	0.109135925	0.106558097	0.103369846	0.100342589	0.097757187	0.094426075	0.090117428	0.085928324	0.07251968	0.070805572	0.059706469	0.057194801	0.054624476	0.052301699	0.04982831	0.047007479	0.042281219	0.036785436	0.034465142	0.033049906	0.03168011	0.030297068	0.028966799	0.027286737	0.02526957	0.023472967	0.022010124	0.020429174	0.018769712	0.017971905	0.016601253	0.01535045
0.153004497	0.151724875	0.150125705	0.14894842	0.147193064	0.145544666	0.143446416	0.141415121	0.139164703	0.137131608	0.134501413	0.132025006	0.129582647	0.127055515	0.123129618	0.118863839	0.114986416	0.111070471	0.108573871	0.105739759	0.102818467	0.09978984	0.097164048	0.093711703	0.089497539	0.085285757	0.07273789	0.070982386	0.059640601	0.057040879	0.054593284	0.052290395	0.04976207	0.046920571	0.042220613	0.036636352	0.034387895	0.032977956	0.0315895	0.030290689	0.028914387	0.02728861	0.025173467	0.023396588	0.021886909	0.02032081	0.018698971	0.017896365	0.016557422	0.015277156
0.154631296	0.153197628	0.151733441	0.150410818	0.148684587	0.147013304	0.144881895	0.142726115	0.140440081	0.138433732	0.135587972	0.132998237	0.130757634	0.12801952	0.124060645	0.119434742	0.11570134	0.111826541	0.109182844	0.106452099	0.103441131	0.100518146	0.097723739	0.094338424	0.090042708	0.08553573	0.07342155	0.071647272	0.059646755	0.056900802	0.054493572	0.052198432	0.049668107	0.046809754	0.042124445	0.0364811	0.034280315	0.032874349	0.031526922	0.030192561	0.028837954	0.027196046	0.025074271	0.023316709	0.021791105	0.020212897	0.018627417	0.017789561	0.016462853	0.015228145
0.155710902	0.154207018	0.152739106	0.151449578	0.149677254	0.147946403	0.145878886	0.143549181	0.141209665	0.139093864	0.136159775	0.133507332	0.13131656	0.128265921	0.124359138	0.119732037	0.115841213	0.111964032	0.109108295	0.106482332	0.103481947	0.100533655	0.097570525	0.094356777	0.089988634	0.085532833	0.073875682	0.072073164	0.059661096	0.057008086	0.054469578	0.052179532	0.049656562	0.046844779	0.042098157	0.036326881	0.034131242	0.032774449	0.031392047	0.030092504	0.028806867	0.027101362	0.025016304	0.023165194	0.021710344	0.020155131	0.018557077	0.017671706	0.01634233	0.015166704
0.156845164	0.155215135	0.153719971	0.1524417	0.150579548	0.148785948	0.146632242	0.144194017	0.141894169	0.139465585	0.136612117	0.133691746	0.131362143	0.128146328	0.124148736	0.119343489	0.115453109	0.11134556	0.108813074	0.10603723	0.103028206	0.100038925	0.09715184	0.093965781	0.089492608	0.085308386	0.074286433	0.072408443	0.059666699	0.05709535	0.054486896	0.052195024	0.049719406	0.046944302	0.042138572	0.036204667	0.034050821	0.032619169	0.031264452	0.030038861	0.028726912	0.0270182	0.024896653	0.02311653	0.021618015	0.020101435	0.018467939	0.017596537	0.016247451	0.015114782
0.157936444	0.156201478	0.154675541	0.153363463	0.151563285	0.149624298	0.147450021	0.144838896	0.142427642	0.139908926	0.137159119	0.134052892	0.131614048	0.128375145	0.124195844	0.119132254	0.115217967	0.111015791	0.108560385	0.105701815	0.102610859	0.099803756	0.096977645	0.093623049	0.089366299	0.085176843	0.074746452	0.072767993	0.059730984	0.057086253	0.054433533	0.052212553	0.04978446	0.04692768	0.042074432	0.036113604	0.033963597	0.032514462	0.031179322	0.029922018	0.028580276	0.026871257	0.024771902	0.023046881	0.021507173	0.019978542	0.018356567	0.017539239	0.016146052	0.015045053
0.158746326	0.157115586	0.155480624	0.154099042	0.152264139	0.150271525	0.148000127	0.145280643	0.14273927	0.140102716	0.137086264	0.13417791	0.131422141	0.128239898	0.123989626	0.118781035	0.114827328	0.110735662	0.107949132	0.105171571	0.102127769	0.09934521	0.096510197	0.093154871	0.088989906	0.084732539	0.075018288	0.0729921	0.059562226	0.05679002	0.054317089	0.052106718	0.04967011	0.046728761	0.04187744	0.036012399	0.033790531	0.03235239	0.03098594	0.02976759	0.028410872	0.026716442	0.02466688	0.022896985	0.021404238	0.019845859	0.018266205	0.017408697	0.016030362	0.014889873
0.160134453	0.158523333	0.15687946	0.155353236	0.153458802	0.151490575	0.149045836	0.146421625	0.143722314	0.141018295	0.137652371	0.134774081	0.131846074	0.128541675	0.124170207	0.119047627	0.114973003	0.11097007	0.108097414	0.105403073	0.102276412	0.099256955	0.096547542	0.093233898	0.08903134	0.084702331	0.075552938	0.073420208	0.059507632	0.056639673	0.054250567	0.051947055	0.049413767	0.046572749	0.041799077	0.035984929	0.033579006	0.032111979	0.030741556	0.029569221	0.028193891	0.026545809	0.024443173	0.022710353	0.021289793	0.019685326	0.018129297	0.017249418	0.01593555	0.01475618
0.161400995	0.159683381	0.157948193	0.156490971	0.154481225	0.152529235	0.150069252	0.147384554	0.144646342	0.141964552	0.138588837	0.135518521	0.132554364	0.129063222	0.124608586	0.119542889	0.11532099	0.111342567	0.108567588	0.105867262	0.102571082	0.099544691	0.096850754	0.093551529	0.089200451	0.084961699	0.076038675	0.07389596	0.059094612	0.056442807	0.053936869	0.051576262	0.049178573	0.046272789	0.041530634	0.035639203	0.033157526	0.031851194	0.030429406	0.029286282	0.027946365	0.026243402	0.024157574	0.022478757	0.02106724	0.019484932	0.017930785	0.017063458	0.015752979	0.014620752
0.161508889	0.159691194	0.157787435	0.156334056	0.154252422	0.152213662	0.149721233	0.146595871	0.143986123	0.140883786	0.137665257	0.13422413	0.131421848	0.127779516	0.123261267	0.118124281	0.11391428	0.11004897	0.107272574	0.104648699	0.101380095	0.098366014	0.095596336	0.092346485	0.088071374	0.083850684	0.075826396	0.07359065	0.058483728	0.055901773	0.053484813	0.051148397	0.048762295	0.045848849	0.041097399	0.03513048	0.032798794	0.031511694	0.03009955	0.028954102	0.027651108	0.025968169	0.023873397	0.022205316	0.020787355	0.019215549	0.017690325	0.01683035	0.015519139	0.014449646
0.161279654	0.159297341	0.157318707	0.155699569	0.153602591	0.151389907	0.148699573	0.145427346	0.142331221	0.13909432	0.135804026	0.131845873	0.129332025	0.125638375	0.12089891	0.115947562	0.111724977	0.107811958	0.104966574	0.102479341	0.099451411	0.096188928	0.093446786	0.090263194	0.086241636	0.081935216	0.075280649	0.072809184	0.058043707	0.055317548	0.053025778	0.050723551	0.048254977	0.045498195	0.040693835	0.034745178	0.032481877	0.031142487	0.029861787	0.028600222	0.027283481	0.025644698	0.023558448	0.021869407	0.020488668	0.018914853	0.017440297	0.016582152	0.015326688	0.014227004
0.160780968	0.158703908	0.15671209	0.154980055	0.152788502	0.15038068	0.147443546	0.144341977	0.140709977	0.13768534	0.133949271	0.129983676	0.127252085	0.123645002	0.118860179	0.113951545	0.10988865	0.105987686	0.103037479	0.100669282	0.097462737	0.094383136	0.091622834	0.088458409	0.084474099	0.080325933	0.074595214	0.072000765	0.057726376	0.054952716	0.052557887	0.050309185	0.0478598	0.044999546	0.040421689	0.034408828	0.032092335	0.03088173	0.029584163	0.028346453	0.027016206	0.025319291	0.023261173	0.021647885	0.020256149	0.018685134	0.01721314	0.016365593	0.01515087	0.01403431
0.160268548	0.158177961	0.156088264	0.154269155	0.151886645	0.149342476	0.146390062	0.142970176	0.13948186	0.136090935	0.13211095	0.128425184	0.125463696	0.121852657	0.117134168	0.112089782	0.1081077	0.104333428	0.10150428	0.099060444	0.095669645	0.092952615	0.090266166	0.086803616	0.082938662	0.078878877	0.073870093	0.071130711	0.057454377	0.054633652	0.05225077	0.049964426	0.047557216	0.044636054	0.040129004	0.034149261	0.031778829	0.030565959	0.029240513	0.028079731	0.026779086	0.025026214	0.023043614	0.02141834	0.020040699	0.018456195	0.017000143	0.016140692	0.014951906	0.013867039
0.160804844	0.158670517	0.15636696	0.154539202	0.152039881	0.149503006	0.146485898	0.142781688	0.139452645	0.135691934	0.131789541	0.128141061	0.125170674	0.12158613	0.116897586	0.111699296	0.107700091	0.103737179	0.101077417	0.098557179	0.095237107	0.092497301	0.089915962	0.086371804	0.082438462	0.078457245	0.073807248	0.070938362	0.056870273	0.054117194	0.051806928	0.049487844	0.047048951	0.044118936	0.039548234	0.033701788	0.031307613	0.030064654	0.028796885	0.027675043	0.026377747	0.024679212	0.022757111	0.021032544	0.019664016	0.018146246	0.016729813	0.01586241	0.01465706	0.013619528
0.161463825	0.159257775	0.156900131	0.15515001	0.152656642	0.150092008	0.147099953	0.143297481	0.13980927	0.13635938	0.132386471	0.128697898	0.125681521	0.121970397	0.117351138	0.112218871	0.108252019	0.103962439	0.101386616	0.098795415	0.095605193	0.092891579	0.090191744	0.086865479	0.0826062	0.078825577	0.074235495	0.071221412	0.056307061	0.053606197	0.051150279	0.04894614	0.046486706	0.043576844	0.03897825	0.033224206	0.030864323	0.029712831	0.028344374	0.027310393	0.025981249	0.024353926	0.02231647	0.020665653	0.01929189	0.01782111	0.01642957	0.01566401	0.014413718	0.013400642
0.161646316	0.159409824	0.157116505	0.155365518	0.152883008	0.150173635	0.147096868	0.143293435	0.139551015	0.136349456	0.132229335	0.128567079	0.125516509	0.121632203	0.117222658	0.111971834	0.107782479	0.103569312	0.101128186	0.098461601	0.095368019	0.092583665	0.090107248	0.086743254	0.082428377	0.078517223	0.074132489	0.071120001	0.055618828	0.052975342	0.050493201	0.048373156	0.045890953	0.043209829	0.038449443	0.032641107	0.030527629	0.029312804	0.027960415	0.026899729	0.025575725	0.023927966	0.021940505	0.020340246	0.019008558	0.017583732	0.016153278	0.015430535	0.014237562	0.013148077
0.161766144	0.15952836	0.157365863	0.155338924	0.152882342	0.150019235	0.14677689	0.143035571	0.139359541	0.136023303	0.131752771	0.128139962	0.12510398	0.121174073	0.116584613	0.111370877	0.1071666	0.103072126	0.100582437	0.09786026	0.094777537	0.091879162	0.089503456	0.086240846	0.08206049	0.078087024	0.073771943	0.070744207	0.055230227	0.052526076	0.050187164	0.04807484	0.045562856	0.042815303	0.03814382	0.032320725	0.03028884	0.028962486	0.027769755	0.026545764	0.025280103	0.023652479	0.021775245	0.020118475	0.018842383	0.0174529	0.015995832	0.015214644	0.014090806	0.01296678
0.162128237	0.159827342	0.157618104	0.155554786	0.152976291	0.150074222	0.146725823	0.14297534	0.139429555	0.135923194	0.131597409	0.127932299	0.124797002	0.12090639	0.116192953	0.111219191	0.107117474	0.102938549	0.100409036	0.097580829	0.094597253	0.091616781	0.089171313	0.085781228	0.081746409	0.077728913	0.073551926	0.070521727	0.054775742	0.052140317	0.049740692	0.047556179	0.045198201	0.042384446	0.037816128	0.032074222	0.02992063	0.028654233	0.027457397	0.026211269	0.024976274	0.023415626	0.021468056	0.019849628	0.018601699	0.017191813	0.015822613	0.015001096	0.013886048	0.012798109
0.161416205	0.159138858	0.156798147	0.154689485	0.151862657	0.149092388	0.14564027	0.141867727	0.138138686	0.134498281	0.130345321	0.126426912	0.123312222	0.119772594	0.115009663	0.109847297	0.105854873	0.101699403	0.099065625	0.096341706	0.093441625	0.090661791	0.088083614	0.08460262	0.080608396	0.076612714	0.072803951	0.069716435	0.054097796	0.051548102	0.049164191	0.046882476	0.044668359	0.041995933	0.037409331	0.031667881	0.029506924	0.028302542	0.027054372	0.025882603	0.024621065	0.023102087	0.0211283	0.019592982	0.018305174	0.016888147	0.015541121	0.01475929	0.013632129	0.012600698
0.160648894	0.158209664	0.156073933	0.153721927	0.150688572	0.148005794	0.144577693	0.140681857	0.136811688	0.132953915	0.128891852	0.124960983	0.121808057	0.118346694	0.113461328	0.108433892	0.104462632	0.100375327	0.097733279	0.094991144	0.092207475	0.089496499	0.086696999	0.083520176	0.079522431	0.075589735	0.071964551	0.068842402	0.053555284	0.050951776	0.048550973	0.046366846	0.044084461	0.041436307	0.036894704	0.031304737	0.029159902	0.027923347	0.026714843	0.025550888	0.024297987	0.022741977	0.020903139	0.019373647	0.018061885	0.016674246	0.015266334	0.014571244	0.013434064	0.012409948
0.160560622	0.158012953	0.155860799	0.15346933	0.15060726	0.147500167	0.14418647	0.140220698	0.136323691	0.132406065	0.12825293	0.124562301	0.121268648	0.117728482	0.112944008	0.108044651	0.103934337	0.100041261	0.097303622	0.094718404	0.091905179	0.088977026	0.086296228	0.083038797	0.079208353	0.075267225	0.071714911	0.068575945	0.052865573	0.050268503	0.047827143	0.045817353	0.043394925	0.040730165	0.036251572	0.030856046	0.028660216	0.027468408	0.026256277	0.0251319	0.023919936	0.022324909	0.020570738	0.019006064	0.017726595	0.016392076	0.015030158	0.014320826	0.013219735	0.012180295
0.159024101	0.156588392	0.154124688	0.151657928	0.148886035	0.145547137	0.142172409	0.138111574	0.134173481	0.130533179	0.126269334	0.122584567	0.119242933	0.115681474	0.111152258	0.106158993	0.102129941	0.098195453	0.09542011	0.092941854	0.089980731	0.087253084	0.084769391	0.081446402	0.077672359	0.073657498	0.070606304	0.067330335	0.051926825	0.049384471	0.047165747	0.045121174	0.042739399	0.040004541	0.035706614	0.030196057	0.028092731	0.026971056	0.025683143	0.024647181	0.023491185	0.021902479	0.020076978	0.01859383	0.017362774	0.01608494	0.014739696	0.014023939	0.012940025	0.011929883
0.158160786	0.15570637	0.153008883	0.150572397	0.147707642	0.144543362	0.14093052	0.136722679	0.132852877	0.128955424	0.12478068	0.121029801	0.117660955	0.113979052	0.109540874	0.104526091	0.100468324	0.096536939	0.093844896	0.091192549	0.08828328	0.085650184	0.083179802	0.07986701	0.075949979	0.071914137	0.069212477	0.065883292	0.051210366	0.04867353	0.046485954	0.044243443	0.042109909	0.039425111	0.035228588	0.029684977	0.027687152	0.026517683	0.025225986	0.024221785	0.023071881	0.021580429	0.019720099	0.018303906	0.017084011	0.015844303	0.014467541	0.01377922	0.012708707	0.011738117
0.158197887	0.155742895	0.153044776	0.150607717	0.14774229	0.144577268	0.140963579	0.136754751	0.132884041	0.128985674	0.12480995	0.121058191	0.117688556	0.114005788	0.10956657	0.104550611	0.100491891	0.096559585	0.093866909	0.091213941	0.088303989	0.085670275	0.083124977	0.079776308	0.075765445	0.071786288	0.069001178	0.065628107	0.050675596	0.048198373	0.045777457	0.04362261	0.0415992	0.038881711	0.03480723	0.029383387	0.027302698	0.026117581	0.024950571	0.023855892	0.022691285	0.021244052	0.019470689	0.018050717	0.016827722	0.015610029	0.014269099	0.013621174	0.012544072	0.011618862
0.157978176	0.155526593	0.152832221	0.150398548	0.147537101	0.144376474	0.140723826	0.136564821	0.132501392	0.128806534	0.12463661	0.120775453	0.117475034	0.113847453	0.1094144	0.104325577	0.100286809	0.096396598	0.093726314	0.091087259	0.088117594	0.085361204	0.082813356	0.079475456	0.075531921	0.071659052	0.068729234	0.065473758	0.050030248	0.047675709	0.045302904	0.043205611	0.041081183	0.038318548	0.034175069	0.028939103	0.026881805	0.025760807	0.024608915	0.023556333	0.022342561	0.020897259	0.019195472	0.017811127	0.016586483	0.015396503	0.014117072	0.013436253	0.012367777	0.011473523
0.156568893	0.153954501	0.151389096	0.148914892	0.145957559	0.142762815	0.139118907	0.135121432	0.13094755	0.127233002	0.123242342	0.119331957	0.116190637	0.112576491	0.108181009	0.103215829	0.099171582	0.095315578	0.092659779	0.090039462	0.087271533	0.084341509	0.081849309	0.078526042	0.074782818	0.07103527	0.068136743	0.06499069	0.049378489	0.04713014	0.044806463	0.042644088	0.040479603	0.037863834	0.03373454	0.02849984	0.026500379	0.025469661	0.024272639	0.023281369	0.022078179	0.020634118	0.018976392	0.017550555	0.016379565	0.015158523	0.013937888	0.013245563	0.012195111	0.01129666
0.155924607	0.15329539	0.150645505	0.148276206	0.145382596	0.142270712	0.13848768	0.134441308	0.130267364	0.126394198	0.122506065	0.118503018	0.115473736	0.11198637	0.107466919	0.10248535	0.098469726	0.094697258	0.092004007	0.089402235	0.086679076	0.083744608	0.081270045	0.077970298	0.074253566	0.07053254	0.067654526	0.064530738	0.048869207	0.046533436	0.044225814	0.042127092	0.039975358	0.037526236	0.033508511	0.028214544	0.026170371	0.025159524	0.023976911	0.022886885	0.021794827	0.020389222	0.018745048	0.017261912	0.016224612	0.014906974	0.013722419	0.013073403	0.01203819	0.011096021
0.155711592	0.15322046	0.150513457	0.148355878	0.145472948	0.142342534	0.138607456	0.134497328	0.130576814	0.126638639	0.122703236	0.118748215	0.115532712	0.112159985	0.107630911	0.10246381	0.098497117	0.094760689	0.092053698	0.089521627	0.086632756	0.08383787	0.08133549	0.078057158	0.074183998	0.070380244	0.067492692	0.06430533	0.048589136	0.04601863	0.043828613	0.041799314	0.039665394	0.037210009	0.033074853	0.027988963	0.025894354	0.024864135	0.023714604	0.022580898	0.021550161	0.020166271	0.018542048	0.017091521	0.016019513	0.014744497	0.013567709	0.012893911	0.011870675	0.01096462
0.155357062	0.152755159	0.150085381	0.148029131	0.144949253	0.141896017	0.138258193	0.134145575	0.130268088	0.126343069	0.12232498	0.118415922	0.11525967	0.111832093	0.107409716	0.102232716	0.098276775	0.094510662	0.091779213	0.089262737	0.086332706	0.083665212	0.08114463	0.077875738	0.073994573	0.070076071	0.067332539	0.0640646	0.048233708	0.045774897	0.043547092	0.041624026	0.039440849	0.036999965	0.032794391	0.027701991	0.025615669	0.024612847	0.023511125	0.022404831	0.021328697	0.019947268	0.018341765	0.016982326	0.015812494	0.014623281	0.013432444	0.012805292	0.0117396	0.01088049
0.15486712	0.152315791	0.149598816	0.147680041	0.144513041	0.141447605	0.137906294	0.133660704	0.12983045	0.12606772	0.121784497	0.118175026	0.114947863	0.111444539	0.10704098	0.102072644	0.098157464	0.094306154	0.091469986	0.089055923	0.085914121	0.083479168	0.08088499	0.077667444	0.073878777	0.069872115	0.066999462	0.06382458	0.04814743	0.045788852	0.043563276	0.041698406	0.039455679	0.037076207	0.032795288	0.027619164	0.02553647	0.024480492	0.023393383	0.022360451	0.021247508	0.019889385	0.018250315	0.016908396	0.015746745	0.014566829	0.013404329	0.012757481	0.0116995	0.010816025
0.154283231	0.151806812	0.149269191	0.147378978	0.144166626	0.141130722	0.137426105	0.13339127	0.129670072	0.125699904	0.121676308	0.117994467	0.114751437	0.111324104	0.106783321	0.101859881	0.097993449	0.09417647	0.091355047	0.088919394	0.085786227	0.083299874	0.080752935	0.077573841	0.073762602	0.069837897	0.066923869	0.063683147	0.048423266	0.046051176	0.043812849	0.041937296	0.03968172	0.037288616	0.032983172	0.027777394	0.025671628	0.024616654	0.023413654	0.022483402	0.021369234	0.019978956	0.018336204	0.016927143	0.015797195	0.014650282	0.013481123	0.012746435	0.011755046	0.010834491
0.154235699	0.151727694	0.149370881	0.147278699	0.14424088	0.141283892	0.137358867	0.133551123	0.129883451	0.125778718	0.122073318	0.118195406	0.115050888	0.111556491	0.107020194	0.102012676	0.098155033	0.09419835	0.091627673	0.089073069	0.086099736	0.083325681	0.080847658	0.077717828	0.073884587	0.06999196	0.067068094	0.063683235	0.04860829	0.046227137	0.043980258	0.042097538	0.039833343	0.037431096	0.0331092	0.027883531	0.025769719	0.024638089	0.023503117	0.022559214	0.021450886	0.020055295	0.018406267	0.016975411	0.015849544	0.014678149	0.013528064	0.012795139	0.011783078	0.01087589
0.155016675	0.152583438	0.150320233	0.148295796	0.145494512	0.142606164	0.138798713	0.134948288	0.131065486	0.127254003	0.123580107	0.119674818	0.116680406	0.112835562	0.108257958	0.103380005	0.099355754	0.09527489	0.092913069	0.090319631	0.087191236	0.084518288	0.082005429	0.078779919	0.074998024	0.07094357	0.06781047	0.064529719	0.048885663	0.046490922	0.044231221	0.042337758	0.040060643	0.037644688	0.03329813	0.028042642	0.025916768	0.024778681	0.023637232	0.022687943	0.021573291	0.020169736	0.018511298	0.017072277	0.015939986	0.014761906	0.013577586	0.012868152	0.011850315	0.010937951
0.156616761	0.15444199	0.152227667	0.150391669	0.147669897	0.145035115	0.141563196	0.138000245	0.133787685	0.130281636	0.126414945	0.122587025	0.119554133	0.115670795	0.111016619	0.106040833	0.101928739	0.097963849	0.095593329	0.092906709	0.089662102	0.087054927	0.084451987	0.081223729	0.077403704	0.073211145	0.069466659	0.066271217	0.049551041	0.047155754	0.044868402	0.042794115	0.040385171	0.038048376	0.033610106	0.028252598	0.026085974	0.024940456	0.023791556	0.022836069	0.021763622	0.020301421	0.018632155	0.017183739	0.016044055	0.014858284	0.013670691	0.012952166	0.011927684	0.011009363
0.158628936	0.156609895	0.15431009	0.152668538	0.150188524	0.147711766	0.144537116	0.141353309	0.13717442	0.133797297	0.129768597	0.125889638	0.122783936	0.119202203	0.114539709	0.109458532	0.105291458	0.101161363	0.098651529	0.09602105	0.092943196	0.090021191	0.087453131	0.083980791	0.080103844	0.075844622	0.071365495	0.068275145	0.050321321	0.047925051	0.045535826	0.043365017	0.041171081	0.038698549	0.034166685	0.028475274	0.026295744	0.025244654	0.023990032	0.023047599	0.02200178	0.020488477	0.018820561	0.017339535	0.016191763	0.015014571	0.013798883	0.013054776	0.012032504	0.011107029
0.160578949	0.15852411	0.156385553	0.154876895	0.152621551	0.150188425	0.147228064	0.144048358	0.140274614	0.136806227	0.132956582	0.129004655	0.126128998	0.122462026	0.117614587	0.112655764	0.108302337	0.104019884	0.101542251	0.098943962	0.095821664	0.0928119	0.090188087	0.086528873	0.082470583	0.078217443	0.072974466	0.070170359	0.050718019	0.048253443	0.045876213	0.043831819	0.041821725	0.039153638	0.034601342	0.028672168	0.026460702	0.025403018	0.024140526	0.023192181	0.022139801	0.02064131	0.018954641	0.017448309	0.016293336	0.01510876	0.013885446	0.013136671	0.012107986	0.011176705
0.161295594	0.159270089	0.157305784	0.155754579	0.153608937	0.151241416	0.14834081	0.144978263	0.141710675	0.138259289	0.134454232	0.130705472	0.127747932	0.124068869	0.119352294	0.11409182	0.109799999	0.105447966	0.103175218	0.100513566	0.097327789	0.094353143	0.091501462	0.087987079	0.083883628	0.079599555	0.073790464	0.071117766	0.050941701	0.048466256	0.046078542	0.044025131	0.042006172	0.039326318	0.034753945	0.028798621	0.026577402	0.025515054	0.024246993	0.023294465	0.022237444	0.020732345	0.019038237	0.017525262	0.016365195	0.015175394	0.013913629	0.013184224	0.012161386	0.011225998
0.161012922	0.158990967	0.157030104	0.155481617	0.153339736	0.150976364	0.148080841	0.144724188	0.141462326	0.138016989	0.134218599	0.13047641	0.127524053	0.123851437	0.119143128	0.113891873	0.109607573	0.105263167	0.102994402	0.100337415	0.097157221	0.094187788	0.091341104	0.087832881	0.083736621	0.079460056	0.073661145	0.070993131	0.051142104	0.04865692	0.046259813	0.044198324	0.042171423	0.039481025	0.034890666	0.028911913	0.026681956	0.025615429	0.024342379	0.023386105	0.022324925	0.020813905	0.019113133	0.017594205	0.016429575	0.015235094	0.013968365	0.01323609	0.012209228	0.011270161
0.161146402	0.159122771	0.157160283	0.155610512	0.153466855	0.151101524	0.148203601	0.144844165	0.141579599	0.138131405	0.134329867	0.130584575	0.127629771	0.123954111	0.119241898	0.11398629	0.109698438	0.105350431	0.103079785	0.100420595	0.097237765	0.09426587	0.091416827	0.087905695	0.08380604	0.079525929	0.073722211	0.071051985	0.051339308	0.048813414	0.046438191	0.044368752	0.042334036	0.039633264	0.035025204	0.028998768	0.026683243	0.025540634	0.024422775	0.023414359	0.022336198	0.020894163	0.019186833	0.017614416	0.016466935	0.01523702	0.013967808	0.013241084	0.012201929	0.011280546
0.161622723	0.15959311	0.157624821	0.15607047	0.153920476	0.151548153	0.148641665	0.145272299	0.141998083	0.138539698	0.134726923	0.13097056	0.128007022	0.124320497	0.119594356	0.114323214	0.110022688	0.105661828	0.103384471	0.100717421	0.097525183	0.094544504	0.091687039	0.088165528	0.084053756	0.079760993	0.073940121	0.071262002	0.051055916	0.048564956	0.04628774	0.0442572	0.042210952	0.039527267	0.034806728	0.028781413	0.026495236	0.025376969	0.024295416	0.023286044	0.022171724	0.020730111	0.019045571	0.017527279	0.016374505	0.015164378	0.013904433	0.013154973	0.012147011	0.011195086
0.162528027	0.16052236	0.158570591	0.156830285	0.154706149	0.152297852	0.149280788	0.145929567	0.142587949	0.13933703	0.135527589	0.131658145	0.128713187	0.125042952	0.120286307	0.114823571	0.110635136	0.106146157	0.103725089	0.101056307	0.097944156	0.094837868	0.092011895	0.088612882	0.084468267	0.080122115	0.074311029	0.071634432	0.05039139	0.047974204	0.045678312	0.043739286	0.041545424	0.038834967	0.034259338	0.028380147	0.026140699	0.025075186	0.02394854	0.023030854	0.021914541	0.020436386	0.018784242	0.01731889	0.01622147	0.015011974	0.013797195	0.013037589	0.012040929	0.011057726
0.159708899	0.157437302	0.155395104	0.153389574	0.151034126	0.148342397	0.144984185	0.141488255	0.137634261	0.134324829	0.130518898	0.12648831	0.12368386	0.119784649	0.115100112	0.109957788	0.1058021	0.101474709	0.098909278	0.096281292	0.093211424	0.090238515	0.087839548	0.084476633	0.080391393	0.076318677	0.071696675	0.068856879	0.04974811	0.047508054	0.045254499	0.043328388	0.041002846	0.038333838	0.033937081	0.028121522	0.025910318	0.024801035	0.023753819	0.022781736	0.021725764	0.020318325	0.018633464	0.017170283	0.016105459	0.014877033	0.013666635	0.012904893	0.01190111	0.01096496
0.154257586	0.151830555	0.149303561	0.147128177	0.144448469	0.141441742	0.137712612	0.133802686	0.129886438	0.126348341	0.122314051	0.118332312	0.11535703	0.111612595	0.107367277	0.102468349	0.098295016	0.094385407	0.091836746	0.089328496	0.086394762	0.083630861	0.081355814	0.078153762	0.074259064	0.070553148	0.067445846	0.064356402	0.048728635	0.046608215	0.044361737	0.042495919	0.0400863	0.037609208	0.03318236	0.027611623	0.02546266	0.024325185	0.023372579	0.022281382	0.021330587	0.019968645	0.018327751	0.016878102	0.01581391	0.014646652	0.013382815	0.012655114	0.011673372	0.010842214
0.153196429	0.150683631	0.148214641	0.146061809	0.143201892	0.139823613	0.136238235	0.132121534	0.12838519	0.124930424	0.120788736	0.116832634	0.113793601	0.110198308	0.106003344	0.101168361	0.096895741	0.093166066	0.090566131	0.088064634	0.08523037	0.082498798	0.080087824	0.07695176	0.073138469	0.06956583	0.06659347	0.063477762	0.048011132	0.045650143	0.043421902	0.041560259	0.039284712	0.03679604	0.032578548	0.027190221	0.024945883	0.02386493	0.022953575	0.021857581	0.020938362	0.019561678	0.017930249	0.016568115	0.015516913	0.01440127	0.013150658	0.012473305	0.011524174	0.010679571
0.153021022	0.150524913	0.147734074	0.14570357	0.142630621	0.139332687	0.13555525	0.13139329	0.127674524	0.124098195	0.119897342	0.115903642	0.11286299	0.10936509	0.104947729	0.100388772	0.096192983	0.092420224	0.08989416	0.087439611	0.084542055	0.081835014	0.079346329	0.076268257	0.07230407	0.068773187	0.066185536	0.062963821	0.047145418	0.044947551	0.042717244	0.04068095	0.038781421	0.03621986	0.031917627	0.026622096	0.024463408	0.023454264	0.022529306	0.021516843	0.020511647	0.019210043	0.017551098	0.016372446	0.015223804	0.014105914	0.012955612	0.012328324	0.011355503	0.010485973
0.153557129	0.151087775	0.148346675	0.146092867	0.142856262	0.139629619	0.135562646	0.131515834	0.127835511	0.124203346	0.119920001	0.115921006	0.112902561	0.109501764	0.104820123	0.100417969	0.096188758	0.092364605	0.089906519	0.087529793	0.084570109	0.0818215	0.079361399	0.07632455	0.072343906	0.068678353	0.066264796	0.062981852	0.046259553	0.04429547	0.041972014	0.03997421	0.038123124	0.03567942	0.031306414	0.02619579	0.024018622	0.023086057	0.022120203	0.021156505	0.020158546	0.018920543	0.017311132	0.016125015	0.014980841	0.013920082	0.012728462	0.012088667	0.011157594	0.010322008
0.153806974	0.15149116	0.148623782	0.146112852	0.143100216	0.139852987	0.135791725	0.131826958	0.128103111	0.124236954	0.120076864	0.116184395	0.113044148	0.109735238	0.105044465	0.100506322	0.09634841	0.092559821	0.08998982	0.087666838	0.084730209	0.081874622	0.079608275	0.076453413	0.072702819	0.068983765	0.066429156	0.063105656	0.045896327	0.043640547	0.041488106	0.039615789	0.037661575	0.035365492	0.031115699	0.02595158	0.023696944	0.022820174	0.021821298	0.020895448	0.019929714	0.018709516	0.01714237	0.015901531	0.014762359	0.013746559	0.012577581	0.0118447	0.010970506	0.010161369
0.154069065	0.151749304	0.14887704	0.146361831	0.143344063	0.1400913	0.136023117	0.132051594	0.128321402	0.124448656	0.120281478	0.116382376	0.113236778	0.109922229	0.105223463	0.100677587	0.09651259	0.092717545	0.090143164	0.087816224	0.084874591	0.082036167	0.079743929	0.076583691	0.072826706	0.069104381	0.066542353	0.06321319	0.046172179	0.043931081	0.041727559	0.039881032	0.037826708	0.035517462	0.031226284	0.025863617	0.023654631	0.022787029	0.021772567	0.020915676	0.019872567	0.018612055	0.017093681	0.015848921	0.014712632	0.013700415	0.012545774	0.011821295	0.010902647	0.010087313
0.154467852	0.152038962	0.148980285	0.146817028	0.143832232	0.14037105	0.136466028	0.132442411	0.128559755	0.124594652	0.12070709	0.116749668	0.113536965	0.110345487	0.105642859	0.101070122	0.096938843	0.093166631	0.090543497	0.087975999	0.085175313	0.082484694	0.080094623	0.076912288	0.073091731	0.069482204	0.066858519	0.06335372	0.046683674	0.044269403	0.042190901	0.04032387	0.038246735	0.03583118	0.031535878	0.026008107	0.023850626	0.022891868	0.021884423	0.020982861	0.019982948	0.018687331	0.017117805	0.01587185	0.014823596	0.013754974	0.01254594	0.011884537	0.010933584	0.010072621
0.154676847	0.151957487	0.148996119	0.146921129	0.143761719	0.140366122	0.136428226	0.132442081	0.12837671	0.124665443	0.120655153	0.116606896	0.113603823	0.11016255	0.105611568	0.101076428	0.096902176	0.093160006	0.090548655	0.087976001	0.085121081	0.082547353	0.080097299	0.077080086	0.073096373	0.069417135	0.066828658	0.063278924	0.047113293	0.044676804	0.042579173	0.040694961	0.03859871	0.036160926	0.031799122	0.026190702	0.023964948	0.023007321	0.021929325	0.02104746	0.020071784	0.018813021	0.017185355	0.015922777	0.014852723	0.013736944	0.012572622	0.011888206	0.010947115	0.010092135
0.155131714	0.152153258	0.149422007	0.147109183	0.143967655	0.140551574	0.136696509	0.132601672	0.12853059	0.124999968	0.120708754	0.116763316	0.11389677	0.110091678	0.105697679	0.10112049	0.097205998	0.093177158	0.090666089	0.088353726	0.085439462	0.08271922	0.080334774	0.077301275	0.073309137	0.069619733	0.066925285	0.063550532	0.047472056	0.045017013	0.042903409	0.04105933	0.038892636	0.036436288	0.032037327	0.026365629	0.023924015	0.023005082	0.021943592	0.021066622	0.020080373	0.018804836	0.017193322	0.01585259	0.014785883	0.013678477	0.012521809	0.011833399	0.010918774	0.010083724
0.156000751	0.153003032	0.1502195	0.147740762	0.144672143	0.141096904	0.13722622	0.133014367	0.129105816	0.125422984	0.12119113	0.117233021	0.114301369	0.110530971	0.106170104	0.101325617	0.09743577	0.093368043	0.090884456	0.088483434	0.085778906	0.083131364	0.080505838	0.077601736	0.073540759	0.069920815	0.067205511	0.063896222	0.04779099	0.045442492	0.043246974	0.0414364	0.03913671	0.036753551	0.032231291	0.026417021	0.023940019	0.022916453	0.021929422	0.021035178	0.020056756	0.018757778	0.017140144	0.015795387	0.01475595	0.013617664	0.012453854	0.011754587	0.010865746	0.009972637
0.157438095	0.154464861	0.151617692	0.149064289	0.146079664	0.142469642	0.138561299	0.134235113	0.130361892	0.12664323	0.122370203	0.118328495	0.115413412	0.111606332	0.107203037	0.102311418	0.098383727	0.094276425	0.091768675	0.089344293	0.086613453	0.083940153	0.081289083	0.078356727	0.074256241	0.070601078	0.067859356	0.064517871	0.048055664	0.045775385	0.043544317	0.041720697	0.039457008	0.036956242	0.032289191	0.026411163	0.023963893	0.022908491	0.021897475	0.021035872	0.020006914	0.018750279	0.017067884	0.015775439	0.014725424	0.01359206	0.012406376	0.011703367	0.010822171	0.009904132
0.159079567	0.156066862	0.153222649	0.15092449	0.147814089	0.144278254	0.140248427	0.136077913	0.131964587	0.128339636	0.123933772	0.119882923	0.11693979	0.113033036	0.108521641	0.103822161	0.099803084	0.095666605	0.093088446	0.090714303	0.087722178	0.084929259	0.082481107	0.079366561	0.075267763	0.071479788	0.068713351	0.065248434	0.048460626	0.046103299	0.043896332	0.042067011	0.039884901	0.037171232	0.032440407	0.026481364	0.023980694	0.023004091	0.021927616	0.021052354	0.020038239	0.018717135	0.017087426	0.015791737	0.014679611	0.013586735	0.012376174	0.011638192	0.010765348	0.009899443
0.159956087	0.157034387	0.154104378	0.15162502	0.148528256	0.1451903	0.141009278	0.136653452	0.132762615	0.128982671	0.124614423	0.120552641	0.117535225	0.113850121	0.109169097	0.104248752	0.10038759	0.096160241	0.093653352	0.091266204	0.088390635	0.085576433	0.083082104	0.079971347	0.075841316	0.072024476	0.069236958	0.065745638	0.049000932	0.046650778	0.044394249	0.042452482	0.040230184	0.037478004	0.032674662	0.026581876	0.024054637	0.023102408	0.022032761	0.021133251	0.020102605	0.018724438	0.01715247	0.015800156	0.014675866	0.013582764	0.012378697	0.011599124	0.010716782	0.009897774
0.160466247	0.157750812	0.154820406	0.15244564	0.149077953	0.145964206	0.141722675	0.137268679	0.133355304	0.129575263	0.125377925	0.121143964	0.118244681	0.114435952	0.109834952	0.104832429	0.100729793	0.096620476	0.094160716	0.09176254	0.088887134	0.086165856	0.083553254	0.080427064	0.076313719	0.072492055	0.06971384	0.066198472	0.049469996	0.047181765	0.044967253	0.042835701	0.040574238	0.037824727	0.03295947	0.026729794	0.02413723	0.023190138	0.022127948	0.021231781	0.020177014	0.018818721	0.017179192	0.015815105	0.014724423	0.013581457	0.012424049	0.0116189	0.010693171	0.009895445
0.160695755	0.157929081	0.155073903	0.152841287	0.149390786	0.14604585	0.1420623	0.137570315	0.13361798	0.129876964	0.125775342	0.121595516	0.118650337	0.114857678	0.110192417	0.105178472	0.101000657	0.096923641	0.094458995	0.09190652	0.089113364	0.086472257	0.083735823	0.080710923	0.076496224	0.072730801	0.069906374	0.066467247	0.049872679	0.047530828	0.045363865	0.043187922	0.040915373	0.038161101	0.033223989	0.026832387	0.024239453	0.023277319	0.02221713	0.021293484	0.020273098	0.018901534	0.017221971	0.015886327	0.014781515	0.01361463	0.012461417	0.011646088	0.010678457	0.009888366
0.161593968	0.158377489	0.155716711	0.153261919	0.149886872	0.146347845	0.142391021	0.138025522	0.134165653	0.130163121	0.126101164	0.122078885	0.119004071	0.115242211	0.110628569	0.105408512	0.101404718	0.097365869	0.094901717	0.092233143	0.089436793	0.086929463	0.084178702	0.081029658	0.076987568	0.07311612	0.070361926	0.06686545	0.050200012	0.047828152	0.045637055	0.043440494	0.041200412	0.038428383	0.033444362	0.026845489	0.024328551	0.023332932	0.022199357	0.021302362	0.020355926	0.018992938	0.017265556	0.015881562	0.014848548	0.013676447	0.012503054	0.011686311	0.010709116	0.009895278
0.162280523	0.159150803	0.156552419	0.153865294	0.150580631	0.14693458	0.142967271	0.138579141	0.134643578	0.13066786	0.126541645	0.122455644	0.119474698	0.115548013	0.111127261	0.105746566	0.101741482	0.097618204	0.095267368	0.092642008	0.089671179	0.087201057	0.084599072	0.081239107	0.07739032	0.073289523	0.070761751	0.067223957	0.050570524	0.048181158	0.04597389	0.043761116	0.041504501	0.038712012	0.033691206	0.026946832	0.024361682	0.023415267	0.022203477	0.021329628	0.020390154	0.019025578	0.017269958	0.015890063	0.014865871	0.013686743	0.012523265	0.011721506	0.010765707	0.009933592
0.162542523	0.159554458	0.156804806	0.154309619	0.150904066	0.147180241	0.143357115	0.13893309	0.134757027	0.131006145	0.126820413	0.122896006	0.119766275	0.116197231	0.111460156	0.10619264	0.102034067	0.098032713	0.095593732	0.093143014	0.090022715	0.087691005	0.085071576	0.081695557	0.077825146	0.073701308	0.071159333	0.067601662	0.050974005	0.048565575	0.046340696	0.044089986	0.041835647	0.039020879	0.033912833	0.027136661	0.024429812	0.023461778	0.02235034	0.021415901	0.020442747	0.019047381	0.01724696	0.015964865	0.014850558	0.013680729	0.012527582	0.011730444	0.01079155	0.009947139
0.163628403	0.160921225	0.158200583	0.155683186	0.152245555	0.148410525	0.144519792	0.140101364	0.135956549	0.132172278	0.127949288	0.123989948	0.120832359	0.117231546	0.112452303	0.107137899	0.102942309	0.098905338	0.096444647	0.093972115	0.09082404	0.088471575	0.085828829	0.082422759	0.078517896	0.074357351	0.071792748	0.06820341	0.051263186	0.048868153	0.046666208	0.04437898	0.042136301	0.039301304	0.034156549	0.027288797	0.024531154	0.023448985	0.022432389	0.021469019	0.020494208	0.019117041	0.017279273	0.016005848	0.014881951	0.013714135	0.012567209	0.011744687	0.010782323	0.009952966
0.163381729	0.160727391	0.157634284	0.155299329	0.151666891	0.148107355	0.144047745	0.139655652	0.135437011	0.131691383	0.127412296	0.123638539	0.120502288	0.117072061	0.112097071	0.106951276	0.102600238	0.098634825	0.096062446	0.093689078	0.090689568	0.088151862	0.085543081	0.082155569	0.078307596	0.07408956	0.07173083	0.068156378	0.051534069	0.049141025	0.046839261	0.044582329	0.042434513	0.039562444	0.034404113	0.027416031	0.024535535	0.023508424	0.022463598	0.021505001	0.02052685	0.019154186	0.017365325	0.016064661	0.014965786	0.013742096	0.01258405	0.011775471	0.010820067	0.010024959
0.162950553	0.160000869	0.156899131	0.154647687	0.150843674	0.14746633	0.143372728	0.139077377	0.134613958	0.131071451	0.126758442	0.122999768	0.11988941	0.116275694	0.111494304	0.106447511	0.102234468	0.098303214	0.095530542	0.093317401	0.090441113	0.087584602	0.085243198	0.081840801	0.078020038	0.073859713	0.071538252	0.067975903	0.051810214	0.049256714	0.046932658	0.044820764	0.042570367	0.039798111	0.034517568	0.027537388	0.024552723	0.02360553	0.022533934	0.021574109	0.020574221	0.019205717	0.017433399	0.016113065	0.015016519	0.013764902	0.012580539	0.01179665	0.010888183	0.010049432
0.163309551	0.160311149	0.157300128	0.154932463	0.151279577	0.147684326	0.143605871	0.139504617	0.134888238	0.13123885	0.127023617	0.123143625	0.119991678	0.116503571	0.111848453	0.106533136	0.102340962	0.098465112	0.095810937	0.093727938	0.090697488	0.087835212	0.085583838	0.08223935	0.078354272	0.074126912	0.071804162	0.068212893	0.051829549	0.0492315	0.047044403	0.044952782	0.042635418	0.039953986	0.034502106	0.027576593	0.024574129	0.023590578	0.022553322	0.021581984	0.020566855	0.019248487	0.017450175	0.016131608	0.015023576	0.013835281	0.012570247	0.011810473	0.010901581	0.010037449
0.163289578	0.160198346	0.157227115	0.154714936	0.15120044	0.147615305	0.143312003	0.139209198	0.134824104	0.131164375	0.126820236	0.122958697	0.11994919	0.116559542	0.111832286	0.106278623	0.102009091	0.098160682	0.095878377	0.093629258	0.090759346	0.088018377	0.085465089	0.082234645	0.078287396	0.074215971	0.071687683	0.068083278	0.051887515	0.049277667	0.047069594	0.044956848	0.042729093	0.03997692	0.034487013	0.027520105	0.024515885	0.023558569	0.022449189	0.021567768	0.020511963	0.019213057	0.017416184	0.016068826	0.014985785	0.013829685	0.012556915	0.011826459	0.01088499	0.010053755
0.163311815	0.159869812	0.157216867	0.15465431	0.150824629	0.14727755	0.142957185	0.138721246	0.134404975	0.130851994	0.126752205	0.122648945	0.119699051	0.116177072	0.11140773	0.106009358	0.101807415	0.097927403	0.095663606	0.093370833	0.090457194	0.087963089	0.08533709	0.082172067	0.078053636	0.074215398	0.071518594	0.067963374	0.052030248	0.049337226	0.047047404	0.044990917	0.042714571	0.039949131	0.034526956	0.027563067	0.024441928	0.023559252	0.022357374	0.021576448	0.02049771	0.019148261	0.017435614	0.015984308	0.014983643	0.013783491	0.012593404	0.011861462	0.010875463	0.010061529
0.163200264	0.160124771	0.157236695	0.154505581	0.150830556	0.147332831	0.143046037	0.138763736	0.134402498	0.130916441	0.126758045	0.122918469	0.11968935	0.116042591	0.111407574	0.106120534	0.102124023	0.098232451	0.095797549	0.093510036	0.090418014	0.087950465	0.085694544	0.082450369	0.078288249	0.074233621	0.071735796	0.068255416	0.052011126	0.049365197	0.04715728	0.045058042	0.042655009	0.039896436	0.034437993	0.027465505	0.024484306	0.023551231	0.022400056	0.021569734	0.020585795	0.019146191	0.017433205	0.016031336	0.014993426	0.013826197	0.01262884	0.011871643	0.010889201	0.010088342
0.162989272	0.160030069	0.156866474	0.154208636	0.150682454	0.147193492	0.142939502	0.13859669	0.134337161	0.130897133	0.126497536	0.122833085	0.119578539	0.116020711	0.111205653	0.106194462	0.102078381	0.098258764	0.095818576	0.09350729	0.090395318	0.087782765	0.085560358	0.082237118	0.078276999	0.074188719	0.071762257	0.068262787	0.051998077	0.04953262	0.047250677	0.045070583	0.042745456	0.039961872	0.03443301	0.027376204	0.024431642	0.023454506	0.022425918	0.021529618	0.02061001	0.01914369	0.017383347	0.016063691	0.014983171	0.01388124	0.012620387	0.01184267	0.010895968	0.01010379
0.163084994	0.160124053	0.1569586	0.154299202	0.150770948	0.147279938	0.143023449	0.138678086	0.134416056	0.130974008	0.126571826	0.122905224	0.119648766	0.116088849	0.111270963	0.106256829	0.102138331	0.098316471	0.09587485	0.093562206	0.090448406	0.08783432	0.085610606	0.082285415	0.07832297	0.074232289	0.071804402	0.068302877	0.052050078	0.049689608	0.047200189	0.04513293	0.042885775	0.040128833	0.034577382	0.02748877	0.02431643	0.023375855	0.022328484	0.021531926	0.020560319	0.019140036	0.017393661	0.016047761	0.015028402	0.013844598	0.012615588	0.011828178	0.010904549	0.010094688
0.163455641	0.16048797	0.157315324	0.154649881	0.151113609	0.147614664	0.143348502	0.138993263	0.134721547	0.131271676	0.126859489	0.123184553	0.119920694	0.116352686	0.111523851	0.106498322	0.102370463	0.098539917	0.096092747	0.093774847	0.09065397	0.088033943	0.085805176	0.082472427	0.078500977	0.074400999	0.071967594	0.06845811	0.052185209	0.049691633	0.047239671	0.045237363	0.042967504	0.040229635	0.034678036	0.027488029	0.024368021	0.023436218	0.022305726	0.021531385	0.020545185	0.019188539	0.017435511	0.016056934	0.01505023	0.013795088	0.012630446	0.011856882	0.01094095	0.010114878
0.163794706	0.16082088	0.157641652	0.15497068	0.151427072	0.14792087	0.143645858	0.139281585	0.135001007	0.13154398	0.127122641	0.123440082	0.120169453	0.116594043	0.111755192	0.106719237	0.102582816	0.098744324	0.096292077	0.09396937	0.090842019	0.088216556	0.085983166	0.08274808	0.078663816	0.074555333	0.07211688	0.068600117	0.052290066	0.049767758	0.047368539	0.045376465	0.043012024	0.040319104	0.034777705	0.027447285	0.024428477	0.02351548	0.022358514	0.021473316	0.020575902	0.019201411	0.017481503	0.016069832	0.015068951	0.013831768	0.012641741	0.011891608	0.010965975	0.010128707
0.163927065	0.160936117	0.157735018	0.155112448	0.151689708	0.148052865	0.143818947	0.13956114	0.13516546	0.131800855	0.127219987	0.123724044	0.120332486	0.116685652	0.112125191	0.10704099	0.102934679	0.098815474	0.096532779	0.094298895	0.091424385	0.088588288	0.086221912	0.08322712	0.078965432	0.074922567	0.072274689	0.068916595	0.052524799	0.05011701	0.047551679	0.045685924	0.043190812	0.040539053	0.03492419	0.027450895	0.024439278	0.023530072	0.022472028	0.021512772	0.020647394	0.019189426	0.017519422	0.016115511	0.015094779	0.013905744	0.012710888	0.011962392	0.011020957	0.010185943
0.163822002	0.160832971	0.157633923	0.155013034	0.151592488	0.147957976	0.143726771	0.139471693	0.13507883	0.131716382	0.12713845	0.123644747	0.120255363	0.116569699	0.112053328	0.106972385	0.102868706	0.098752142	0.09647091	0.094238457	0.091365789	0.088531511	0.086166651	0.083173779	0.078914822	0.074874548	0.072228367	0.068872425	0.052742435	0.050341879	0.047689619	0.045920887	0.043416881	0.040727735	0.035058394	0.027489443	0.024416339	0.023515763	0.022518688	0.021601426	0.020688404	0.019199875	0.017519145	0.016154155	0.015103117	0.013972392	0.012805046	0.012000547	0.011036307	0.010236449
0.163774326	0.160277176	0.157267132	0.154740337	0.151231712	0.147353169	0.143623351	0.138977071	0.13463221	0.131256941	0.126830164	0.12305917	0.119936475	0.116435865	0.111644152	0.106804838	0.102821516	0.098626391	0.09626313	0.094142656	0.091445227	0.088614776	0.085984216	0.082891966	0.078940669	0.075036225	0.07219792	0.068757037	0.052536192	0.050117348	0.047786068	0.045861218	0.043512257	0.040655568	0.035146585	0.027516909	0.024480207	0.023536767	0.022451256	0.021621299	0.020732716	0.019228779	0.017520374	0.016151158	0.01513177	0.014007588	0.012855141	0.01196513	0.011019379	0.010222896
0.16429685	0.160788543	0.157768895	0.155234038	0.151714219	0.147823301	0.144081584	0.139420479	0.135061756	0.131675718	0.127234817	0.123451792	0.120319134	0.116807355	0.112000354	0.1071456	0.103149569	0.098941059	0.096570259	0.09444302	0.091736985	0.088897502	0.08625855	0.083156434	0.07919253	0.075275629	0.072428269	0.068976407	0.052482727	0.049996111	0.047819182	0.045868355	0.043592999	0.040681916	0.035016809	0.027572225	0.024551639	0.023563688	0.022452206	0.021665115	0.020773051	0.019301022	0.017599751	0.016204114	0.015153883	0.014075519	0.012888824	0.011972919	0.011067022	0.010221484
0.16402318	0.160520717	0.157506099	0.154975464	0.151461508	0.147577072	0.143841587	0.139188246	0.134836783	0.131456385	0.127022882	0.123246158	0.120118718	0.116612789	0.111813795	0.106967127	0.102977753	0.098776253	0.096409402	0.094285706	0.091584178	0.088749425	0.086114869	0.08301792	0.079060619	0.075150242	0.072307625	0.068861513	0.052688786	0.050060286	0.047781578	0.045940676	0.043557711	0.040732004	0.034869909	0.027624104	0.024382317	0.023461385	0.02236802	0.021634568	0.020723499	0.019338917	0.017574886	0.016101921	0.015085868	0.013996293	0.01277461	0.012027939	0.011072747	0.010250255
0.162479289	0.15872844	0.155900647	0.153306589	0.149793006	0.146031128	0.142438169	0.137525136	0.133402353	0.129797947	0.12559782	0.121525614	0.118835486	0.115201773	0.110408276	0.105497804	0.101618624	0.097686386	0.095333652	0.093178203	0.090396491	0.087770956	0.085229136	0.08185933	0.078100438	0.074126813	0.071611457	0.067988965	0.052482282	0.049886646	0.047643018	0.045764001	0.043278955	0.040509959	0.034873544	0.027410079	0.02413671	0.023236139	0.022205975	0.021444985	0.020544705	0.019183949	0.017423757	0.015972036	0.014988044	0.013881502	0.012681396	0.011989821	0.011048102	0.010256826
0.161397261	0.1577155	0.154741249	0.152259365	0.148768639	0.145171228	0.141303597	0.136534242	0.13266651	0.128785582	0.124804491	0.120663579	0.117909277	0.114339357	0.109597586	0.104615149	0.100654971	0.096853335	0.094638057	0.092397215	0.08953648	0.087042318	0.084345075	0.080972797	0.077136311	0.073292383	0.071037065	0.067487507	0.05171645	0.049453248	0.047079816	0.045088605	0.042766647	0.039919731	0.034419484	0.026981939	0.023884336	0.022975713	0.021908172	0.021208192	0.02027809	0.018897093	0.017144768	0.01589781	0.014849397	0.013804195	0.012617285	0.011819632	0.010927817	0.010108818
0.160209672	0.156704461	0.153512154	0.15104156	0.147646866	0.144060048	0.140017107	0.135542676	0.131579026	0.127853487	0.123745696	0.11970172	0.116654788	0.113393509	0.108594885	0.103834273	0.099771956	0.096149692	0.093814914	0.091314605	0.088475339	0.086060789	0.083368165	0.080191448	0.076348635	0.072476172	0.07031944	0.066799598	0.050971942	0.048727192	0.046291032	0.044383668	0.042179883	0.039370399	0.033828582	0.026637539	0.023541536	0.02265088	0.021646217	0.020893792	0.019986657	0.018619111	0.016942283	0.01569584	0.014706132	0.013551895	0.012397393	0.011654133	0.010763233	0.009934328
0.158445043	0.155023955	0.15184599	0.149378293	0.1460626	0.142417307	0.138380745	0.133995967	0.129914762	0.126232029	0.12211736	0.118197554	0.115324137	0.111972621	0.107413425	0.102553019	0.098505209	0.095145476	0.092796346	0.090239793	0.087444338	0.084805755	0.082431389	0.079224248	0.075485251	0.07150253	0.069458231	0.066020477	0.05025581	0.047855945	0.045614107	0.043688889	0.041367666	0.038857278	0.033307398	0.026266582	0.023232691	0.022350456	0.021377785	0.020594112	0.019674482	0.018361697	0.016809295	0.015525222	0.014511626	0.013369998	0.012222638	0.011532687	0.010646161	0.009843565
0.155439062	0.151890099	0.148725602	0.146378508	0.142852172	0.139322351	0.135409553	0.131200693	0.127199545	0.123442523	0.119517032	0.115688449	0.112925732	0.109509886	0.105097327	0.100139082	0.096293257	0.092798158	0.090369651	0.088024393	0.085265989	0.082739238	0.080299744	0.077186103	0.073428424	0.069512156	0.067798496	0.064378513	0.049537485	0.047054975	0.045068793	0.042956491	0.040728212	0.038254552	0.03283511	0.025944665	0.022811196	0.021977203	0.020968622	0.02030917	0.019378215	0.018091231	0.016554694	0.015242412	0.014236994	0.013184586	0.012098241	0.011405198	0.010513751	0.009747348
0.153645287	0.149920775	0.146817765	0.144409791	0.14082165	0.137321587	0.133566744	0.129473276	0.125645504	0.121771934	0.117865242	0.114083423	0.111177576	0.107852615	0.103431876	0.098533612	0.09468613	0.091080198	0.088773265	0.086547214	0.083805377	0.081420443	0.078860753	0.075825936	0.072017282	0.068265063	0.066635617	0.063113015	0.049076668	0.046552392	0.044654378	0.042580274	0.040452864	0.037818133	0.032640069	0.02567027	0.022523706	0.021727342	0.020758615	0.020053796	0.019139903	0.017925683	0.01640048	0.015032304	0.014110356	0.013030602	0.011981171	0.011282033	0.010430986	0.009665734
0.1534502	0.149730417	0.146631347	0.14422643	0.140642845	0.137147226	0.133397151	0.129308881	0.125485969	0.121617317	0.117715585	0.113938569	0.111036411	0.107715672	0.103300546	0.098408501	0.094565905	0.090964551	0.088660547	0.086437323	0.083698968	0.081317061	0.078760622	0.075729658	0.071925839	0.068178385	0.066551008	0.063032879	0.04870983	0.046500438	0.044325852	0.042316727	0.040297431	0.037655851	0.032399964	0.025419763	0.022515886	0.021655218	0.020777104	0.019936619	0.019100224	0.017850641	0.016370487	0.01505976	0.014150126	0.013072054	0.01195492	0.01121851	0.010394371	0.009635785
0.153101594	0.149390261	0.146298232	0.143898778	0.140323335	0.136835657	0.133094101	0.129015118	0.125200892	0.121341029	0.117448161	0.113679725	0.11078416	0.107470965	0.103065869	0.098184938	0.094351071	0.090757899	0.088459129	0.086240955	0.083508821	0.081132326	0.078581695	0.075557617	0.071762439	0.068023498	0.066399818	0.062889682	0.048852635	0.046538231	0.044428024	0.042514376	0.040409915	0.037774212	0.032357144	0.025401402	0.022465552	0.021584311	0.020750059	0.019913088	0.019104998	0.017826072	0.016326323	0.015064099	0.0141265	0.013075613	0.011993425	0.011229352	0.010396643	0.009656935
0.152903522	0.149196991	0.146108962	0.143712612	0.140141794	0.136658629	0.132921913	0.128848208	0.125038916	0.121184046	0.117296215	0.113532654	0.110640835	0.107331927	0.10293253	0.098057913	0.094229007	0.090640483	0.088344687	0.086129383	0.083400784	0.081027363	0.078480031	0.075459866	0.071669598	0.067935494	0.066313915	0.06280832	0.049281996	0.046947251	0.044818498	0.04288803	0.040765074	0.038106205	0.032641527	0.025624653	0.022632398	0.021763784	0.020860811	0.020088102	0.019176366	0.017952551	0.01640051	0.015159864	0.014196878	0.013177313	0.012081324	0.011328046	0.010488018	0.009741809
0.15421166	0.150687623	0.147555559	0.145209575	0.141767435	0.138193519	0.134420066	0.130129286	0.126136183	0.12256388	0.118494842	0.114724136	0.111720598	0.108516257	0.104092008	0.09902928	0.095262052	0.091688398	0.089368178	0.087152629	0.084462379	0.081934719	0.07946912	0.076305476	0.072688136	0.068909638	0.066990581	0.063616063	0.049647617	0.047295552	0.045151005	0.043206215	0.041067509	0.038388914	0.032883694	0.025814761	0.022800307	0.021925249	0.021015577	0.020237135	0.019318635	0.01808574	0.016522185	0.015272334	0.014302204	0.013275075	0.012170955	0.011412089	0.010565828	0.009814083
0.156639619	0.153247751	0.150144613	0.147866266	0.144193928	0.14081244	0.136662734	0.132319434	0.128337765	0.124921247	0.120706271	0.116946492	0.114100351	0.110729561	0.106193155	0.101268621	0.097293524	0.093647361	0.091305176	0.089003568	0.086270436	0.08368881	0.081276579	0.078027725	0.074306935	0.070430556	0.068420105	0.064951127	0.049937439	0.047571643	0.045414578	0.043458435	0.041307244	0.038613013	0.033075655	0.025965457	0.022933406	0.02205324	0.021138257	0.020355271	0.019431409	0.018191317	0.016618635	0.015361488	0.014385694	0.013352569	0.012242004	0.011478708	0.010627507	0.009871373
0.158554229	0.155430561	0.152236051	0.149804288	0.146240974	0.142938457	0.138764846	0.134271057	0.130378704	0.126649386	0.122782717	0.118821181	0.116181301	0.112723489	0.10804108	0.103240229	0.099086338	0.09529513	0.093111584	0.090754704	0.088035709	0.085295672	0.082942917	0.079765011	0.075787911	0.07193152	0.069769134	0.066262094	0.050735747	0.04811872	0.046066185	0.044139605	0.041810284	0.039029312	0.033568913	0.026289659	0.023073743	0.022188191	0.021267609	0.020489615	0.019550317	0.018302636	0.01672033	0.01545549	0.014473725	0.013434278	0.012316917	0.011589064	0.010702437	0.009950479
0.159678343	0.156743243	0.15356221	0.151254738	0.147747302	0.144357769	0.140238197	0.13588003	0.13138141	0.128029429	0.124241831	0.120401192	0.117440151	0.114037577	0.109446682	0.104320442	0.100283312	0.096621008	0.094454366	0.092002211	0.089434206	0.086667853	0.084233826	0.081165284	0.077221786	0.073298914	0.071000124	0.067489586	0.051778558	0.049291533	0.046932779	0.045022009	0.04264898	0.039898379	0.034325643	0.026776893	0.023452458	0.022545436	0.021642426	0.020778268	0.01988772	0.018617333	0.016946361	0.01570584	0.014726934	0.013633198	0.012536549	0.011761051	0.010821828	0.010076748
0.161574433	0.158404768	0.155592521	0.153246128	0.149626543	0.146243776	0.142057419	0.137740968	0.133374679	0.129929794	0.125970122	0.122230767	0.119016756	0.115432192	0.110976014	0.105664301	0.101728573	0.098025962	0.09589185	0.093407923	0.090715107	0.087908825	0.085690197	0.082489417	0.07853699	0.074492811	0.072148152	0.068501077	0.052634167	0.05027513	0.047900916	0.045945183	0.043559391	0.04074884	0.034943297	0.02715068	0.023819267	0.022960252	0.022010022	0.02116502	0.020282152	0.01899028	0.017282894	0.015954599	0.014980329	0.013872968	0.012764449	0.011942349	0.010991103	0.010253061
0.162760118	0.159398748	0.156679143	0.154269185	0.150591113	0.14744995	0.143209446	0.138894753	0.134878192	0.13136047	0.127221492	0.123155344	0.120479843	0.116856647	0.112142703	0.106913655	0.103062464	0.099122625	0.097043795	0.094673154	0.091796778	0.089115765	0.086887396	0.083754551	0.079711338	0.075754446	0.073171269	0.069608659	0.053373403	0.051001312	0.048697109	0.046583298	0.044199552	0.041300145	0.035429023	0.027444577	0.024021795	0.023244689	0.022205391	0.021428672	0.020517362	0.019189263	0.017516804	0.016090215	0.015120494	0.014042425	0.012878253	0.012038126	0.011120392	0.010349446
0.163540233	0.160162752	0.157430112	0.155008603	0.151312901	0.148156683	0.143895854	0.139560481	0.135524668	0.131990086	0.12783127	0.123745632	0.121057307	0.117416745	0.112680207	0.107426096	0.103556446	0.099700859	0.09750893	0.095171055	0.092396457	0.09000999	0.087402537	0.084424139	0.080388366	0.076581331	0.073888768	0.070421896	0.054218183	0.051695302	0.049358667	0.047335757	0.044916179	0.041993055	0.035986011	0.027748201	0.024262178	0.023477295	0.022427597	0.021643105	0.020722676	0.019381287	0.017692093	0.016251228	0.015271802	0.014182946	0.013007123	0.01215859	0.011250751	0.010453012
0.164162064	0.160780348	0.15802871	0.155597993	0.15198615	0.148720021	0.144549168	0.140091133	0.136199694	0.132509312	0.1284319	0.124423216	0.121655134	0.118059013	0.113302101	0.108020107	0.104210197	0.100463093	0.098224701	0.09608358	0.093161578	0.090604217	0.088184454	0.085092657	0.080919526	0.077069976	0.074489036	0.070917183	0.054671212	0.05209533	0.049740614	0.047772718	0.045308593	0.042318005	0.036264477	0.027962922	0.024449923	0.023658966	0.022601146	0.021810584	0.020883032	0.019531263	0.017828997	0.016394625	0.015389978	0.014292696	0.013107775	0.012252675	0.011337812	0.010533899
0.164599588	0.161424385	0.158432066	0.156175133	0.152556931	0.149375956	0.145207431	0.140958297	0.136872033	0.133415502	0.129268823	0.125173685	0.122487095	0.118866382	0.114076938	0.108758823	0.104922858	0.101150129	0.098896429	0.096740665	0.093798681	0.091223831	0.08878752	0.085674579	0.08147291	0.077597034	0.074998443	0.071402164	0.055218603	0.052616929	0.050238637	0.048251038	0.045762241	0.04274171	0.036627572	0.028242898	0.024694725	0.02389585	0.022827438	0.02202896	0.021092121	0.019726818	0.018007508	0.016558775	0.015544069	0.0144358	0.013239015	0.012375354	0.011451331	0.010639369
0.166267006	0.16312226	0.16006077	0.157732279	0.154161538	0.150947105	0.146734735	0.142440908	0.138311665	0.134818777	0.130628483	0.126490273	0.123775425	0.120116628	0.115276809	0.109902758	0.106026446	0.102214035	0.09993663	0.097758192	0.094785263	0.092183331	0.089721395	0.086575712	0.082329849	0.078413206	0.075787283	0.072153178	0.055864157	0.053232068	0.050825972	0.048815136	0.046297243	0.043241399	0.037055781	0.028542156	0.024908141	0.024031574	0.023001584	0.022226738	0.021302121	0.019930888	0.018118939	0.016734334	0.01567402	0.014537124	0.013315667	0.012470762	0.011563896	0.010698629
0.166686633	0.16363929	0.160498846	0.157964415	0.154690292	0.151189196	0.147065951	0.142888753	0.138638718	0.135128191	0.131003418	0.126658293	0.123892832	0.120362196	0.115606941	0.110266268	0.10636043	0.102488775	0.100189706	0.097931696	0.094980121	0.092526922	0.089846557	0.086784875	0.082691861	0.078665747	0.075992057	0.07239109	0.056417093	0.053708679	0.051163488	0.049298301	0.046755486	0.043661364	0.03731091	0.02862247	0.025007369	0.024101791	0.02312206	0.022406958	0.021461138	0.020064911	0.018211719	0.016878959	0.015774317	0.014625523	0.013331106	0.012544665	0.011614647	0.010791194
0.16752888	0.164147203	0.161133889	0.158698927	0.155322328	0.151756976	0.14762281	0.143512921	0.139362216	0.13584301	0.13160172	0.127302394	0.124354178	0.1209775	0.116253962	0.110824218	0.106769536	0.103012939	0.100573623	0.098398291	0.095381632	0.093028897	0.090168342	0.087024915	0.083201855	0.079041755	0.076464899	0.072755177	0.056287619	0.053718845	0.051314949	0.04929059	0.046676192	0.043610784	0.03728909	0.028527611	0.024992784	0.024100034	0.02311717	0.022435813	0.021523989	0.020079902	0.018313346	0.016897687	0.015821306	0.014643073	0.01338128	0.012551403	0.011618963	0.010829848
0.168564304	0.165129214	0.161950199	0.159814438	0.156379492	0.152780552	0.148296038	0.144382043	0.140288808	0.136678061	0.132571113	0.128238406	0.125356107	0.121746741	0.117197029	0.111671986	0.107403498	0.103680576	0.101240972	0.099020116	0.09599489	0.093576571	0.090812828	0.087612413	0.083645492	0.07957661	0.076937827	0.073307099	0.055812579	0.053238164	0.050898709	0.048932812	0.046317773	0.043372468	0.037054087	0.028332962	0.024863222	0.023836307	0.022871093	0.0221958	0.021390955	0.019928863	0.018142657	0.016725744	0.015720327	0.014522054	0.013292211	0.012504819	0.011573678	0.010748835
0.16779349	0.164383882	0.161194271	0.158945816	0.155340535	0.151771109	0.147297564	0.143167495	0.139197635	0.135663195	0.13161791	0.127236123	0.124359073	0.120727192	0.116358733	0.110829182	0.106755989	0.102769175	0.100553714	0.098145558	0.09542757	0.092633181	0.09019088	0.086953843	0.082787877	0.078879237	0.076306935	0.07288664	0.055100565	0.052630211	0.050138235	0.048381618	0.045959761	0.042974882	0.03680294	0.028181316	0.024595415	0.02364909	0.022664567	0.021939266	0.021153206	0.019731109	0.017894806	0.016591033	0.015547455	0.014415297	0.013211893	0.012459186	0.011538695	0.010717964
0.16423252	0.160581698	0.157621542	0.155170996	0.151345026	0.147928633	0.143781066	0.139350663	0.135518592	0.131851114	0.127766913	0.123933478	0.120747176	0.117416546	0.113048242	0.107687439	0.103765931	0.099628588	0.097604057	0.095297012	0.092425975	0.089699841	0.087304786	0.084207843	0.080263888	0.076225935	0.074192922	0.070562501	0.054355035	0.052077216	0.049700005	0.047850228	0.045599308	0.04268257	0.036503842	0.0280169	0.024362843	0.023450157	0.022524666	0.021740128	0.020934458	0.019570322	0.017840553	0.016477976	0.015483194	0.014346804	0.013176152	0.012397304	0.011503766	0.010693373
0.159129036	0.155269694	0.152328076	0.149746507	0.146323093	0.142657764	0.138479506	0.134479725	0.130371458	0.12668286	0.122613473	0.119165739	0.116171333	0.112854869	0.1083745	0.103357016	0.099441287	0.095548782	0.093405292	0.091318902	0.088355165	0.085813786	0.083577869	0.080507848	0.076651986	0.07279718	0.071198773	0.067428952	0.054155983	0.051626234	0.049407335	0.047589915	0.045200059	0.042407458	0.036132055	0.027756643	0.024141972	0.023259757	0.022333084	0.021573069	0.020773688	0.019379997	0.017731775	0.016293184	0.015431528	0.014274097	0.013055351	0.012341734	0.011418785	0.0106012
0.157032933	0.153198697	0.149978534	0.147444447	0.144261745	0.140509765	0.136146586	0.132449904	0.128383014	0.124823586	0.120636402	0.117169249	0.114367474	0.111040325	0.10657805	0.101843164	0.097753643	0.09415903	0.091849403	0.089883869	0.087342986	0.084662428	0.082471223	0.07930707	0.075235701	0.071797195	0.07009597	0.066472575	0.053792067	0.051310988	0.049125904	0.047217306	0.044763436	0.041968171	0.035950592	0.027809039	0.024010132	0.023195193	0.022193781	0.021524119	0.020627506	0.019264071	0.017663655	0.016289032	0.015390473	0.0142117	0.01302001	0.01231685	0.011366547	0.010591394
0.157842275	0.153937484	0.150533144	0.148083329	0.144566509	0.141058294	0.13673788	0.132899356	0.128816896	0.125236518	0.121170236	0.117601011	0.114724548	0.111375387	0.106934782	0.102201109	0.098112394	0.094393878	0.092193899	0.09013232	0.087762952	0.085303308	0.082772176	0.079616307	0.075714893	0.072168075	0.070342073	0.066866172	0.053514719	0.051319912	0.048803006	0.046779889	0.044485215	0.041670114	0.035724652	0.027666597	0.023970068	0.023052084	0.022114611	0.021517453	0.020498359	0.019256147	0.01759649	0.016361803	0.015382772	0.014198058	0.013015137	0.012248677	0.01134537	0.010568878
0.158619551	0.154930589	0.151325425	0.148952987	0.145165582	0.141521634	0.137676006	0.133442431	0.129495308	0.125582713	0.121908768	0.11819346	0.115205857	0.111949587	0.107373635	0.102400141	0.098597743	0.094675267	0.092532875	0.090579276	0.088067248	0.085611663	0.083018554	0.080015294	0.076172107	0.072564458	0.070868824	0.067364406	0.053538502	0.051059843	0.048666928	0.046790675	0.044464792	0.041652	0.035662722	0.027478745	0.023793552	0.023014528	0.022066341	0.021329937	0.020450168	0.019238622	0.017476573	0.016319835	0.015255613	0.014158438	0.012979753	0.012220178	0.011297634	0.010496164
0.159917917	0.156301849	0.153096213	0.150487415	0.146745639	0.143046544	0.139260602	0.134836689	0.130935556	0.127069679	0.123246374	0.119613695	0.116736192	0.113563124	0.108867415	0.10386504	0.099868365	0.096076967	0.093754931	0.091630543	0.089231265	0.086464634	0.083748231	0.080697097	0.076945974	0.073285748	0.071551029	0.06789273	0.053404464	0.050691606	0.048686601	0.046729346	0.044482116	0.041676926	0.035602659	0.027437023	0.023745128	0.022965655	0.022014454	0.021235375	0.02040817	0.019242981	0.017432997	0.01618664	0.01520158	0.014138108	0.012994977	0.012178336	0.01124113	0.01049069
0.161270516	0.157637266	0.154543963	0.151833552	0.147921787	0.144714396	0.140477858	0.135996073	0.131994478	0.128342821	0.124164153	0.120589	0.117775629	0.114453999	0.109642067	0.104803926	0.100768802	0.09694309	0.094779458	0.092494335	0.089883924	0.08710949	0.084500097	0.081244815	0.07772996	0.074030143	0.072306371	0.068506008	0.053150563	0.050525207	0.048641392	0.046474274	0.044319597	0.041590175	0.035306259	0.027149098	0.023651551	0.022785794	0.021889284	0.021206158	0.020311276	0.019140825	0.01739121	0.016074097	0.015183467	0.014069244	0.01289287	0.01210897	0.011209071	0.010494701
0.163246805	0.159552892	0.155919052	0.153335736	0.149662901	0.146219947	0.142102239	0.13735297	0.133413309	0.129608476	0.125576748	0.12188271	0.118881274	0.115523822	0.110632747	0.105762653	0.101870076	0.097918563	0.09588542	0.093621373	0.090789274	0.088159311	0.085774167	0.082350484	0.078788341	0.075035083	0.073284778	0.069655235	0.053147721	0.050514541	0.048493658	0.046400984	0.044271491	0.0415475	0.035298126	0.026990878	0.023480507	0.022717974	0.021728327	0.021073465	0.020178832	0.019047741	0.017338299	0.016050274	0.015094864	0.013952999	0.012741569	0.012053774	0.011163145	0.010438
0.164806907	0.161205087	0.157758653	0.155229136	0.151294154	0.14808457	0.14359708	0.138859715	0.135299973	0.131319846	0.127341542	0.123472735	0.120562433	0.117157502	0.11219726	0.107258295	0.103310671	0.099303278	0.097241383	0.094945319	0.09207317	0.089406016	0.086987142	0.083515043	0.079902526	0.076096191	0.074321134	0.070640264	0.053270711	0.050686295	0.048519659	0.046565091	0.044480109	0.041559027	0.035408812	0.027001146	0.023371613	0.022620117	0.021668932	0.020952031	0.020116029	0.019008062	0.017239272	0.016031291	0.015062519	0.013942302	0.012749118	0.011980422	0.011095536	0.010357301
0.16204724	0.158066344	0.154996992	0.152585281	0.148907976	0.145580675	0.141220195	0.136680476	0.133161683	0.129157964	0.125594987	0.121564287	0.118878815	0.115521084	0.110740612	0.105790454	0.10176361	0.098145547	0.095895312	0.093678694	0.090941159	0.088354434	0.085858614	0.082568615	0.078849519	0.07504912	0.073299562	0.069761862	0.053567455	0.051120065	0.048953084	0.046873534	0.044739899	0.041769274	0.035612926	0.02716938	0.023382533	0.022629678	0.021697605	0.02098144	0.020159652	0.018941695	0.017250892	0.016019198	0.015084414	0.013926087	0.012800937	0.011992772	0.011074648	0.010338479
0.160622888	0.156774082	0.153902672	0.151237807	0.147629878	0.144122549	0.140044753	0.135763021	0.131972244	0.1280315	0.124521405	0.120540705	0.117880952	0.114539886	0.109907954	0.105211095	0.100998135	0.097787893	0.095326753	0.093215291	0.090574795	0.088038416	0.085606609	0.082439588	0.07857456	0.074870225	0.073274523	0.069711322	0.054055504	0.051585816	0.049399091	0.047300595	0.04514752	0.04214983	0.035937392	0.027317151	0.02350219	0.022726043	0.02172701	0.021126509	0.020203697	0.018962378	0.017329284	0.016030396	0.015036226	0.013909402	0.012842165	0.012037398	0.01108609	0.010370518
0.163546665	0.1596278	0.156704122	0.15399075	0.150317146	0.146745974	0.14259395	0.13823428	0.1343745	0.130362023	0.126788035	0.122734875	0.120026708	0.116624826	0.11190858	0.107126225	0.102836577	0.0995679	0.097061961	0.094912065	0.092223504	0.089640956	0.087164884	0.083940214	0.080004832	0.076233068	0.07460832	0.070980258	0.054510668	0.052020184	0.049815047	0.04769888	0.045364831	0.042504745	0.036239996	0.027437553	0.023652129	0.022855321	0.021889632	0.021237764	0.020341357	0.01906248	0.017432782	0.016142818	0.015073082	0.013972513	0.01287415	0.012118685	0.011165919	0.010445305
0.165867902	0.161893416	0.158928242	0.156176359	0.152450615	0.148828757	0.144617803	0.140196256	0.136281693	0.132212267	0.128587553	0.124476866	0.121730261	0.118280096	0.113496912	0.10864668	0.104296149	0.100981079	0.098439573	0.096259163	0.093532443	0.090913241	0.088402025	0.085131588	0.08114035	0.077315053	0.075667245	0.07198769	0.055388358	0.052717385	0.050536764	0.048414652	0.045941639	0.043045188	0.036700784	0.027786419	0.023916798	0.023082419	0.022164157	0.0215078	0.020597015	0.019304857	0.017637463	0.016305177	0.015264734	0.014148702	0.0130252	0.01222106	0.011304013	0.010577101
0.167872595	0.163850073	0.160849062	0.158063919	0.154293145	0.150627513	0.146365666	0.141890679	0.137928805	0.133810195	0.130141672	0.125981304	0.123201503	0.119709639	0.114868645	0.109959792	0.105556681	0.102201545	0.099629322	0.097422559	0.094662884	0.092012026	0.089470459	0.086160495	0.082121019	0.078249489	0.076581766	0.072857739	0.055993431	0.053263802	0.051166323	0.049182182	0.046417826	0.043590413	0.037081463	0.028074426	0.024164696	0.023321669	0.022393889	0.021730729	0.020810504	0.019504953	0.017820276	0.016474181	0.015422953	0.014295354	0.013160207	0.012347731	0.01142118	0.010686733
0.169837684	0.166439626	0.163339572	0.160379626	0.156658658	0.152975001	0.148828549	0.144337414	0.140143378	0.136467033	0.132311405	0.128414412	0.125657049	0.122112516	0.117217019	0.11210851	0.107937694	0.104218203	0.101829661	0.099700193	0.09689911	0.094297735	0.091677887	0.088232123	0.083965014	0.080268742	0.078591209	0.074824312	0.056782747	0.054135104	0.05182498	0.050013524	0.047177881	0.044146722	0.03766328	0.028477721	0.024442934	0.0235902	0.022651737	0.021980941	0.021057963	0.019729537	0.018025462	0.016663868	0.015600537	0.014459954	0.013311736	0.012492381	0.011552686	0.010809783
0.171464923	0.168034307	0.164904551	0.161916246	0.158159626	0.154440676	0.150254496	0.145720331	0.141486111	0.137774542	0.133579099	0.129644769	0.126860986	0.123282493	0.118340091	0.113182638	0.10897186	0.105216732	0.102805305	0.100655435	0.097827514	0.095201215	0.092556265	0.089077487	0.084769495	0.081037808	0.079344202	0.075541214	0.05799951	0.055232838	0.052802378	0.05098985	0.048290558	0.04521174	0.038394483	0.029017176	0.024717021	0.023851513	0.022892019	0.022285042	0.021303716	0.019950951	0.018236122	0.016837747	0.015797541	0.014610836	0.013505179	0.012604679	0.011673232	0.010919785
0.173398786	0.169929479	0.166764424	0.163742415	0.159943426	0.156182532	0.151949138	0.147363835	0.143081859	0.139328429	0.135085668	0.131106965	0.128291785	0.124672932	0.119674788	0.114459166	0.110200897	0.106403417	0.103964792	0.101790675	0.09893086	0.096274939	0.093600159	0.090180308	0.086117497	0.082140033	0.080239084	0.076424369	0.058970632	0.056217725	0.053702479	0.051957825	0.049309735	0.046346231	0.039013713	0.029205753	0.024779622	0.023958439	0.023024955	0.022392502	0.021497674	0.020123229	0.018265843	0.016887012	0.015871911	0.014690695	0.01351394	0.012603522	0.01171045	0.010955479
0.175253318	0.171746906	0.168548	0.16549367	0.16165405	0.157852932	0.153574262	0.148939918	0.144612146	0.140818573	0.136530434	0.132509178	0.12966389	0.126006332	0.120954731	0.115683327	0.111379516	0.107541421	0.105076715	0.102879345	0.099988943	0.097304618	0.09460123	0.091144803	0.087038539	0.083018535	0.081097256	0.077241741	0.059648798	0.05702992	0.054391277	0.052677967	0.050108811	0.046919464	0.039410162	0.029460245	0.024995546	0.024167207	0.023221613	0.022587625	0.021684999	0.020298578	0.018425007	0.017034162	0.016010215	0.014818707	0.013631698	0.012711914	0.011773254	0.010990902
0.175818527	0.172232349	0.169266073	0.166368826	0.162470873	0.158817755	0.154611241	0.149861614	0.145447108	0.141994839	0.137441528	0.133639194	0.130888109	0.127121729	0.122162915	0.116424766	0.112328801	0.108109625	0.10589011	0.103712051	0.100862387	0.098023496	0.095564899	0.092093728	0.087944714	0.083882857	0.081897144	0.078045919	0.060293571	0.057646384	0.054979219	0.053247389	0.050650462	0.04742664	0.040015811	0.029790381	0.025265735	0.024386114	0.023472627	0.022831786	0.0219242	0.020517995	0.018624172	0.017218292	0.016183278	0.014978889	0.013779049	0.012849324	0.011900517	0.011109708
0.177226309	0.173234535	0.1706187	0.167737427	0.163817132	0.15965365	0.155657602	0.151044986	0.146535822	0.142779826	0.138411376	0.134484039	0.131454587	0.127937328	0.122927074	0.117231474	0.113023389	0.108851075	0.10651067	0.104374658	0.101531309	0.098489312	0.096082235	0.092868861	0.088573734	0.084431547	0.082693345	0.078738226	0.060939295	0.058263757	0.055568028	0.05381765	0.051192911	0.047934563	0.040444366	0.030109426	0.025536322	0.024647281	0.023724011	0.023076307	0.022159001	0.020737736	0.018823631	0.017402694	0.016356595	0.015139308	0.013926618	0.012986936	0.012027968	0.011228689
0.178065042	0.174211463	0.171295675	0.168581988	0.164807144	0.160441833	0.156138763	0.151889883	0.147438154	0.143566734	0.139314538	0.135340922	0.132097523	0.128511842	0.123652059	0.117955866	0.11370097	0.109573632	0.107109622	0.105036337	0.102131432	0.099319588	0.096548764	0.093291045	0.089026967	0.084727973	0.083367191	0.079186563	0.061764535	0.059052765	0.05632053	0.054546449	0.051886165	0.048583693	0.040992064	0.030437437	0.025821125	0.024955603	0.023989021	0.023322658	0.022459078	0.020934417	0.018902533	0.0175576	0.016478849	0.015228926	0.014022691	0.013073474	0.012160918	0.011315915
0.178019699	0.174409692	0.171123314	0.168568328	0.164728704	0.160511171	0.156145498	0.151810885	0.147637626	0.143606911	0.139446445	0.135577908	0.132493509	0.128935193	0.124064499	0.118443518	0.113931324	0.109753533	0.107430716	0.105306796	0.102409224	0.099626234	0.097002992	0.093728937	0.08944812	0.08491736	0.083535444	0.079318824	0.062247724	0.059347256	0.056747062	0.054757599	0.052258374	0.048816863	0.04127739	0.030756184	0.026043459	0.025079835	0.024115942	0.023341509	0.022556722	0.021019467	0.018970305	0.017600272	0.016585026	0.015267727	0.01413342	0.013086458	0.012191145	0.011341193
0.178599432	0.174855163	0.171466056	0.169246256	0.16507003	0.160850627	0.156509175	0.152302119	0.148145718	0.1438222	0.139513265	0.135992984	0.132768641	0.129418353	0.124365747	0.118740494	0.114313526	0.110114608	0.107843178	0.105724185	0.102856573	0.099947192	0.09748857	0.094065164	0.089822228	0.085399504	0.083760182	0.079631448	0.062401648	0.059649419	0.057080807	0.055009827	0.052437188	0.048988971	0.041178638	0.030966454	0.026052561	0.025117357	0.024140439	0.023300089	0.022512647	0.020978323	0.019018578	0.01762706	0.016626618	0.015261835	0.014094841	0.013113861	0.012170886	0.011368055
0.178397014	0.17444145	0.171047584	0.169069485	0.164807228	0.160788056	0.156144579	0.152165637	0.14784041	0.143702329	0.139420923	0.135817295	0.132403872	0.128651868	0.124013503	0.118382594	0.114226319	0.109951893	0.107821462	0.105568755	0.102681238	0.099840811	0.097063764	0.093919211	0.089678376	0.085456419	0.083807182	0.079665856	0.062582839	0.060041689	0.057516765	0.055242334	0.052642795	0.049076015	0.041299238	0.030950411	0.02599887	0.025094607	0.024090912	0.023388064	0.02243761	0.02097532	0.019029935	0.017659483	0.016690844	0.015275682	0.0140039	0.013170811	0.012250689	0.011474471
0.177827003	0.173754681	0.170409886	0.168128052	0.163990156	0.160045699	0.155647423	0.151526509	0.147077679	0.143098474	0.139053707	0.135024823	0.13197081	0.12789833	0.123275829	0.118063175	0.113665226	0.109349395	0.107656821	0.105055055	0.102046072	0.099600798	0.096586843	0.093575402	0.089337881	0.085177629	0.083412838	0.079541684	0.062877601	0.060456598	0.057884694	0.055359603	0.052947734	0.049359145	0.041652696	0.030899985	0.026015047	0.025115337	0.024126076	0.023449457	0.022587886	0.021108689	0.019072492	0.017730463	0.016668586	0.015378413	0.014085172	0.013181792	0.012255802	0.011474688
0.176845176	0.173000781	0.16938403	0.166975883	0.163010289	0.1592701	0.155074488	0.150654144	0.146146429	0.142363279	0.138136822	0.133885169	0.131280484	0.127406578	0.122464318	0.11727868	0.112993297	0.108773154	0.107076011	0.104428956	0.101455028	0.099131977	0.096591932	0.092986172	0.088696102	0.084675085	0.083068245	0.079134579	0.062921027	0.060402015	0.057739268	0.055544857	0.053126754	0.049551859	0.041807899	0.030861112	0.025967119	0.024990644	0.024113682	0.023397075	0.022615194	0.021062406	0.019035039	0.017725376	0.0165819	0.015382898	0.014143814	0.013185298	0.012196969	0.011388954
0.17654128	0.172359089	0.169185464	0.166594504	0.162769864	0.159121526	0.154892089	0.150106813	0.145842487	0.142066584	0.137813731	0.13359515	0.131050678	0.12736614	0.122361424	0.116957395	0.11293326	0.108780736	0.106593538	0.104400303	0.101435085	0.098883289	0.096535072	0.092981361	0.08866934	0.084692549	0.08320391	0.079033313	0.062808135	0.060052717	0.057550892	0.055581378	0.052962811	0.049413479	0.041662127	0.030734128	0.025934327	0.024909818	0.023993411	0.023290318	0.022439447	0.020931475	0.018967495	0.017596179	0.016524767	0.015273448	0.014030684	0.013143997	0.01218433	0.011350054
0.178198048	0.173809648	0.171076001	0.168415079	0.164546213	0.160695592	0.156334604	0.151562204	0.147258364	0.143441019	0.139276227	0.135226577	0.132412279	0.128840208	0.123747694	0.1182031	0.1142325	0.10994074	0.107499012	0.105676101	0.102464101	0.099678237	0.097197077	0.093940227	0.089824279	0.085641804	0.083991728	0.07992238	0.062922905	0.060241006	0.057628232	0.055691103	0.052965799	0.049488849	0.041488906	0.030728821	0.025836086	0.024918112	0.023893238	0.023291477	0.022309001	0.020894342	0.018895732	0.0174915	0.016469829	0.015198403	0.013944258	0.013081709	0.012179491	0.011322292
0.179115149	0.175127289	0.172126281	0.169597604	0.165804176	0.16194694	0.157299019	0.15281243	0.148289083	0.144261191	0.140388861	0.13630119	0.133067699	0.129746157	0.124554515	0.118804674	0.115053117	0.110641451	0.108375244	0.106580512	0.103258225	0.100167048	0.097797685	0.094280443	0.090475136	0.085992555	0.084539617	0.080458651	0.062857004	0.060196609	0.05739887	0.055674849	0.05316918	0.049851656	0.041538042	0.030622567	0.025637451	0.024808581	0.023807324	0.023261908	0.022236833	0.020795635	0.018854359	0.017396609	0.016455138	0.01513895	0.01391357	0.013031831	0.012142958	0.011291499
0.178969104	0.174962037	0.171916609	0.169443879	0.165671332	0.16177518	0.15718951	0.152728908	0.148192055	0.144199021	0.140088087	0.136176143	0.132995311	0.129576383	0.12466679	0.118786895	0.11490458	0.110675052	0.108546965	0.106624486	0.103363465	0.100430426	0.09788985	0.09448768	0.090576311	0.085985293	0.084587737	0.080495173	0.062736238	0.060034798	0.057439822	0.055609931	0.053005769	0.049664893	0.041552344	0.030388072	0.025542896	0.024677172	0.023692016	0.023128862	0.022124061	0.020697055	0.018836279	0.017362039	0.016401184	0.015120915	0.01386467	0.013003868	0.012070849	0.011317665
0.178878777	0.175062912	0.171950149	0.169397377	0.165635726	0.16180896	0.15718593	0.152717047	0.148140468	0.144442918	0.140017038	0.136209759	0.133255804	0.129637562	0.124836382	0.119006673	0.114934156	0.110963432	0.108734446	0.10667638	0.103550411	0.100824239	0.098103059	0.094723572	0.090576405	0.086161292	0.084649461	0.080573509	0.063198131	0.060297139	0.057649317	0.055773014	0.052981556	0.049447874	0.041772075	0.030442024	0.025659779	0.02478676	0.023739883	0.023125896	0.022182986	0.020808248	0.01881577	0.017424516	0.016462463	0.01520308	0.013940069	0.013063422	0.012087492	0.011377492
0.178701151	0.175096826	0.172057306	0.169093339	0.165523371	0.16175479	0.157025988	0.152546408	0.148140608	0.144310839	0.140110258	0.136233707	0.133220939	0.129624732	0.124585494	0.118914885	0.11492639	0.110840404	0.108583892	0.106531229	0.103573686	0.10088028	0.098087763	0.094819847	0.090372815	0.086079713	0.084551778	0.08058386	0.063627438	0.060785713	0.057997895	0.0559993	0.053495626	0.049960727	0.042134494	0.030725724	0.025874333	0.024971677	0.023886897	0.023279113	0.022413392	0.020899362	0.018911038	0.01753281	0.016566918	0.015319863	0.014035256	0.013131859	0.012155289	0.01140492
0.178752685	0.175008283	0.171851994	0.168968693	0.165461106	0.161689373	0.157048438	0.152352389	0.148228932	0.144321463	0.14019609	0.136234075	0.133186248	0.129506822	0.124454441	0.118930172	0.114957809	0.110711522	0.108555327	0.1064059	0.103549785	0.100873189	0.098060046	0.094837776	0.090393241	0.086022467	0.084551019	0.080486891	0.063344913	0.060768102	0.058224226	0.056158611	0.053678429	0.05024284	0.041936365	0.030884302	0.02576234	0.024800841	0.023777229	0.023212641	0.022286703	0.020780808	0.018897702	0.017525536	0.016477714	0.015243103	0.013963226	0.013096579	0.012144862	0.011355144
0.179090063	0.175144752	0.171712809	0.169167478	0.165709442	0.162016438	0.157272109	0.152500841	0.148446713	0.144626714	0.140259449	0.136509982	0.133299302	0.129446869	0.12465113	0.119013498	0.115064068	0.110780638	0.108560035	0.106470117	0.1036	0.10084916	0.098168225	0.094960957	0.090404707	0.086083304	0.084623855	0.080484519	0.063294313	0.060731916	0.058162544	0.056200377	0.05355722	0.05003591	0.041742894	0.030754855	0.025505521	0.02459363	0.023760961	0.023035063	0.022179794	0.020748756	0.018851972	0.017497868	0.016420786	0.015168967	0.013910493	0.013044772	0.012096013	0.011296913
0.178712559	0.17495104	0.17134947	0.169217388	0.165589398	0.161852275	0.157092206	0.152486666	0.148292447	0.144448655	0.14049611	0.136364439	0.133272494	0.129461467	0.124353435	0.1190381	0.114896956	0.110570524	0.108564338	0.106483558	0.103630097	0.100645665	0.098187001	0.094796867	0.090168879	0.086158404	0.084425395	0.080468559	0.063279537	0.060898282	0.058088903	0.056204602	0.053372278	0.049914259	0.041867242	0.03065118	0.025450159	0.02456423	0.023688689	0.022996722	0.022233171	0.020704184	0.018818296	0.017477103	0.016410026	0.01514866	0.01386292	0.013009076	0.01206363	0.011277794
0.178465817	0.174924651	0.171360804	0.169440676	0.165469687	0.161591179	0.156963825	0.152494127	0.148164246	0.144489997	0.140486587	0.136401699	0.133437929	0.129668008	0.12458786	0.119063175	0.114779687	0.110601734	0.108553499	0.106470013	0.103739385	0.100653475	0.09834027	0.094827752	0.09043617	0.086321943	0.084525821	0.080620027	0.06330579	0.060722578	0.058214335	0.056244087	0.053448976	0.050119749	0.041799807	0.030722753	0.025390559	0.024562572	0.023571307	0.022890921	0.022112225	0.020589827	0.018726456	0.017377997	0.016317472	0.015069987	0.01382558	0.012941327	0.012015315	0.01127058
0.17839452	0.174631475	0.171339128	0.169112314	0.165157994	0.161375737	0.156882172	0.152454242	0.147978121	0.144538749	0.140134564	0.136310717	0.133257271	0.129468361	0.12500782	0.118883093	0.114633335	0.110588434	0.108655374	0.1064172	0.103787504	0.100567343	0.098135422	0.094796941	0.090611529	0.086255066	0.084660166	0.080716031	0.0634477	0.060622304	0.058368389	0.056175803	0.05356933	0.050118279	0.041835542	0.030711418	0.025458195	0.024588474	0.023633724	0.022863406	0.022094321	0.020657312	0.018752578	0.017353108	0.016385668	0.015138753	0.013858456	0.012915388	0.012004412	0.011277893
0.178005399	0.174213401	0.171182907	0.168435845	0.164845549	0.161036367	0.156719184	0.152213101	0.147912618	0.144140491	0.139775839	0.136087424	0.133155672	0.129295266	0.12468861	0.118947296	0.114486242	0.110511624	0.108388681	0.106200873	0.103674772	0.100527678	0.097892623	0.0947029	0.090471155	0.086197625	0.08464148	0.080621481	0.062333428	0.059652196	0.057329807	0.055198074	0.052631511	0.049224513	0.041135493	0.030072243	0.025108906	0.02422382	0.023289435	0.022612525	0.021779442	0.020321573	0.018484743	0.017137291	0.016190661	0.014974574	0.013682198	0.012753556	0.011868075	0.011141397
0.176972068	0.173135001	0.170240007	0.167704194	0.163927585	0.160461274	0.155837677	0.151209804	0.147134214	0.143207866	0.139046575	0.135396591	0.132240544	0.128943024	0.12366136	0.118364766	0.113812711	0.109854666	0.107718438	0.105533764	0.103239092	0.100030185	0.097496884	0.094504363	0.090058848	0.085679104	0.084252917	0.080258385	0.059978422	0.057274857	0.055123679	0.05310927	0.050575038	0.047327488	0.039529354	0.028884989	0.024253769	0.023454921	0.022608416	0.021836902	0.021060365	0.01964286	0.017868937	0.016629813	0.015671071	0.014485451	0.013313616	0.012297604	0.011435172	0.010722192
0.174943757	0.171101156	0.168136511	0.165691585	0.161670747	0.158755851	0.153984074	0.149288742	0.145285306	0.141555074	0.137375161	0.133418975	0.13030456	0.127123753	0.121951726	0.116577585	0.112336489	0.108636007	0.106553284	0.104230742	0.10189423	0.098976819	0.096275186	0.093269427	0.089068121	0.084438534	0.083168831	0.079237348	0.057328754	0.054657871	0.052564883	0.050651834	0.048256039	0.045134773	0.037876259	0.027725383	0.023125486	0.022382159	0.021627161	0.020866215	0.020152787	0.0188774	0.017099688	0.015888824	0.015024076	0.013932338	0.012783327	0.011804222	0.01099963	0.010275118
0.168081755	0.164722486	0.161756775	0.159186685	0.15570312	0.152699586	0.148281488	0.14386099	0.139793105	0.136282896	0.132308581	0.128614974	0.125578416	0.122223133	0.117536875	0.112260104	0.108201496	0.104653927	0.102462301	0.100332869	0.097743075	0.095334002	0.092434815	0.089460892	0.085254095	0.081271736	0.080049546	0.076060786	0.054348039	0.05184772	0.049704094	0.048017832	0.045586911	0.042727423	0.035845529	0.026435863	0.021845798	0.021129837	0.020415352	0.019746311	0.019058583	0.017890533	0.016161083	0.015049187	0.014202715	0.013223943	0.012072675	0.011254059	0.010480703	0.009824013
0.145079831	0.141954535	0.139132341	0.13692298	0.133998173	0.130767884	0.126864827	0.123301203	0.11911693	0.116035538	0.112469454	0.109502614	0.106794978	0.103671516	0.099552978	0.094994428	0.09159027	0.087968043	0.086106515	0.084279693	0.081937702	0.079631526	0.077198732	0.074682712	0.070829695	0.067663176	0.066785456	0.063327935	0.051416767	0.048969527	0.046897307	0.045329621	0.043059145	0.040344486	0.03397149	0.025021829	0.020793954	0.020069426	0.019372986	0.01871189	0.018094148	0.016941097	0.015336435	0.014259369	0.013490774	0.012526672	0.011413006	0.010652127	0.009913011	0.009310329
0.132937521	0.129789756	0.126973137	0.12470569	0.121828265	0.118396567	0.114907304	0.111444918	0.107521802	0.104581054	0.101235422	0.098160529	0.095840239	0.092888052	0.08921572	0.084954696	0.081806079	0.078417236	0.076735055	0.074934193	0.072652732	0.070454921	0.068484454	0.066007637	0.062762452	0.059528276	0.058815742	0.055802793	0.049234631	0.046868083	0.044606045	0.043105648	0.040971429	0.03826362	0.032170739	0.023775404	0.019880321	0.019209458	0.018496544	0.017897243	0.017309137	0.016230195	0.014768941	0.013682119	0.0129706	0.012001407	0.010963157	0.010291069	0.009592398	0.00895192
0.132963052	0.129814683	0.126997523	0.124729641	0.121851663	0.118419306	0.114929373	0.111466322	0.107542452	0.104601139	0.101254865	0.098179381	0.095858645	0.092905892	0.089232855	0.084971012	0.08182179	0.078432296	0.076749792	0.074948585	0.072666685	0.070468452	0.068497607	0.066020314	0.062774506	0.059539708	0.058827038	0.05581351	0.047453106	0.04505572	0.042990321	0.041487737	0.039349217	0.036600386	0.030781646	0.022854858	0.019396308	0.01870255	0.017922408	0.017328046	0.016787996	0.015726173	0.01434094	0.013349588	0.012622795	0.011715804	0.01078094	0.010055032	0.009381451	0.008782536
0.133606066	0.130442472	0.127525675	0.125332837	0.122323444	0.118991986	0.115485176	0.112005377	0.108062532	0.105106994	0.101711163	0.09865418	0.096322221	0.093355188	0.089664388	0.085381935	0.082217483	0.078811597	0.077104462	0.075311039	0.073018104	0.07080924	0.068822701	0.06624021	0.062989357	0.059827645	0.05909812	0.056083426	0.0463112	0.043635944	0.041989542	0.040417713	0.038633224	0.035910367	0.030472421	0.022399173	0.019010065	0.018282557	0.01753838	0.016965611	0.016445692	0.015373911	0.014002438	0.013079874	0.01238344	0.011527508	0.010651091	0.009896794	0.009177675	0.008657149
0.132260202	0.128787324	0.125983129	0.123905596	0.120834795	0.117459819	0.114053772	0.110699956	0.106788924	0.103690891	0.100278575	0.097303805	0.095244749	0.092125274	0.088491368	0.084193435	0.081260103	0.077738908	0.076175623	0.074282647	0.072226123	0.070059303	0.067835055	0.065230026	0.062038701	0.059128414	0.058294664	0.055300352	0.0466334	0.043980937	0.042228544	0.040827835	0.039025239	0.036274753	0.030781627	0.02262646	0.019079301	0.018423331	0.017619351	0.017137763	0.016547421	0.015529911	0.014144522	0.013212596	0.012509096	0.011644479	0.010755529	0.009997217	0.009270802	0.008744994
0.13829445	0.134577366	0.131629587	0.129505153	0.12620563	0.12304533	0.119538621	0.115711654	0.112080919	0.108819134	0.105354288	0.102107554	0.099829385	0.096863705	0.093140845	0.088648542	0.085315606	0.08188935	0.080195702	0.07827967	0.075947326	0.07385793	0.071711275	0.068807811	0.065431628	0.062491567	0.061462206	0.058386193	0.047134764	0.044453783	0.04268255	0.041266782	0.039444806	0.036664749	0.031112566	0.02286972	0.019267707	0.018589931	0.017808779	0.017322014	0.016725325	0.015696876	0.014296592	0.013354647	0.012643583	0.011769671	0.010871163	0.010104699	0.009370474	0.008839013
0.14078099	0.137280773	0.134196552	0.131939036	0.128676739	0.125554728	0.121998529	0.118017768	0.114312422	0.111144996	0.10760746	0.104312063	0.101880076	0.09884678	0.095037666	0.090526719	0.086959485	0.083644948	0.081763397	0.079988635	0.077606915	0.075222191	0.073262523	0.070446933	0.066981712	0.063698869	0.062756902	0.059683168	0.047646016	0.044935956	0.043145511	0.041714386	0.039872648	0.037062437	0.031450031	0.023117779	0.019476696	0.018791569	0.018001944	0.017509899	0.016906738	0.015867134	0.014451662	0.0134995	0.012780723	0.011897332	0.010989079	0.010214301	0.009472111	0.008934887
0.141265173	0.13790149	0.13482313	0.132514332	0.129256858	0.125904699	0.122393749	0.118511972	0.114703315	0.11155396	0.107898817	0.104688898	0.102314039	0.099323246	0.095357508	0.090899327	0.087279661	0.084092949	0.082037546	0.080324691	0.078091622	0.075473418	0.073514322	0.070705602	0.067278434	0.063951636	0.063016812	0.059911296	0.048094598	0.045359023	0.043551722	0.042131342	0.04028581	0.037659048	0.03187939	0.023580713	0.019660067	0.01896849	0.018171431	0.017714067	0.017065913	0.016091001	0.014634693	0.013672764	0.012929144	0.012026405	0.01109254	0.010346016	0.009589122	0.009072637
0.143891835	0.140596898	0.137484259	0.135319079	0.131989565	0.128705309	0.124834876	0.121105375	0.117273057	0.114095023	0.110413709	0.10705093	0.104562467	0.101698513	0.097370899	0.093018578	0.089307144	0.086034752	0.083938152	0.082301511	0.079939224	0.077324802	0.075325815	0.072527444	0.068877546	0.065508771	0.064561204	0.061458776	0.04915064	0.046720211	0.044684174	0.043337426	0.041275373	0.038801905	0.032663743	0.024228964	0.020118728	0.019463035	0.018632392	0.018180012	0.017512066	0.016513219	0.015126903	0.01404764	0.013290515	0.012367141	0.011364122	0.010578852	0.00987448	0.009316437
0.145824128	0.142637598	0.139559727	0.137267985	0.134313805	0.130827432	0.126682585	0.122858131	0.119061283	0.115903331	0.112335791	0.108951295	0.106765667	0.103610427	0.098923516	0.094529883	0.09096164	0.087620549	0.085742595	0.08394183	0.081602014	0.079022004	0.076686762	0.074249764	0.070389249	0.067178957	0.066136124	0.06289312	0.050074231	0.047715279	0.045532647	0.044098986	0.041929343	0.039549204	0.033099572	0.024600443	0.020357862	0.019694376	0.018853859	0.018396103	0.017720217	0.016709498	0.015306704	0.014214613	0.013448488	0.012514138	0.011499197	0.010750131	0.010023014	0.009427174
0.14487862	0.141511579	0.138406413	0.136015805	0.133027794	0.129484575	0.125633013	0.121719338	0.117820981	0.114707731	0.111027608	0.10784582	0.105670976	0.102497482	0.098058133	0.093552588	0.090013295	0.086837157	0.08483665	0.082949975	0.080660558	0.078056484	0.075779947	0.073220517	0.06960158	0.066426591	0.065405888	0.062072777	0.050735228	0.048345137	0.046187884	0.044701307	0.042595672	0.040071266	0.033588981	0.024962314	0.020639093	0.019987521	0.01916904	0.018638937	0.017975192	0.016930069	0.015531477	0.01440405	0.013626013	0.012679329	0.011650991	0.010892036	0.010155322	0.009551616
0.146635385	0.143006612	0.139938136	0.137474659	0.13455833	0.131096541	0.127246001	0.123282079	0.119285442	0.116180451	0.11243624	0.109144069	0.107027674	0.103551366	0.099207227	0.094579213	0.091168966	0.087952049	0.085925858	0.08401496	0.081664305	0.079058642	0.076752877	0.074160587	0.070495186	0.067279435	0.066245627	0.062869722	0.051202524	0.048790419	0.046699363	0.045113028	0.043060475	0.040463391	0.03399373	0.025192229	0.020829189	0.020171616	0.019345597	0.018810611	0.018140752	0.017086003	0.01567453	0.014536718	0.013751515	0.012796112	0.011758302	0.010992357	0.010248857	0.009639591
0.148425629	0.144752553	0.141646614	0.139153062	0.136201127	0.132697074	0.128799523	0.124787206	0.120741776	0.117598876	0.113808952	0.110476588	0.108334354	0.104815605	0.100418429	0.095733913	0.09228203	0.089025839	0.08697491	0.085040683	0.082661329	0.080023854	0.077689939	0.075066	0.071355849	0.068100837	0.067054407	0.063637287	0.051888651	0.049444223	0.047325146	0.045717554	0.043637497	0.041005611	0.034449254	0.025452243	0.021090283	0.020407994	0.019604833	0.019054928	0.018383843	0.017277176	0.015884573	0.014708133	0.013922275	0.012959519	0.011884337	0.011139658	0.010386194	0.009749465
0.149461144	0.146120318	0.142977013	0.140652414	0.137572675	0.134111586	0.129808994	0.125730545	0.121727741	0.118661452	0.114882599	0.1116009	0.109381155	0.106464219	0.101570097	0.097242798	0.093528665	0.090243143	0.088389686	0.086419231	0.083993362	0.081472592	0.079001957	0.076392923	0.072712622	0.069500552	0.068494929	0.06489836	0.052323009	0.049945808	0.047823527	0.046263392	0.044178463	0.041490303	0.034749987	0.02572026	0.021224431	0.020593148	0.019737527	0.01918639	0.018489112	0.017400203	0.015955395	0.014770609	0.013940395	0.013059037	0.011992937	0.011168255	0.010410566	0.00978911
0.14934034	0.145858944	0.142794923	0.140781902	0.13717246	0.134170689	0.129656884	0.125822127	0.121888226	0.118789163	0.114996792	0.111549199	0.109005489	0.106519641	0.101906809	0.097658329	0.093830695	0.090395099	0.088642525	0.087068687	0.084195042	0.082007071	0.079751639	0.076558988	0.07316135	0.069593145	0.068798565	0.065354027	0.052490086	0.050155983	0.04813659	0.046602354	0.044402151	0.041592435	0.034865181	0.025703328	0.021227832	0.020610294	0.019662307	0.019185547	0.018511138	0.017507254	0.01595878	0.014738314	0.013936206	0.013069821	0.012015978	0.011159678	0.010344706	0.009754516
0.15009401	0.146637175	0.143934437	0.141420702	0.138121457	0.134972658	0.130752535	0.126645225	0.122445506	0.11920817	0.115493571	0.112192406	0.109721466	0.107029295	0.10252451	0.098146551	0.09414792	0.090901729	0.089182654	0.087278618	0.08468467	0.082209254	0.079927224	0.077018581	0.07367649	0.069869968	0.069189817	0.065558746	0.052448406	0.050048864	0.048116456	0.046426129	0.044225646	0.041433294	0.034865914	0.025520825	0.021207404	0.020523896	0.019613913	0.019198655	0.018483512	0.017485119	0.01588377	0.014747476	0.013959911	0.012971205	0.01193933	0.011149102	0.010325871	0.009754679
0.151650022	0.147924219	0.145193985	0.14260831	0.139498548	0.13588754	0.13190632	0.127584723	0.123569578	0.120210846	0.116777973	0.113055007	0.110521633	0.107475859	0.103080138	0.09846149	0.094837057	0.091651039	0.089668201	0.08789082	0.085077348	0.082855973	0.080466802	0.077479556	0.073895537	0.07021919	0.069529364	0.065889058	0.052653647	0.050131746	0.048358094	0.046339022	0.044081367	0.041424184	0.034686924	0.025448126	0.021194359	0.020526063	0.019698539	0.019204862	0.018558077	0.017456012	0.015891167	0.01472167	0.013984666	0.012928417	0.011929296	0.011098572	0.010303123	0.009695851
0.153168334	0.149724753	0.146821704	0.144244934	0.141123359	0.137420767	0.133538622	0.12913446	0.125017214	0.121803694	0.118403369	0.114422468	0.11199451	0.108768376	0.104348097	0.099313568	0.095981361	0.092785335	0.090797998	0.089132366	0.086403084	0.083826001	0.081372844	0.078697788	0.074907586	0.071154653	0.070491592	0.066822729	0.053118212	0.05057406	0.048784759	0.046747873	0.044470299	0.041752401	0.034956534	0.025575539	0.021281522	0.020563644	0.019753815	0.019323086	0.018660658	0.01744983	0.015935186	0.014716287	0.014002743	0.012960874	0.011923009	0.011070421	0.010345936	0.009668599
0.154331802	0.151235181	0.148133303	0.145715602	0.142310562	0.138991587	0.134915317	0.130477333	0.126219478	0.123324927	0.119321443	0.115893887	0.113235306	0.110230019	0.105674189	0.100689401	0.097303737	0.093978511	0.091965618	0.090278567	0.087873022	0.084903964	0.082640208	0.079739657	0.076053867	0.072364376	0.07150325	0.067936078	0.053722395	0.051080959	0.049248563	0.047279597	0.044950909	0.041923936	0.034998057	0.025763786	0.021421068	0.020651782	0.019824795	0.019394813	0.018757166	0.017505312	0.015951963	0.014827327	0.01410363	0.013021789	0.011935098	0.011130682	0.010432891	0.009770721
0.156614776	0.153472348	0.150324585	0.147871119	0.14441571	0.141047639	0.13691107	0.132407437	0.128086597	0.125149227	0.121086522	0.117608263	0.114910355	0.111860611	0.107237389	0.102178863	0.098743115	0.095368701	0.093326032	0.091614024	0.089172896	0.086159917	0.083862674	0.080919216	0.077178904	0.073434836	0.072560972	0.068941031	0.054468626	0.05187585	0.05001494	0.048015334	0.045650408	0.042468457	0.035542676	0.026164707	0.021561365	0.020940453	0.020021753	0.019564224	0.018952119	0.017720702	0.016111926	0.014999344	0.014212661	0.013184416	0.012068331	0.011226333	0.010536245	0.009870838
0.159515	0.15631438	0.153108326	0.150609426	0.147090029	0.143659587	0.139446416	0.134859384	0.13045853	0.127466765	0.123328826	0.119786156	0.117038287	0.113932069	0.109223232	0.104071031	0.10057166	0.097134757	0.095054262	0.093310551	0.090824217	0.087755444	0.08541566	0.082417694	0.078608118	0.074794717	0.07390467	0.070217695	0.055000282	0.0523822	0.050448371	0.048422903	0.045929786	0.042882982	0.035889601	0.02632418	0.021611123	0.021102302	0.020141652	0.019678763	0.019050498	0.017858254	0.016219447	0.015084979	0.014234346	0.013244879	0.012133567	0.011261371	0.010572964	0.009906483
0.161907547	0.158648375	0.155465823	0.153034738	0.149455691	0.14590439	0.141798809	0.137187514	0.132729909	0.129593512	0.125254789	0.121969509	0.118960063	0.115474113	0.111162725	0.105976833	0.102434279	0.098917733	0.096710464	0.094814559	0.092001709	0.089378051	0.086843617	0.083673879	0.079864689	0.075938448	0.074981515	0.071268718	0.055620637	0.052979149	0.051023282	0.048974732	0.046453203	0.043371678	0.0362986	0.026576744	0.021828547	0.021235403	0.020320635	0.019825682	0.019210641	0.018019045	0.016320909	0.015189976	0.014375682	0.013334538	0.012235731	0.011329461	0.010644764	0.009967305
0.162868131	0.159677307	0.156407359	0.154457304	0.150657784	0.147112294	0.142930945	0.138494276	0.134183164	0.130648787	0.12647477	0.123145658	0.120105144	0.116376393	0.11240253	0.107172907	0.103489985	0.09978169	0.097851308	0.095647682	0.092773687	0.09041107	0.087831093	0.084746317	0.080806976	0.076790552	0.075908118	0.072214394	0.056386775	0.053708903	0.051726095	0.049649328	0.046975585	0.043954213	0.03679859	0.026942821	0.022100925	0.021431229	0.020493925	0.020008146	0.019291243	0.01811507	0.016348886	0.015273631	0.014451916	0.013425577	0.012288023	0.01142454	0.010683055	0.010060094
0.16324279	0.159979368	0.156536225	0.154642132	0.150975643	0.14762211	0.143321332	0.138942211	0.134724881	0.130865983	0.126864404	0.123316305	0.120650192	0.116991355	0.112723284	0.107598834	0.103690688	0.100035377	0.098055423	0.096004486	0.093331183	0.090855977	0.088254295	0.085002133	0.081258137	0.077184534	0.076365879	0.072735955	0.057242554	0.05452404	0.05251114	0.05024928	0.047688531	0.044621305	0.037156768	0.027213565	0.02233692	0.021625141	0.02068826	0.020183959	0.019365782	0.018220121	0.016400004	0.015394093	0.014524062	0.013491196	0.012331642	0.011527142	0.010730637	0.010110245
0.164202982	0.160539254	0.157260706	0.155317171	0.151676851	0.148458181	0.144230306	0.139855067	0.13548748	0.131612299	0.127953852	0.123957336	0.121524936	0.117878569	0.113169001	0.10826527	0.10447868	0.100814645	0.098828526	0.096946357	0.094259262	0.091621299	0.088896675	0.085509903	0.081598084	0.077824656	0.077010751	0.073144106	0.05734394	0.054955183	0.052692432	0.050717384	0.048149514	0.044783587	0.037513015	0.027363879	0.022254411	0.021462905	0.020675304	0.020105123	0.019385469	0.01820397	0.016506337	0.015396574	0.014548215	0.013509547	0.012399554	0.011522765	0.010741833	0.010116046
0.164639065	0.160610598	0.157562909	0.155707088	0.152205525	0.148692125	0.144580024	0.14030773	0.135927346	0.132352072	0.128603315	0.124683377	0.121791824	0.118187268	0.113894051	0.108870608	0.105207885	0.101204079	0.099510301	0.097617274	0.09476289	0.092194929	0.089708469	0.086085395	0.082159461	0.078403402	0.077639431	0.073717287	0.056722867	0.054518148	0.052168203	0.050415982	0.047810655	0.044734697	0.037291951	0.027066859	0.021993621	0.021235576	0.020473432	0.019948611	0.019293152	0.018075227	0.016502534	0.01529763	0.014454985	0.013416072	0.012346563	0.011395449	0.010627194	0.010004907
0.163793119	0.159747561	0.156711582	0.154708934	0.151374089	0.148224602	0.14396915	0.139613486	0.13534375	0.131982905	0.127999259	0.124235044	0.12114941	0.117838876	0.113616754	0.108347559	0.104682117	0.100809989	0.09888057	0.097174398	0.094288877	0.091847521	0.089397532	0.085806906	0.082063188	0.078095126	0.077535308	0.073507217	0.055984338	0.053419093	0.0511279	0.049264357	0.04674748	0.044123032	0.03681908	0.026504458	0.021703818	0.020936745	0.020229747	0.01967472	0.018985682	0.017915025	0.016151911	0.015104386	0.014258388	0.013216698	0.012156809	0.01120633	0.010472639	0.009811312
0.161856775	0.158033551	0.154901513	0.152783712	0.149251236	0.146407755	0.142320467	0.137804604	0.13376147	0.130480709	0.126517264	0.122750747	0.119649409	0.116678327	0.111986566	0.106962163	0.103179329	0.099704907	0.097678064	0.095498851	0.093168783	0.090391935	0.087724521	0.084561147	0.080828757	0.077053745	0.076409399	0.072378915	0.053636331	0.051096185	0.049022291	0.047389443	0.044868521	0.042316984	0.035382434	0.025444553	0.020872782	0.020101221	0.019458333	0.018848655	0.018205701	0.017199455	0.015449328	0.014411931	0.013732674	0.012729083	0.011724072	0.010801602	0.010096643	0.009498773
0.158236452	0.154370197	0.151181572	0.149116135	0.145918172	0.142726283	0.138803083	0.134334265	0.130608831	0.127093808	0.123219147	0.119767012	0.116554204	0.11350846	0.109121447	0.104334263	0.100323001	0.096885412	0.094801701	0.093004914	0.090595049	0.087651604	0.085341618	0.082105374	0.078163598	0.074641123	0.073771423	0.070126319	0.050699278	0.0482848	0.046409208	0.045078846	0.042677851	0.04007757	0.033339883	0.02433551	0.019929802	0.019282345	0.018571989	0.018063032	0.017424539	0.016374927	0.014931955	0.013892198	0.01318647	0.012184186	0.011255724	0.010352586	0.009667979	0.009132685
0.149119449	0.145122069	0.142078511	0.140302348	0.13725853	0.134376333	0.13038341	0.126316183	0.122495946	0.119034113	0.115459741	0.112033517	0.109244369	0.106210904	0.102136545	0.097438743	0.093819763	0.090346331	0.088217866	0.08695333	0.084332507	0.081868331	0.079563826	0.076092984	0.072573632	0.069242154	0.06832246	0.064917213	0.04724453	0.04496369	0.043427628	0.042067982	0.039769626	0.037362619	0.031405307	0.023138109	0.018814833	0.018172598	0.01743505	0.017081616	0.016369777	0.015359276	0.014066467	0.013200709	0.012380035	0.011536075	0.010692402	0.009884757	0.009276464	0.008705896
0.126102155	0.122768232	0.119672415	0.118163971	0.115360312	0.112900231	0.10943217	0.106013579	0.102370415	0.099604771	0.096422158	0.093555481	0.091389486	0.088512712	0.084888087	0.081002338	0.077843285	0.074913163	0.073103214	0.07169096	0.069589016	0.067412673	0.065606029	0.062357572	0.059703162	0.05690044	0.055964058	0.053102046	0.04335983	0.041658662	0.039990312	0.038563028	0.036535851	0.034190179	0.028866201	0.021405054	0.017507304	0.016865989	0.016233791	0.015930604	0.015350339	0.014357295	0.013243471	0.012291773	0.011593628	0.010846989	0.010094614	0.009338022	0.008779228	0.008240393
0.106442993	0.103762725	0.100628187	0.099030983	0.096788361	0.093971161	0.09094553	0.088038321	0.085173724	0.08257518	0.079844324	0.077482991	0.075600105	0.072977658	0.070203816	0.066802835	0.064121008	0.061622766	0.060142349	0.058871666	0.05702855	0.054972707	0.053647634	0.051082811	0.048731365	0.046358099	0.045457311	0.043114063	0.040683964	0.039274458	0.037242989	0.035998323	0.034252524	0.031989223	0.02689793	0.020218439	0.016659859	0.016095473	0.015538308	0.015128891	0.014630536	0.013725207	0.012763218	0.011825401	0.011076764	0.010369993	0.009646193	0.009034757	0.008463107	0.007963262
0.108889942	0.106148059	0.102941463	0.101307543	0.099013366	0.096131403	0.093036218	0.090062177	0.087131728	0.084473447	0.081679813	0.079264197	0.077338027	0.074655294	0.071817686	0.068338522	0.065595044	0.063039372	0.061524922	0.060225028	0.058339542	0.056236439	0.054880905	0.052257121	0.049851619	0.047423795	0.0465023	0.044105184	0.038734121	0.036999429	0.035466711	0.034200275	0.032725772	0.030677856	0.026134684	0.019746566	0.016029263	0.015496247	0.014977798	0.014548976	0.014034233	0.013246396	0.012229415	0.011390544	0.010779513	0.010064867	0.00937594	0.008736111	0.0082008	0.007680189
0.108356141	0.105531693	0.103230626	0.100924236	0.098388069	0.095296691	0.092638832	0.089496197	0.086863756	0.084195853	0.081401175	0.078786856	0.076883325	0.074474423	0.071950671	0.068124588	0.065549334	0.063028771	0.061519832	0.060171022	0.058411563	0.056581383	0.054791616	0.052465573	0.050187509	0.04746725	0.046724009	0.044315302	0.036814625	0.035054961	0.033565854	0.032200129	0.03115157	0.028949541	0.024579774	0.018711465	0.015260624	0.014764573	0.014352523	0.013908104	0.013492944	0.012851419	0.01183859	0.010853777	0.010517045	0.009724517	0.009102919	0.008373414	0.007837974	0.007379978
0.104900039	0.102392954	0.099493645	0.097602739	0.095171424	0.092179528	0.089228929	0.08628737	0.083526834	0.080933293	0.078551206	0.075785074	0.073878893	0.07133581	0.068914351	0.065321638	0.062911581	0.060400099	0.058843762	0.057537379	0.055630436	0.053838861	0.051954145	0.049794248	0.047559362	0.045102704	0.044145543	0.042028358	0.034729789	0.033325525	0.031792016	0.030363362	0.029258877	0.027391875	0.023017033	0.017686239	0.014504929	0.014112871	0.013666746	0.013270002	0.012916772	0.012231398	0.011288036	0.01038255	0.009968995	0.009298924	0.008627546	0.008094394	0.007565715	0.007170886
0.100974425	0.098742026	0.096046542	0.094236363	0.091665751	0.089020422	0.086289523	0.083323126	0.080717763	0.077869703	0.07599691	0.07336417	0.071574003	0.069164994	0.06674998	0.063280651	0.060967581	0.058493287	0.056908582	0.055339265	0.05363303	0.052028614	0.050146648	0.048080067	0.04581657	0.043452424	0.042589324	0.040846171	0.034071742	0.032702663	0.031319575	0.029903095	0.028553385	0.027036746	0.022867596	0.017556519	0.01429898	0.0139662	0.01343045	0.013072453	0.012686395	0.011989153	0.011055946	0.01030566	0.009788649	0.009199887	0.008470971	0.007944413	0.007484523	0.007067981
0.098967841	0.09661998	0.093868341	0.091948925	0.089673375	0.087123967	0.084385807	0.08168045	0.079254577	0.076133174	0.074286271	0.071980728	0.070341247	0.068171276	0.065361466	0.062258951	0.059775737	0.057552736	0.056132892	0.054392778	0.052793179	0.050988344	0.049497744	0.047221368	0.045320153	0.04292813	0.042154461	0.040079133	0.034588815	0.033168115	0.031669263	0.030341699	0.028985141	0.027287045	0.023211428	0.017716756	0.014552458	0.014062254	0.013616602	0.013178705	0.012696602	0.012101081	0.011227916	0.010398668	0.009907878	0.009291488	0.008616951	0.007959845	0.007526934	0.007070497
0.100756497	0.098194791	0.09567432	0.093705205	0.091150504	0.088666702	0.085927967	0.08304229	0.080737285	0.077699599	0.075471815	0.073467718	0.071410735	0.069227019	0.066625759	0.063220812	0.060960769	0.058475591	0.057006267	0.055409782	0.053868926	0.051963062	0.050352035	0.048261871	0.04594381	0.04351887	0.042921076	0.04087568	0.034840384	0.033458862	0.031972441	0.030653894	0.029232731	0.027489879	0.023380278	0.017848301	0.014635446	0.014135776	0.013632073	0.013254227	0.012798564	0.012137803	0.011321989	0.010456694	0.009938942	0.009295337	0.008662579	0.0080308	0.007555928	0.007121652
0.10144566	0.098866431	0.096357704	0.094537263	0.092167676	0.089530944	0.086580911	0.083770128	0.081518028	0.078231055	0.076183019	0.073970229	0.071998478	0.069706401	0.067260598	0.063653235	0.061403698	0.058875557	0.057591417	0.055788779	0.054237383	0.052450556	0.051054707	0.048591977	0.046400458	0.043901587	0.043214652	0.041193646	0.034944035	0.033569738	0.032181831	0.030899835	0.029419443	0.027760293	0.023533563	0.017906362	0.014673316	0.01423246	0.013621493	0.013287167	0.012850761	0.012177683	0.011343316	0.010466415	0.009951846	0.009314768	0.008690661	0.008084997	0.007589505	0.007168377
0.099949783	0.096940766	0.095069865	0.093010086	0.090495158	0.088072566	0.085263942	0.082368617	0.080271604	0.077403406	0.074805646	0.072569063	0.070705374	0.06848543	0.065984835	0.062560162	0.060247545	0.057932597	0.056618995	0.055163749	0.053534883	0.05158486	0.050234296	0.047874944	0.045748198	0.043220985	0.042667141	0.040379957	0.035125206	0.033768913	0.03224374	0.031097364	0.029487589	0.027820648	0.023426385	0.017932215	0.014645641	0.014224609	0.013689104	0.013408204	0.012905782	0.012256468	0.011303071	0.010434821	0.010010536	0.009401509	0.008724885	0.008056999	0.007552619	0.007162691
0.101021855	0.098000976	0.096328171	0.094129216	0.091692915	0.089001815	0.086121906	0.083226892	0.080854662	0.078427886	0.075649351	0.073299164	0.071521075	0.069391875	0.066538436	0.063388183	0.060984076	0.058589532	0.057368381	0.055893874	0.054145663	0.052267616	0.050855959	0.048508597	0.046337454	0.04375096	0.043231866	0.040914409	0.035704242	0.034325591	0.032775275	0.031610002	0.029994508	0.02827927	0.023812568	0.017978403	0.01470169	0.014331785	0.013800292	0.013561552	0.013048527	0.012331184	0.011420059	0.010512594	0.010122368	0.009464038	0.008772228	0.008034326	0.007523324	0.007140618
0.102467731	0.099595444	0.097379726	0.095113878	0.092571509	0.090111439	0.087171173	0.084376841	0.081803799	0.079204077	0.076696559	0.074246723	0.072616621	0.070428744	0.067275493	0.064343354	0.061630324	0.059453004	0.058024451	0.056552652	0.054790233	0.052723835	0.051202234	0.048915809	0.046916064	0.044435425	0.043763477	0.041306277	0.036455176	0.035077518	0.033379958	0.0321524	0.030506442	0.028761929	0.024242036	0.018285251	0.014952612	0.014576394	0.014035829	0.013671707	0.013208013	0.012541648	0.011510965	0.010686351	0.01016903	0.009488484	0.008868198	0.008171453	0.007651729	0.007262491
0.103674367	0.100768257	0.098526447	0.096233917	0.093661609	0.09117257	0.08819768	0.085370443	0.082767102	0.080136766	0.07759972	0.075121036	0.073471738	0.071258096	0.068067713	0.065101047	0.062356068	0.060153108	0.058707734	0.057218603	0.05543543	0.053344699	0.051805179	0.049491831	0.047468537	0.044958686	0.044278826	0.04179269	0.036757992	0.03541539	0.033736032	0.032419475	0.030759845	0.02900084	0.024443403	0.018437137	0.015076816	0.014697473	0.014152418	0.013785271	0.013317726	0.012645825	0.011606581	0.010775118	0.010253499	0.0095673	0.008941862	0.008239329	0.007715288	0.007322817
0.104927465	0.101789795	0.100052318	0.09776835	0.095237858	0.092442718	0.089451468	0.08644453	0.083980587	0.08145999	0.078574034	0.076132986	0.074286155	0.072074637	0.069110882	0.065838836	0.063341784	0.060854664	0.059586302	0.058054789	0.056238991	0.054288337	0.052822104	0.05038399	0.048058685	0.045437168	0.044903255	0.042496203	0.036957527	0.035607638	0.033919163	0.03259546	0.03092682	0.029275977	0.024593382	0.018537221	0.01521622	0.014812405	0.014235285	0.013928718	0.013451625	0.012714471	0.011709241	0.010833609	0.010323409	0.009709159	0.008990401	0.008284055	0.00775717	0.007362568
0.105640845	0.102460496	0.100527935	0.098392481	0.096167242	0.093114782	0.090118804	0.087058621	0.084842206	0.081905374	0.079119633	0.076880116	0.074731282	0.072538371	0.069741959	0.066217316	0.063677992	0.061231233	0.060063769	0.058407162	0.056602724	0.054892922	0.053430446	0.050693894	0.04848752	0.045728491	0.045100183	0.042779714	0.037816692	0.036396897	0.035368731	0.033782362	0.03195693	0.030212569	0.02531513	0.01902584	0.01537171	0.014963768	0.01438075	0.014071051	0.013589083	0.012884194	0.011828893	0.010944314	0.0104289	0.009808373	0.009082271	0.008419485	0.007934781	0.007476519
0.111425662	0.108243701	0.106099144	0.103895251	0.101347928	0.098552872	0.09512986	0.091924971	0.089737787	0.087056905	0.083953256	0.081266046	0.079243847	0.077102445	0.074060907	0.070304433	0.06785943	0.065257323	0.063808293	0.062275277	0.060100416	0.058455792	0.056821443	0.054218572	0.051729223	0.048961686	0.048411659	0.046015028	0.039097714	0.037568401	0.036422083	0.034764051	0.032656363	0.030584887	0.025768367	0.019361384	0.015716499	0.015120471	0.014674782	0.014295059	0.013783468	0.012993124	0.011991491	0.011081367	0.010623521	0.009969593	0.009150258	0.008522755	0.008031899	0.00756838
0.122900068	0.11997458	0.117546551	0.115136414	0.112312088	0.109324584	0.105337638	0.101832831	0.099070663	0.096547829	0.093415618	0.090677413	0.088327479	0.086111859	0.082400488	0.078665268	0.076074883	0.072928413	0.0712554	0.069720001	0.06771815	0.065785499	0.063883363	0.061142641	0.058323035	0.055498706	0.054912191	0.05229489	0.0410605	0.039559791	0.037804397	0.036100096	0.034264688	0.032053724	0.026898359	0.019999294	0.016319859	0.01565221	0.015243451	0.014815548	0.014285062	0.013470163	0.01239979	0.01155754	0.010947132	0.010249894	0.009422241	0.008624983	0.008099551	0.007680077
0.131754091	0.129044345	0.126214923	0.123915569	0.120974562	0.117888836	0.113692643	0.110219197	0.106785284	0.103980022	0.101167379	0.098477138	0.095743418	0.093292621	0.089151723	0.085435517	0.082510968	0.07911435	0.077437195	0.076094413	0.073844225	0.071507159	0.069587561	0.066790474	0.063745517	0.060854928	0.060036558	0.057194838	0.043720942	0.041912193	0.040114508	0.038432305	0.036616181	0.03434363	0.028531336	0.021111499	0.017153756	0.016489447	0.015842211	0.015488955	0.014976266	0.014174437	0.012922606	0.012118493	0.0114196	0.010697437	0.009806606	0.008901551	0.0083252	0.007934958
0.135798377	0.132584704	0.129687032	0.12766653	0.124493271	0.121611221	0.117620223	0.113753743	0.110537387	0.107715664	0.104790704	0.101679271	0.099180291	0.096932266	0.092234021	0.088355644	0.085365459	0.082228959	0.080478341	0.079060576	0.076445619	0.074033157	0.072022741	0.069494996	0.066227508	0.063235002	0.062438816	0.059415238	0.046101197	0.043924564	0.042289956	0.040651975	0.038565467	0.035916215	0.029945486	0.022139951	0.017807007	0.017086773	0.016392873	0.0159739	0.015429391	0.014498742	0.013201253	0.012423771	0.011694202	0.010913309	0.010042097	0.009170589	0.008512473	0.008111398
0.137654052	0.134320372	0.13147459	0.129848452	0.126619371	0.123382321	0.11971842	0.115468249	0.112407424	0.109724625	0.106433596	0.10309734	0.100928662	0.098398326	0.093926363	0.089865634	0.086765039	0.083695861	0.081993139	0.080394398	0.077673486	0.075707374	0.0734869	0.070794919	0.067507356	0.064574832	0.063709414	0.060649374	0.047389941	0.045638491	0.043826734	0.0422079	0.040310893	0.037436746	0.031208428	0.022558247	0.018001715	0.017297329	0.016657436	0.016252544	0.015603557	0.014656269	0.013338775	0.012509225	0.011749051	0.010925676	0.010076478	0.009226814	0.008622254	0.008163862
0.139090375	0.136199327	0.133116731	0.131461183	0.128225257	0.124632826	0.121160401	0.11730206	0.113893164	0.111279776	0.107596067	0.104488306	0.102125952	0.099350401	0.095323278	0.091340539	0.087842523	0.084789538	0.08309109	0.081694049	0.078784884	0.077009098	0.074862197	0.071832839	0.06858468	0.06566984	0.06475898	0.061624695	0.048204714	0.046413706	0.044442064	0.04271634	0.040911952	0.038174683	0.031750668	0.022482924	0.017841143	0.017232241	0.016561794	0.016165945	0.01563329	0.014608793	0.013249806	0.012397645	0.011679686	0.010828221	0.009986598	0.009158428	0.008545346	0.008091042
0.140314336	0.137440632	0.134564655	0.132542918	0.129435722	0.125754742	0.122032414	0.118598238	0.115140678	0.112354548	0.108599285	0.105506321	0.103117085	0.100563448	0.096488637	0.092295178	0.088866292	0.085640671	0.083908894	0.082612021	0.079980203	0.077858533	0.075669167	0.072546973	0.06934769	0.06628986	0.065509149	0.062264541	0.049298133	0.047202709	0.045305318	0.043750487	0.041620502	0.039111883	0.032355567	0.022842201	0.01796858	0.017438395	0.016726736	0.016268174	0.01588022	0.014759133	0.013339203	0.012477993	0.011747638	0.010899305	0.010056892	0.009211711	0.008595062	0.008138115
0.141313923	0.138419747	0.135523282	0.133487142	0.130357811	0.126650607	0.122901762	0.119443121	0.11596093	0.113203477	0.109372936	0.106257938	0.103851682	0.101279853	0.097176014	0.09295268	0.089499367	0.086250768	0.084506653	0.083200542	0.080600333	0.078728258	0.076291886	0.073063791	0.069841717	0.066886082	0.066070765	0.062835658	0.050196267	0.048644545	0.04646758	0.045033559	0.042783214	0.04028235	0.033230808	0.023382381	0.018316987	0.017839965	0.01701827	0.016540168	0.016135942	0.015033717	0.013546756	0.012672146	0.011972793	0.011149605	0.010213373	0.009355042	0.008728798	0.008264741
0.143770466	0.140558534	0.137844082	0.135380515	0.132108177	0.128879497	0.125422278	0.121868078	0.118082365	0.115626799	0.111658921	0.108474243	0.106188432	0.103494767	0.099202803	0.094789953	0.091676817	0.088256278	0.086558608	0.085205603	0.082603157	0.080493096	0.077955913	0.074959149	0.071832972	0.068677786	0.067891361	0.064496333	0.051448895	0.049856987	0.047570598	0.046094038	0.043810236	0.041152105	0.033974037	0.023783492	0.018670647	0.018112567	0.017326242	0.016804462	0.016382506	0.015263438	0.013753756	0.012865781	0.012155742	0.011319976	0.010345441	0.009479761	0.00880346	0.008359025
0.149271253	0.145582729	0.143079105	0.140624043	0.137316672	0.134213525	0.130969197	0.126760546	0.122944312	0.120314975	0.116528962	0.112943984	0.110716838	0.108034037	0.103196385	0.099006333	0.095614997	0.092017448	0.090685322	0.089075061	0.08637213	0.08373775	0.08150742	0.078760225	0.075552323	0.071933162	0.07131865	0.067649342	0.053750262	0.051681145	0.049393675	0.047969403	0.045483551	0.042779497	0.035372535	0.024643464	0.019307262	0.018723018	0.017910191	0.017371095	0.016934648	0.015777865	0.014203713	0.013290448	0.012520967	0.011604861	0.010674476	0.009772606	0.009087519	0.008542666
0.148745184	0.145391767	0.142775502	0.140476818	0.137300894	0.134013424	0.13097949	0.126647182	0.123187696	0.119963835	0.116881841	0.113180558	0.11089879	0.108056117	0.103557123	0.099162713	0.095743706	0.092166591	0.090959275	0.08909245	0.086763386	0.084064675	0.081775434	0.079379431	0.075991532	0.072159268	0.071588905	0.068054333	0.05424072	0.051880229	0.049606398	0.04835628	0.045793141	0.043135481	0.03543754	0.024621942	0.0192904	0.018706666	0.017894549	0.017355924	0.016872338	0.01565882	0.014165728	0.013274666	0.01244578	0.011525441	0.010617914	0.009740964	0.00906057	0.008456051
0.151400126	0.147807614	0.145182804	0.142640802	0.13978193	0.136381512	0.133236941	0.128929006	0.125210008	0.122194542	0.119024086	0.115492703	0.113404029	0.110151894	0.10589335	0.101013659	0.097857063	0.094235108	0.092540293	0.090623122	0.088777626	0.086190904	0.083729219	0.081259952	0.077501742	0.07392572	0.073201877	0.069806088	0.055152493	0.052711638	0.05064084	0.049314012	0.046736622	0.043973562	0.035961355	0.024986964	0.019509786	0.018911194	0.018029251	0.017537419	0.016993112	0.015757395	0.014278368	0.013290227	0.012484137	0.011567879	0.010680107	0.009799636	0.009108366	0.00849905
0.154977292	0.151372662	0.148663391	0.146272226	0.143223745	0.139872162	0.136464692	0.132163179	0.128520467	0.125465663	0.122026512	0.118451119	0.116475151	0.112978394	0.108739657	0.103844812	0.100483444	0.096795604	0.095040654	0.093288719	0.091276765	0.088700658	0.086279002	0.08325811	0.079694619	0.07611475	0.075444807	0.072099431	0.05607554	0.053693598	0.051542253	0.050143337	0.047679431	0.044709515	0.036596283	0.025318728	0.019836307	0.019160482	0.018274226	0.017821977	0.01719131	0.015946786	0.014394388	0.013344359	0.012615699	0.011717155	0.010806958	0.009833019	0.009165955	0.008619058
0.155029678	0.151423831	0.148713644	0.14632167	0.143272158	0.139919443	0.136510821	0.132207854	0.128696322	0.125508074	0.12206776	0.118491159	0.116514523	0.113016584	0.108776415	0.103981753	0.10051741	0.097125503	0.095122888	0.093491717	0.091307619	0.08898306	0.086433704	0.083286254	0.079940653	0.076140479	0.075611371	0.072242068	0.056442618	0.054045083	0.051879655	0.050471582	0.047991547	0.04500219	0.036835848	0.025414606	0.019966158	0.019245996	0.018367726	0.017928136	0.017238294	0.015976181	0.014379747	0.013366821	0.012658766	0.011764393	0.010770649	0.009781172	0.009161761	0.008630985
0.154063877	0.150480493	0.14778719	0.145410118	0.142379604	0.139047776	0.135660388	0.131384228	0.127894573	0.124726186	0.121307305	0.117752985	0.115788663	0.112312515	0.108098761	0.10333397	0.099891208	0.096520432	0.094530293	0.092909284	0.090738793	0.088428715	0.085895241	0.082767399	0.07944264	0.075666141	0.075140328	0.071792016	0.056369751	0.053975311	0.051812679	0.050406424	0.04792959	0.044944092	0.036788293	0.025316693	0.019766281	0.019103471	0.018253123	0.017702449	0.017033227	0.015823254	0.014239933	0.013178945	0.012514096	0.011555214	0.010666955	0.009738116	0.009109352	0.008545185
0.154573029	0.150977803	0.148275599	0.145890671	0.142850142	0.139507302	0.13610872	0.131818428	0.12831724	0.125138383	0.121708202	0.118142136	0.116171323	0.112683687	0.108456007	0.103675469	0.10022133	0.096839413	0.094842698	0.093216331	0.091038667	0.088720955	0.086179109	0.083040929	0.079705183	0.075916203	0.075388653	0.072029274	0.05616315	0.053990298	0.051827065	0.05042042	0.047942898	0.044798292	0.036759591	0.025212716	0.019451028	0.018857925	0.018042957	0.017511535	0.016795609	0.01563458	0.014120926	0.013001801	0.012415266	0.01133969	0.010519779	0.00967431	0.009072247	0.008448304
0.15438692	0.15086179	0.148477673	0.145960395	0.143062435	0.139997339	0.13646484	0.131644756	0.128953199	0.125399326	0.121865225	0.118331225	0.116055341	0.112675248	0.108932681	0.104189299	0.100570349	0.097319364	0.095312752	0.093221606	0.091483671	0.089160668	0.086606225	0.083280085	0.080100213	0.076196468	0.07576229	0.072386262	0.056932062	0.054804871	0.052441815	0.051077808	0.048625452	0.045343106	0.03716715	0.025485865	0.019562811	0.018924073	0.018100325	0.017653353	0.0168964	0.015805702	0.01424998	0.013145651	0.012487843	0.011438854	0.010547781	0.009639612	0.009121664	0.008490777
0.152145332	0.148753275	0.146345865	0.144210765	0.141293298	0.138134096	0.13453152	0.130424741	0.127286625	0.124263914	0.120307506	0.116986248	0.114583751	0.111252229	0.107633268	0.102777578	0.099390439	0.096116522	0.094248036	0.092651045	0.090398693	0.088257044	0.085866626	0.082460099	0.079233244	0.075529891	0.074763987	0.071491545	0.056992168	0.055080701	0.052703889	0.051248897	0.048718883	0.045461148	0.037237851	0.025583181	0.019571615	0.018836892	0.018052946	0.017531906	0.016891121	0.015835224	0.014208988	0.013125961	0.012401471	0.011425442	0.010499483	0.009544724	0.00897051	0.008461046
0.150990522	0.147568575	0.144896495	0.143282457	0.140355048	0.136868395	0.133258292	0.129679059	0.12605899	0.123263949	0.119550158	0.116299786	0.114072771	0.110567702	0.106615584	0.101902902	0.098409884	0.095075598	0.093791681	0.092140823	0.089859116	0.087377805	0.085456574	0.081951606	0.078459652	0.075104395	0.074264978	0.071045457	0.056820951	0.05501161	0.052765527	0.051232198	0.048534038	0.045291548	0.037195744	0.025551784	0.019449802	0.01874272	0.017883318	0.017329775	0.016814258	0.0157279	0.01411599	0.01306331	0.012370616	0.011369089	0.010438207	0.009518372	0.0088558	0.008410077
0.149354445	0.146402502	0.143423456	0.141950433	0.138898567	0.135847219	0.132278194	0.128337055	0.125036208	0.121952038	0.11843576	0.115075654	0.112918943	0.109621816	0.105632765	0.101012863	0.097605486	0.094219939	0.09282616	0.09140016	0.089146834	0.086556748	0.084631263	0.081280619	0.07758582	0.074596051	0.073870069	0.070367383	0.056828259	0.054911967	0.052632341	0.051050246	0.048464101	0.045054171	0.037056614	0.025552199	0.019332087	0.018617273	0.01770333	0.017203947	0.016766399	0.015607297	0.014002725	0.013041882	0.012345658	0.011313774	0.010403177	0.009480164	0.008851743	0.008382491
0.148367241	0.145860874	0.142803946	0.140964441	0.1381111	0.13558005	0.131645963	0.127856339	0.124814993	0.121578846	0.117708308	0.114277718	0.11220581	0.109171127	0.105352959	0.100458526	0.097441631	0.093741495	0.092101067	0.091052919	0.088563041	0.086349482	0.08407017	0.080873161	0.077293652	0.074215054	0.073404043	0.069904097	0.055928909	0.053911122	0.051605256	0.050119148	0.047702822	0.044222206	0.036317864	0.025227246	0.01892683	0.018215138	0.01740573	0.01695279	0.016448487	0.015310638	0.013711103	0.012758787	0.01206045	0.011068418	0.010213715	0.009305768	0.008719902	0.008173226
0.148624998	0.146041068	0.143222178	0.141269904	0.138377646	0.135532886	0.131881582	0.128061571	0.124885194	0.121810615	0.117593306	0.114582502	0.1122287	0.109415348	0.105662739	0.100776245	0.097373681	0.093910562	0.0922669	0.091175748	0.088750898	0.086637151	0.084111034	0.080758407	0.077445388	0.074180722	0.073482492	0.070119959	0.05687008	0.054591764	0.052413915	0.050686001	0.048162868	0.044768464	0.036735305	0.025609566	0.019151057	0.018478569	0.017683201	0.01729372	0.016637339	0.015466999	0.01385889	0.012869475	0.012142844	0.011192914	0.010378205	0.009401603	0.008841374	0.008263073
0.147017188	0.144557939	0.141627332	0.139514175	0.137046827	0.133780394	0.130358478	0.126463792	0.123295422	0.119944944	0.116347684	0.113397582	0.110857422	0.108197887	0.104551398	0.099813001	0.096159309	0.092912963	0.091383869	0.090125528	0.08754248	0.08554214	0.082961078	0.079825607	0.076677354	0.073445174	0.072834052	0.069464891	0.05717249	0.054977317	0.052920171	0.050869971	0.048331502	0.044915572	0.036969368	0.025635375	0.019266915	0.018500515	0.017795874	0.017349536	0.016653667	0.01548691	0.013919005	0.012872998	0.012118693	0.011283082	0.010397811	0.009422443	0.008882803	0.008330872
0.146154826	0.143765292	0.140762268	0.138644409	0.136240577	0.132926437	0.129354919	0.125354622	0.122737875	0.1189263	0.115961184	0.112769003	0.110113339	0.107409852	0.103851603	0.099055878	0.095632758	0.09224888	0.090874969	0.089507445	0.086914282	0.084776737	0.082520582	0.079601059	0.076060842	0.072931243	0.072525419	0.069135023	0.055228793	0.053233707	0.051101464	0.049329464	0.04685145	0.043554251	0.035746538	0.024508958	0.01860699	0.017860219	0.0170915	0.016626827	0.016020973	0.014910192	0.013471614	0.012459897	0.011642584	0.010900574	0.00995575	0.009095933	0.008497588	0.007982378
0.145349725	0.142750197	0.140336935	0.13832456	0.135110055	0.132362065	0.128593007	0.125046575	0.122485566	0.118740742	0.115143555	0.112155365	0.109643396	0.106850457	0.10318209	0.098540203	0.095460866	0.091949071	0.090600765	0.089262877	0.086571643	0.084449321	0.082293069	0.079426855	0.075758887	0.072353059	0.072165818	0.06867724	0.052848901	0.050917755	0.04880493	0.047273003	0.044987883	0.041925036	0.034583666	0.023765316	0.0177592	0.017060468	0.016273298	0.015861778	0.015332012	0.014251836	0.012870078	0.011939712	0.011211411	0.010294122	0.00944558	0.00870186	0.008119629	0.007623577
0.143103488	0.140735769	0.138427991	0.136507554	0.13339363	0.130608118	0.126851125	0.12350699	0.120375969	0.117052917	0.113551808	0.110599541	0.108250352	0.105209716	0.101268564	0.097543974	0.094409878	0.090924404	0.089257817	0.088103329	0.085236459	0.083273271	0.081222949	0.078389393	0.074885539	0.071423829	0.071095753	0.067656766	0.048677329	0.04672309	0.045283247	0.043526184	0.041310789	0.03857882	0.032062242	0.022130792	0.016346752	0.01570466	0.015009915	0.01474107	0.014147582	0.013161712	0.011825633	0.010993431	0.010437429	0.009494327	0.008720185	0.008048434	0.007538078	0.007087876
0.142513908	0.139635443	0.137131715	0.135665161	0.132453821	0.129315388	0.126195272	0.122361784	0.119258635	0.116024957	0.112724913	0.1097069	0.107338392	0.104497457	0.100529353	0.097004386	0.093177558	0.090090237	0.088707536	0.087543291	0.0847396	0.082637581	0.080847268	0.077688014	0.074206221	0.071081281	0.070343563	0.066889753	0.04300465	0.041150956	0.040095176	0.038801892	0.036579433	0.034321964	0.028266273	0.019443249	0.014636981	0.014213271	0.013415787	0.013207413	0.01274765	0.011834115	0.010643887	0.009956021	0.009483888	0.008657077	0.00797706	0.007109395	0.006651097	0.006280326
0.130880616	0.127671579	0.125187653	0.1243149	0.121290078	0.118843976	0.116031517	0.112307981	0.109826027	0.106874477	0.103342771	0.100487782	0.098818439	0.096178899	0.092851906	0.089133817	0.085511677	0.082601536	0.081617139	0.080410653	0.078000914	0.075921238	0.074484404	0.071440681	0.068034103	0.065155276	0.064362562	0.061352115	0.037494916	0.036057876	0.034702011	0.033984383	0.032109154	0.030285707	0.024715355	0.017069786	0.012760757	0.012486043	0.011710421	0.011505884	0.011168903	0.010356981	0.009353457	0.008818477	0.008332564	0.007641668	0.007038253	0.00633358	0.005881001	0.005606442
0.081673562	0.079733313	0.077960343	0.077804392	0.07614209	0.074761896	0.072950746	0.070786605	0.069041295	0.067510524	0.065223561	0.063463896	0.062475691	0.060865253	0.058766336	0.056199321	0.054200347	0.052203325	0.051521509	0.050549774	0.049328861	0.047951993	0.046979816	0.045206063	0.0429874	0.041145769	0.040515296	0.038803205	0.031801225	0.030440455	0.029392665	0.028709325	0.027175251	0.025518054	0.020963148	0.014698241	0.010756634	0.01039214	0.009964242	0.009749448	0.009366507	0.008719113	0.007887038	0.007436034	0.007029806	0.006604246	0.006006638	0.005533314	0.005065948	0.00490031
0.038054264	0.037431056	0.036424886	0.036132125	0.035188394	0.034474482	0.033523957	0.032703446	0.031648984	0.031035614	0.029716977	0.029058951	0.028260058	0.027773226	0.026450686	0.025321429	0.024408084	0.023491213	0.022963178	0.022448483	0.021946084	0.021189977	0.020525287	0.019631938	0.018924974	0.018002341	0.017681179	0.016807488	0.026239856	0.025323838	0.02452281	0.023951215	0.022711827	0.021186592	0.017498091	0.012327184	0.009138143	0.008773808	0.008510515	0.008242632	0.007896999	0.007415677	0.006760283	0.006263184	0.005961294	0.005644362	0.005252549	0.004639719	0.004222113	0.004125879
0.037240705	0.036784839	0.035639045	0.034650663	0.033756263	0.032859069	0.031400661	0.030667078	0.029529191	0.028555769	0.02740337	0.026291042	0.025533528	0.02476119	0.023619472	0.022598171	0.021592155	0.020536623	0.019874836	0.019501903	0.018761207	0.018026656	0.017459597	0.016374881	0.015692563	0.014862366	0.014735968	0.013861097	0.02231641	0.021742995	0.021131738	0.020175061	0.019542122	0.018200615	0.01531968	0.011133191	0.008031439	0.007828403	0.007404362	0.007139334	0.006877239	0.006508833	0.005974681	0.005589704	0.005272341	0.004880268	0.00464272	0.004033444	0.003715493	0.003600897
0.037386046	0.0369284	0.035778135	0.034785895	0.033888004	0.032987309	0.031523209	0.030786764	0.029644436	0.028667215	0.027510318	0.026393649	0.025633179	0.024857827	0.023711653	0.022686365	0.021676423	0.020616772	0.019952402	0.019578014	0.018834427	0.018097009	0.017527737	0.016438788	0.015753807	0.01492037	0.014793478	0.013915193	0.022343843	0.021769723	0.021157714	0.020199861	0.019566144	0.018222988	0.015338512	0.011146877	0.008041311	0.007838026	0.007413464	0.00714811	0.006885693	0.006516834	0.005982025	0.005596575	0.005278822	0.004886267	0.004648427	0.004038402	0.003720061	0.003605324
0.037610012	0.037149625	0.035992469	0.034994285	0.034091015	0.033184924	0.031712054	0.030971196	0.029822025	0.02883895	0.027675123	0.026551764	0.025786738	0.025006741	0.023853701	0.022822271	0.021806279	0.02074028	0.02007193	0.019695299	0.018947257	0.018205422	0.01763274	0.016537267	0.015848183	0.015009753	0.014882101	0.013998554	0.022265111	0.021693014	0.021083162	0.020128684	0.0194972	0.018158776	0.015284465	0.011107599	0.008012977	0.007810407	0.007387342	0.007122922	0.00686143	0.006493871	0.005960947	0.005576855	0.005260221	0.00486905	0.004632048	0.004024172	0.003706952	0.00359262
0.037370166	0.036912715	0.035762938	0.03477112	0.03387361	0.032973298	0.03150982	0.030773687	0.029631844	0.028655039	0.027498633	0.026382439	0.025622291	0.024847268	0.023701581	0.022676729	0.021667216	0.020608015	0.019943928	0.019569698	0.018826427	0.018089322	0.017520292	0.016431805	0.015747116	0.014914033	0.014787195	0.013909283	0.02244022	0.021863624	0.021248975	0.020286991	0.01965054	0.01830159	0.015404673	0.011194957	0.008075997	0.007871834	0.007445441	0.007178942	0.006915394	0.006544943	0.006007828	0.005620715	0.005301591	0.004907344	0.004668478	0.004055821	0.003736107	0.003620875
0.054972446	0.054043658	0.052560524	0.051367697	0.050099075	0.048651767	0.046737962	0.045327927	0.043673836	0.042090374	0.04087245	0.039288854	0.038281197	0.036958288	0.035550077	0.033779912	0.032230915	0.031083434	0.030192108	0.029471926	0.028494127	0.027345936	0.026496161	0.025197505	0.02399742	0.022782614	0.022450527	0.02122534	0.023322572	0.022398188	0.021773006	0.020856358	0.020176845	0.01886105	0.015757764	0.011277159	0.00849989	0.008249233	0.007803427	0.007544936	0.00732232	0.006908952	0.006364771	0.005895571	0.005619305	0.005293222	0.004956264	0.00418848	0.003898495	0.003704059
0.080282554	0.078480671	0.076803354	0.07531713	0.073450235	0.071040635	0.068927702	0.066872425	0.064784871	0.062799654	0.060831359	0.058522545	0.057268969	0.055692349	0.053547504	0.050949814	0.049038949	0.047308492	0.04626877	0.045101555	0.043883084	0.042161578	0.040765959	0.039160185	0.03748247	0.035494212	0.035069364	0.03331936	0.027968319	0.026961351	0.025860524	0.025247679	0.023895506	0.022385081	0.018533286	0.012698008	0.009942141	0.009632794	0.009141453	0.008927244	0.008623213	0.008018551	0.007438282	0.006734592	0.006502225	0.006218648	0.005764497	0.00497292	0.004622635	0.004385454
0.103755182	0.101152756	0.099262953	0.097782363	0.095494529	0.092589122	0.089746592	0.087324325	0.084771327	0.082483117	0.079824272	0.077168646	0.075567448	0.073708783	0.070965981	0.067585445	0.065240038	0.062814829	0.061493496	0.060149542	0.058649351	0.056855985	0.054946764	0.052704709	0.05061821	0.047993937	0.047622254	0.045316563	0.03322467	0.03204209	0.030573572	0.029871948	0.028144505	0.026328731	0.021572543	0.015105847	0.011392558	0.011003625	0.010447381	0.010149663	0.009833138	0.009079964	0.008380124	0.007743819	0.007372809	0.006931977	0.006322386	0.005703125	0.005312766	0.005055359
0.119336356	0.11642153	0.11428426	0.113022655	0.110407927	0.107758568	0.104623322	0.101271149	0.098305243	0.095857884	0.092929833	0.090348975	0.088294994	0.085942617	0.082838551	0.079032584	0.076152041	0.073598629	0.072042828	0.070624579	0.069086809	0.067269614	0.065098375	0.062491198	0.059899368	0.057012332	0.056689315	0.054123677	0.039426107	0.037764868	0.036084344	0.034961793	0.032938652	0.031023392	0.024999963	0.01753304	0.013257765	0.012708685	0.0120939	0.011923931	0.011315965	0.010542837	0.009597949	0.008968477	0.008431119	0.007887951	0.007179285	0.006536877	0.006097766	0.005791148
0.128933538	0.125850146	0.123882834	0.122273014	0.11964892	0.116677075	0.113467463	0.110152399	0.106841774	0.104291714	0.101089822	0.098461328	0.096217964	0.093669975	0.090149842	0.086109502	0.083226242	0.080294367	0.078885804	0.077524169	0.075846255	0.073634205	0.071582289	0.068780389	0.066046281	0.062917775	0.062595093	0.059786212	0.044948729	0.042732233	0.041181104	0.039760993	0.037374651	0.035327193	0.028833571	0.019791465	0.014740876	0.014100768	0.013451086	0.01339372	0.012603034	0.011855349	0.010620598	0.010002196	0.009368382	0.008729315	0.008050086	0.007388534	0.006868802	0.006481704
0.135201234	0.132083084	0.130212346	0.128290252	0.125729618	0.122678734	0.119001499	0.11602601	0.112856884	0.110241628	0.106542179	0.103953377	0.101587467	0.098858654	0.095191033	0.091059871	0.088122081	0.085127022	0.083542145	0.082046971	0.080255293	0.077743296	0.075945971	0.073041269	0.070340971	0.067018483	0.066542698	0.063493722	0.048944308	0.046351441	0.044810183	0.043394169	0.041022622	0.038437135	0.031570658	0.021306706	0.015585938	0.015000457	0.014255489	0.014081497	0.013503667	0.012757034	0.011383205	0.010622505	0.009907436	0.009277548	0.008571083	0.007832174	0.007257892	0.006835846
0.137395702	0.133943835	0.132008216	0.130312971	0.127473912	0.124552227	0.121255732	0.117777374	0.115158994	0.112190385	0.108722523	0.105623198	0.103456987	0.100686883	0.097182165	0.09312243	0.090119608	0.087038104	0.085441246	0.083833602	0.081810727	0.079642598	0.077727751	0.074832219	0.071773967	0.068703483	0.068060275	0.064968154	0.05135116	0.049177003	0.047504233	0.045837922	0.043725457	0.040843296	0.033347524	0.022427078	0.016382141	0.015993107	0.01517041	0.014974906	0.014347388	0.013445229	0.012142907	0.011213118	0.010496909	0.00978593	0.009029807	0.008082198	0.007550698	0.007108791
0.137727745	0.134460931	0.132443521	0.130627897	0.127933037	0.124928826	0.12171428	0.118283431	0.115659058	0.112922079	0.109169353	0.106344811	0.103894923	0.101163488	0.097459449	0.093347478	0.090337399	0.08724998	0.085682631	0.084260137	0.082171271	0.07983507	0.078263434	0.075225656	0.071955941	0.069092465	0.068360121	0.06526506	0.052390841	0.050352587	0.048575646	0.046967438	0.044610744	0.041670229	0.034052283	0.022958858	0.016888815	0.016414678	0.015602287	0.015323478	0.014723306	0.013717447	0.012388759	0.011469905	0.010801334	0.0100217	0.009217201	0.008245835	0.007703573	0.007252719
0.1380899	0.134814496	0.132791782	0.130971383	0.128269437	0.125257326	0.122034328	0.118815991	0.115963184	0.113219008	0.109456414	0.106624445	0.104231319	0.101515654	0.097732469	0.093592936	0.090574941	0.087579791	0.086129308	0.084481699	0.082387341	0.080044996	0.078469228	0.075423462	0.072526514	0.069274144	0.068539874	0.065436675	0.052888803	0.050831176	0.049037344	0.047413851	0.045034758	0.042066294	0.034375941	0.023177076	0.017049339	0.016570696	0.015750583	0.015469124	0.014863247	0.013847828	0.01250651	0.011578923	0.010903997	0.010116954	0.009304808	0.008324209	0.007776794	0.007321654
0.138410962	0.135127942	0.133100525	0.131275895	0.128567666	0.125548552	0.12231806	0.119092241	0.1162328	0.113482245	0.109710903	0.106872349	0.104473658	0.10175168	0.097959699	0.093810541	0.09078553	0.087783416	0.08632956	0.084678121	0.082578893	0.080231102	0.07865167	0.075598823	0.07269514	0.069435207	0.06869923	0.065588816	0.053472517	0.05139218	0.049578551	0.04793714	0.045531789	0.042530564	0.034755335	0.023432873	0.017237506	0.01675358	0.015924416	0.015639851	0.015027287	0.014000661	0.01264454	0.011706715	0.011024341	0.010228611	0.009407502	0.00841608	0.007862623	0.007402461
0.137937848	0.134539019	0.132585033	0.130670637	0.12803461	0.124941256	0.122039613	0.118729496	0.116050043	0.11293605	0.109705582	0.106764927	0.104449511	0.101921742	0.097947692	0.093745327	0.090817197	0.087528801	0.086231894	0.084906739	0.082440944	0.080276221	0.078746974	0.075623771	0.072542064	0.069597222	0.068737645	0.065622605	0.054102277	0.052421515	0.050571561	0.048897274	0.046410021	0.043353033	0.035368177	0.02390221	0.017582756	0.017089138	0.016243367	0.015953102	0.015328269	0.01421048	0.01286681	0.011941189	0.011245147	0.01043348	0.009595925	0.008393125	0.007878701	0.0074064
0.138234733	0.135152584	0.133265088	0.131195834	0.128621251	0.125378125	0.122290281	0.118995239	0.116523534	0.113148466	0.11017912	0.106934323	0.104823556	0.102211308	0.098477253	0.094182992	0.09113203	0.087952495	0.08649147	0.085190566	0.082771934	0.080566278	0.07886799	0.075863234	0.072584082	0.069789901	0.069014026	0.065875635	0.055154449	0.053203248	0.051313257	0.049776513	0.046676517	0.043325977	0.036197308	0.024018521	0.017737405	0.017090018	0.016232532	0.015827982	0.015309572	0.014205646	0.012822237	0.011786223	0.011222181	0.010327178	0.00959898	0.008437871	0.007909182	0.007434605
0.137515311	0.134538654	0.132720441	0.130745484	0.127664979	0.124746141	0.121766621	0.118291152	0.115442571	0.112563329	0.109547171	0.106181859	0.104119839	0.101464368	0.098076772	0.094078869	0.090984166	0.087600671	0.086329772	0.08456233	0.082700914	0.080632713	0.078573538	0.075378558	0.07234027	0.069366978	0.068756635	0.065494663	0.055227106	0.053167767	0.051086399	0.049323353	0.046505178	0.043329661	0.036330531	0.024067383	0.017542814	0.016907999	0.016063719	0.01568703	0.015030953	0.01408369	0.01264586	0.011641279	0.011116453	0.010156489	0.009429325	0.00846976	0.007907206	0.007425896
0.13584971	0.1330287	0.131268154	0.129623658	0.125862241	0.123176558	0.120216368	0.116887797	0.113891639	0.111515992	0.108173022	0.104949044	0.1028532	0.100288314	0.09708625	0.093055978	0.090163661	0.086552842	0.085422111	0.083871546	0.081923651	0.079848719	0.07771555	0.074700846	0.071540382	0.068882874	0.067854411	0.064631677	0.055017764	0.052973648	0.050956163	0.049075769	0.046618744	0.043676962	0.03584145	0.024030097	0.017465863	0.01683516	0.016085796	0.015720825	0.014976123	0.014042469	0.012581223	0.011688563	0.011126966	0.010283329	0.009365208	0.00839197	0.00780521	0.007356618
0.131132344	0.128244002	0.126353668	0.124919213	0.121182198	0.118732864	0.115500173	0.112628162	0.110092893	0.107928571	0.104710969	0.101125099	0.099218029	0.09663789	0.093465919	0.089519364	0.086623357	0.083523956	0.082386695	0.081120953	0.078864293	0.076750389	0.075040898	0.072069643	0.068785075	0.066317832	0.065205827	0.062292913	0.053531773	0.051477515	0.049540772	0.048000646	0.045890247	0.04303744	0.034760517	0.023176135	0.017000462	0.016442268	0.015640703	0.015409348	0.014768422	0.013698175	0.01237527	0.011524618	0.01085091	0.010020372	0.009192014	0.008141159	0.007600697	0.007211645
0.12999366	0.12690085	0.125058494	0.123536014	0.1201381	0.117895681	0.114764249	0.111619761	0.108753072	0.106631271	0.103646137	0.100660899	0.098596955	0.095968929	0.092793916	0.088651758	0.085840193	0.082962546	0.081666931	0.080432533	0.078089937	0.07602426	0.074400686	0.071679649	0.068187807	0.065456239	0.064752245	0.061963828	0.053234362	0.051528891	0.049278754	0.047568951	0.045681314	0.042610493	0.034383923	0.022679231	0.016857438	0.016334944	0.015506244	0.015134721	0.014703356	0.013655484	0.01230899	0.011476408	0.010729977	0.009814745	0.009102046	0.00815958	0.007624667	0.007255014
0.129433681	0.126606818	0.124910695	0.122908782	0.120362868	0.117809962	0.114384093	0.111510699	0.10831819	0.106059188	0.103096552	0.100792411	0.098565585	0.096219126	0.092655397	0.088420848	0.085755788	0.082869903	0.08138079	0.080289482	0.077997528	0.075943506	0.074075589	0.071903216	0.068136794	0.065307878	0.064889504	0.061986744	0.052826801	0.05141786	0.049261808	0.04718972	0.044893076	0.041833079	0.034051658	0.022422951	0.016621849	0.015940617	0.015424475	0.014849645	0.014443676	0.013369121	0.012071208	0.011286252	0.010483278	0.009660156	0.008955332	0.008120522	0.007544314	0.007176258
0.128537671	0.125577249	0.12363952	0.121661922	0.119300359	0.116457237	0.113463498	0.110737883	0.107965661	0.105228969	0.102698925	0.099645382	0.097624462	0.095550255	0.091703407	0.087526314	0.084902095	0.082223939	0.080751819	0.079228798	0.076968426	0.07527698	0.073150574	0.071020074	0.067384649	0.064580972	0.064292605	0.061286803	0.052527373	0.051163971	0.048983473	0.047452563	0.044995498	0.042195776	0.034522393	0.022474441	0.016688917	0.015858352	0.015441767	0.014887598	0.014325183	0.013320817	0.012088256	0.011138808	0.010420779	0.009746987	0.008891191	0.007999704	0.007404887	0.007077598
0.126975041	0.124153955	0.121732536	0.120565101	0.11763347	0.114811069	0.112038661	0.109237099	0.106641896	0.103493879	0.101194286	0.097904926	0.096315733	0.094235776	0.090701021	0.086286617	0.083640558	0.081157507	0.079850346	0.078337259	0.075472241	0.074188392	0.072050133	0.069883906	0.066548648	0.063865734	0.06324273	0.06037361	0.052143173	0.050278294	0.04826358	0.046809509	0.044123472	0.041560061	0.033547055	0.022236463	0.016648373	0.01596426	0.015345298	0.014773404	0.014298186	0.013366244	0.012138243	0.011005097	0.010399356	0.009851036	0.008887806	0.007927715	0.007355721	0.006983175
0.126355088	0.123985414	0.121173526	0.120049644	0.117335339	0.114334727	0.111139681	0.108395323	0.105481703	0.102682461	0.100132355	0.097198322	0.095529542	0.093309132	0.089979786	0.086027272	0.082890405	0.08065482	0.079358532	0.077981412	0.075358833	0.073696048	0.071672462	0.069418455	0.066191464	0.06340078	0.062713161	0.059806566	0.051431016	0.049309416	0.047556724	0.046023819	0.043196493	0.04071597	0.032574955	0.022016472	0.016540198	0.015853375	0.015129592	0.014680744	0.014263748	0.01315067	0.011899053	0.010927974	0.010317883	0.009794208	0.008847209	0.007908625	0.007355393	0.006947247
0.125417246	0.122825768	0.120183301	0.118882043	0.116234823	0.1135515	0.110514479	0.107377825	0.104346442	0.101912093	0.099315224	0.096532035	0.094751055	0.092154901	0.088808178	0.085318698	0.082114128	0.079612427	0.07839517	0.076951204	0.074860737	0.073084978	0.070989718	0.068692546	0.065556867	0.062382606	0.062145597	0.059002663	0.050289051	0.048509289	0.046268899	0.045543734	0.043118648	0.040759586	0.032509656	0.021942504	0.016291773	0.015489635	0.014846005	0.014421309	0.013921836	0.012812111	0.011638509	0.01072967	0.01025001	0.009554488	0.008775962	0.007775392	0.007249895	0.006796362
0.122789176	0.120108702	0.117669659	0.11647859	0.113638996	0.111690703	0.108310813	0.104842242	0.102328981	0.100181664	0.097240669	0.09437166	0.09316823	0.090323891	0.087009288	0.083213457	0.080338332	0.07765372	0.076363701	0.075100437	0.072869773	0.071269427	0.069387889	0.066762111	0.064005438	0.061138796	0.060465443	0.057397128	0.049416049	0.047187735	0.045546246	0.044921162	0.042759867	0.040155389	0.032335099	0.02165863	0.016169333	0.015392206	0.014774462	0.014183675	0.01369433	0.012859319	0.011564636	0.010742166	0.010285365	0.009428378	0.008769887	0.007498438	0.007096964	0.006659876
0.120077027	0.117969046	0.115755986	0.114231167	0.111253184	0.109388251	0.105785792	0.10305183	0.100453822	0.098159965	0.0950513	0.092490824	0.090962238	0.08848532	0.085405125	0.081356611	0.078488294	0.076013265	0.07479091	0.073479797	0.071340925	0.069584603	0.067549068	0.064922751	0.06241401	0.059777295	0.05873332	0.055895396	0.048954221	0.046599405	0.045322757	0.044419889	0.041948572	0.039242407	0.031949415	0.021430937	0.016062101	0.015377211	0.014604173	0.014164045	0.013684757	0.012885054	0.011432524	0.010798396	0.010222605	0.009427618	0.008763701	0.007352491	0.006975257	0.006616487
0.117120432	0.114796811	0.113195742	0.111289459	0.108571362	0.106268738	0.103062037	0.100799641	0.097616191	0.095330338	0.092681308	0.090206883	0.088060356	0.085877194	0.082711294	0.079299777	0.07640223	0.073752752	0.072911453	0.071381218	0.069347828	0.067486103	0.065377447	0.062883349	0.060334391	0.057618915	0.056959023	0.054164463	0.048139012	0.0463207	0.044629264	0.043133559	0.040785456	0.037963151	0.030989463	0.021258725	0.015490025	0.014816987	0.014119094	0.013950147	0.013446565	0.012525993	0.011275444	0.010545969	0.009881709	0.009259173	0.008587374	0.007434744	0.006964341	0.00658166
0.114175895	0.111671856	0.10985964	0.108388258	0.105988343	0.103270498	0.100275163	0.097675248	0.094587449	0.092761907	0.090354501	0.087519496	0.085539971	0.083297021	0.08020325	0.076957455	0.074179238	0.071644079	0.070704656	0.069064155	0.067339399	0.065214172	0.063469082	0.061313908	0.058443954	0.056019796	0.055089724	0.052393553	0.047505052	0.046002314	0.044390735	0.042592287	0.040595808	0.037126021	0.030381915	0.02073171	0.015199194	0.014471331	0.013888052	0.013613987	0.013148378	0.012258015	0.011329648	0.010471992	0.009750296	0.009201053	0.008453053	0.007467571	0.006962748	0.006628046
0.114608107	0.11218447	0.110363935	0.108885799	0.106445641	0.103744547	0.100735462	0.098123613	0.095021639	0.093187717	0.090769261	0.087921242	0.08593263	0.083679385	0.080571412	0.077310718	0.074519748	0.071972951	0.071029216	0.069381185	0.067648511	0.065513528	0.063760428	0.061595361	0.058712233	0.056276947	0.055342606	0.052634058	0.046841639	0.045570636	0.04402229	0.042164337	0.040374985	0.037149318	0.030172135	0.020422848	0.015247458	0.014528855	0.013765279	0.013338058	0.013000358	0.012161565	0.011295995	0.010367602	0.009757883	0.009163116	0.008455168	0.007426686	0.006923551	0.006622802
0.114968255	0.112537002	0.110679454	0.109227965	0.10678014	0.104070557	0.101052017	0.098210824	0.095320238	0.093480553	0.090946849	0.088197529	0.086202667	0.083942341	0.080824602	0.077553661	0.074753921	0.072199121	0.071190425	0.06959921	0.067861092	0.0657194	0.063960791	0.06178892	0.058896732	0.056453793	0.055516516	0.052799457	0.046389387	0.0445398	0.043592267	0.04133175	0.039767467	0.037207035	0.030387573	0.020628043	0.014962349	0.014299946	0.013697396	0.013309198	0.012963209	0.012165757	0.01097254	0.010091601	0.009687906	0.009034571	0.008263081	0.007249352	0.006819275	0.006452205
0.11368296	0.111617012	0.109484878	0.108297063	0.105726229	0.103189182	0.099935596	0.09741237	0.094520543	0.092685847	0.090039276	0.087435831	0.085440104	0.083184684	0.080339886	0.076748196	0.073980416	0.071599177	0.070475454	0.06893991	0.067331216	0.065292335	0.063435612	0.061258854	0.058460391	0.056021901	0.054934841	0.052357256	0.046069854	0.044301565	0.043179198	0.041376918	0.039485143	0.037289483	0.030696538	0.020862896	0.014807785	0.014211951	0.013604875	0.013345275	0.012834553	0.012069959	0.010735356	0.009992388	0.009657865	0.008996582	0.008181372	0.00714762	0.006755806	0.006339238
0.113537738	0.111584365	0.109725101	0.108347438	0.105843353	0.103346933	0.100015303	0.097375499	0.094626285	0.092525883	0.089837113	0.087544035	0.085555393	0.083370151	0.080446893	0.076796364	0.074029717	0.07163742	0.070251305	0.06895019	0.067072223	0.06543043	0.06349198	0.061029868	0.058450842	0.055757167	0.054954277	0.052450131	0.045910518	0.044541496	0.042544531	0.041622477	0.039120435	0.0369436	0.030244388	0.020829789	0.014917855	0.014259394	0.013555878	0.013171324	0.01276686	0.012020302	0.010565604	0.010011772	0.009681231	0.008853995	0.008185708	0.007209888	0.006780493	0.006392825
0.113750068	0.111779943	0.109989328	0.108439809	0.105937868	0.103225394	0.100117998	0.097435811	0.094958341	0.092372165	0.089755829	0.087851239	0.085717216	0.083333754	0.080628768	0.076890196	0.074066312	0.071687382	0.070175177	0.069120846	0.067204533	0.065359343	0.063459597	0.061063861	0.058362297	0.055656675	0.055035279	0.052634186	0.04577379	0.044080619	0.04205465	0.041321364	0.038563718	0.036374942	0.029889481	0.020617361	0.014639338	0.014068256	0.01342919	0.012875976	0.01263923	0.011801227	0.010411026	0.009870668	0.009550002	0.008745896	0.008026601	0.007152811	0.006689994	0.006406024
0.113181362	0.111304005	0.109438095	0.107646469	0.105297209	0.10261715	0.100109267	0.096919158	0.094349361	0.091879814	0.089343399	0.087406918	0.085217702	0.082917986	0.079637561	0.076608751	0.073742823	0.071138562	0.070010433	0.069025154	0.06684087	0.065132993	0.062847871	0.060661405	0.058027362	0.055392354	0.054649096	0.052125454	0.046133851	0.044274094	0.042052733	0.041139304	0.03872169	0.036522116	0.030214825	0.020341027	0.014561434	0.01410014	0.013443911	0.012918105	0.012578535	0.011716795	0.010523738	0.009831769	0.009394554	0.008798812	0.008010047	0.007082158	0.006597893	0.006304199
0.112444022	0.110192342	0.108350543	0.10686444	0.104348081	0.102181403	0.099470133	0.096229192	0.093452081	0.091041121	0.089094236	0.086597482	0.084198929	0.081894893	0.078699434	0.075842743	0.07323458	0.070681964	0.069618807	0.068434603	0.066205871	0.064512943	0.062416378	0.06009876	0.057441712	0.05498449	0.054105132	0.051616082	0.046568271	0.044442899	0.041975226	0.041156792	0.039063736	0.03654761	0.029784027	0.020050126	0.014767563	0.014090139	0.013411396	0.013054904	0.012700454	0.011901245	0.010639156	0.009922008	0.009379338	0.008811263	0.007995512	0.007002997	0.006545869	0.006199125
0.112315191	0.109509251	0.107788546	0.106463963	0.103981374	0.101380896	0.098955721	0.095935438	0.093259366	0.090906804	0.088587851	0.086013843	0.083918255	0.08170563	0.078428005	0.075116514	0.072763455	0.070411647	0.069050158	0.068018905	0.065948662	0.064232914	0.062002217	0.059979724	0.057152969	0.054651853	0.05374061	0.051358402	0.045682429	0.043909446	0.04158995	0.04069514	0.03835314	0.035649519	0.029143057	0.019756717	0.014363104	0.013726533	0.013219074	0.012808094	0.012345539	0.011724066	0.010390839	0.009687562	0.009250177	0.008527374	0.007809581	0.007013526	0.006577698	0.00625682
0.111807776	0.109240048	0.107475604	0.106094526	0.103551112	0.100230617	0.098690696	0.095521314	0.093127179	0.090484727	0.087793994	0.085222787	0.083508344	0.081504724	0.077915865	0.074717355	0.072243047	0.06974104	0.068173413	0.067691605	0.065264681	0.063636743	0.061516426	0.059565384	0.056690113	0.054312487	0.053416372	0.05100889	0.045029539	0.043696019	0.04177897	0.040280816	0.037650775	0.035451434	0.029195284	0.01970383	0.013924042	0.013561568	0.013136253	0.012601397	0.012073841	0.01147494	0.010161687	0.009552308	0.009149192	0.008310375	0.007726899	0.007085718	0.006623163	0.006222544
0.110391259	0.108194173	0.106241065	0.104977605	0.101951637	0.099325594	0.097252104	0.09466777	0.091988232	0.089127337	0.086900654	0.084190431	0.082510123	0.080278207	0.077157057	0.073917596	0.071500206	0.06864067	0.067545839	0.066809581	0.064573504	0.062747669	0.060867651	0.058849176	0.056008827	0.053759857	0.052878954	0.050298272	0.044684943	0.043663376	0.04170617	0.040251405	0.03772288	0.035787736	0.028921846	0.019712381	0.014035125	0.013625324	0.012997567	0.012596806	0.012145918	0.011405763	0.01023013	0.009524071	0.009218215	0.008366808	0.007780658	0.006992613	0.00659743	0.006179404
0.108316191	0.105980303	0.10401549	0.102984733	0.100540483	0.098034769	0.095226459	0.092979056	0.089972142	0.087426289	0.085249557	0.082632627	0.081169314	0.078433218	0.075821796	0.072335238	0.070110732	0.067462145	0.066313219	0.065443049	0.063775261	0.061593927	0.059559864	0.057637763	0.055049128	0.052548492	0.051727412	0.049285413	0.044162854	0.043365934	0.04081374	0.040192181	0.037575965	0.0355483	0.028813903	0.019499111	0.014155267	0.01360989	0.012996954	0.012657718	0.012177335	0.01144901	0.010332156	0.009494039	0.009151766	0.008380325	0.007852428	0.006897837	0.006443382	0.006119307
0.106653035	0.104163121	0.102381244	0.101313934	0.099180893	0.096287003	0.093905637	0.090927552	0.088240511	0.086028369	0.083661902	0.081331152	0.079756724	0.076949114	0.074545356	0.070697392	0.068555942	0.066526006	0.065261984	0.064252204	0.062626504	0.060527558	0.058715865	0.056427279	0.054217602	0.051457153	0.050664055	0.048311252	0.044444438	0.043015431	0.040736832	0.039818911	0.037506211	0.035645509	0.028896293	0.019546985	0.01422435	0.013694157	0.013157922	0.012855123	0.012184632	0.011532417	0.010420071	0.009583533	0.009115452	0.008405143	0.007975569	0.006828776	0.006349752	0.006046696
0.106433703	0.103856208	0.101825517	0.100957746	0.098271376	0.096013985	0.093851111	0.090710299	0.088586132	0.086145297	0.083733651	0.081382261	0.079727502	0.07764736	0.074718897	0.070888202	0.06855292	0.06665542	0.065777041	0.064355749	0.062730801	0.061065901	0.059128065	0.056860783	0.054459063	0.051488799	0.051159347	0.048515414	0.044585302	0.043153315	0.041487772	0.039825365	0.037753111	0.035496995	0.028764401	0.019522878	0.014011493	0.013582874	0.013076177	0.012848252	0.012106487	0.011422516	0.010289388	0.009524061	0.009009185	0.008520306	0.007953223	0.006730244	0.006382242	0.006082792
0.106811699	0.104665532	0.102440771	0.101538481	0.099024974	0.097020784	0.094464961	0.091419281	0.088733975	0.087048613	0.084611679	0.082065671	0.080563521	0.078179224	0.075502396	0.071631533	0.069271763	0.067354366	0.066342198	0.065030581	0.063388593	0.061416951	0.05974808	0.057457023	0.054952838	0.052028709	0.051695802	0.049024145	0.044205587	0.043129096	0.04199114	0.0395596	0.037756804	0.034985923	0.028818339	0.019351537	0.013673851	0.013290114	0.012621357	0.012645887	0.011870425	0.011120495	0.010123348	0.009324358	0.008800531	0.008423903	0.007778411	0.006711397	0.006323158	0.006049789
0.106688208	0.10468286	0.102553707	0.101928748	0.098923736	0.096970093	0.094161052	0.091622666	0.089075004	0.087160746	0.084706933	0.082046586	0.080579944	0.078042262	0.075649925	0.071583502	0.069272271	0.06714817	0.066168968	0.064827659	0.06298776	0.061321588	0.059760965	0.057326833	0.054890564	0.052180011	0.05140089	0.048870244	0.044400889	0.043296717	0.041975575	0.039374194	0.037806991	0.035196234	0.028983412	0.019571713	0.013682668	0.01332568	0.012455608	0.012560906	0.011703804	0.011025622	0.010199061	0.009297652	0.00872047	0.008289822	0.007555095	0.006755491	0.006343829	0.006050371
0.107364984	0.105107313	0.103279188	0.102158458	0.099311178	0.097113861	0.094289218	0.092064249	0.089423042	0.08766382	0.084561144	0.082042172	0.080671902	0.078371619	0.075588236	0.072001766	0.069467764	0.067005249	0.065947831	0.064978216	0.063010497	0.061370557	0.059733094	0.057388445	0.054729295	0.052166039	0.051376376	0.048907329	0.044717424	0.043457642	0.041724437	0.03989477	0.037895717	0.035580402	0.029058348	0.019893117	0.013805086	0.013234878	0.012519707	0.012344472	0.011635661	0.011099606	0.010155669	0.009369629	0.00870258	0.008312544	0.007580111	0.006807388	0.00643033	0.006131163
0.108335127	0.105855853	0.103774241	0.102184584	0.099869501	0.097769969	0.094610544	0.09237553	0.089789089	0.087992767	0.084666567	0.082633379	0.081171887	0.078778852	0.075562269	0.072278796	0.069582734	0.067194065	0.066423845	0.065180561	0.063329561	0.061517916	0.059723214	0.057457852	0.054817112	0.052248	0.05138869	0.048996379	0.044507661	0.043254033	0.041577798	0.040175009	0.038155391	0.03567195	0.029080206	0.019988745	0.013718584	0.013027634	0.012509846	0.012160161	0.011541765	0.01113196	0.01003279	0.009348999	0.008760498	0.008243582	0.007617233	0.006765335	0.006371731	0.006111261
0.108655079	0.105954087	0.104026246	0.102545505	0.100108235	0.098393668	0.094948478	0.092492624	0.090195243	0.088243835	0.085389698	0.082928988	0.081912741	0.079532062	0.076092072	0.072783497	0.069840154	0.06773269	0.067274942	0.065567238	0.063812088	0.06205503	0.060025527	0.057855772	0.055149308	0.052699565	0.051873753	0.049371063	0.043657613	0.043053403	0.041053601	0.039576652	0.037991977	0.035495778	0.029345852	0.01987547	0.013693009	0.013054362	0.012543801	0.012122851	0.01165102	0.011098604	0.010007068	0.009343402	0.008867519	0.008206884	0.007643893	0.006698742	0.006254976	0.005981659
0.106754864	0.104131285	0.102744957	0.10151081	0.099285632	0.097085363	0.09415834	0.091414121	0.089157476	0.087195843	0.084460143	0.081981637	0.080803502	0.078177469	0.075290828	0.071874504	0.069429343	0.067189742	0.066442677	0.065165201	0.063077654	0.06169043	0.059628573	0.057526062	0.054615273	0.052432222	0.051507626	0.049021283	0.042998967	0.042259983	0.040191153	0.038932113	0.036957027	0.034314023	0.028811288	0.019586014	0.013852842	0.013216819	0.012681824	0.012141792	0.011816517	0.011022226	0.009966471	0.009333938	0.00880983	0.008213136	0.007522225	0.006716609	0.006223438	0.00595352
0.102817962	0.100726543	0.099290873	0.098025548	0.095814761	0.093413223	0.090818025	0.087969758	0.085965078	0.084039711	0.081269635	0.079229795	0.077559021	0.074814617	0.072165591	0.0690437	0.06671873	0.064475178	0.063614449	0.062650087	0.060789287	0.059277318	0.057185501	0.054891555	0.052251444	0.049954993	0.049022517	0.046809919	0.042547147	0.040950795	0.039345563	0.038114114	0.035385686	0.033015969	0.02812087	0.019051825	0.013540023	0.013059849	0.012490864	0.012032298	0.011761476	0.010924497	0.009788419	0.009389694	0.008731757	0.008181003	0.007389546	0.006650396	0.006206997	0.005958087
0.09884542	0.096786778	0.095207048	0.093664976	0.091559821	0.089530912	0.087180699	0.084255129	0.082275191	0.080031603	0.077708745	0.07559427	0.074168688	0.07150439	0.068931775	0.066143481	0.063897637	0.061697741	0.060491295	0.059280767	0.058113557	0.056234678	0.054307637	0.052111003	0.049741598	0.047216744	0.046541633	0.044527724	0.040712931	0.039289164	0.037672927	0.03636613	0.033763717	0.032122143	0.0270032	0.018827955	0.013035311	0.012477831	0.011963924	0.011740404	0.011246129	0.010618376	0.009612426	0.009295771	0.008731522	0.008133841	0.00732659	0.006306595	0.006001739	0.005687204
0.094393074	0.092068052	0.090194897	0.089164703	0.087301242	0.085341187	0.083074169	0.080470502	0.078374898	0.07563791	0.073810353	0.071586106	0.070157469	0.067952505	0.065649574	0.062669473	0.060743808	0.058837219	0.057142767	0.055954912	0.054788556	0.053249593	0.051334898	0.049152713	0.046705725	0.044731389	0.044073573	0.041932303	0.037896363	0.037333494	0.035022176	0.033957138	0.031969342	0.030205973	0.025079041	0.017972547	0.012599107	0.01186965	0.011426616	0.011225933	0.010488943	0.010106172	0.009055412	0.00858097	0.008270526	0.00777938	0.007008221	0.006034011	0.005775897	0.005442825
0.08740469	0.085044388	0.083415016	0.082439452	0.080463108	0.078355614	0.076096991	0.074184645	0.071850026	0.069973567	0.068038761	0.065813186	0.064660625	0.06287238	0.060273187	0.057489697	0.055504492	0.05397788	0.052500632	0.051525382	0.050346197	0.048922864	0.047096685	0.044890335	0.04265198	0.040977149	0.040196639	0.038342024	0.035349	0.034928279	0.032922766	0.031567598	0.030475622	0.028804362	0.024144264	0.017298135	0.011658698	0.011150363	0.010478167	0.010287057	0.009640431	0.009477881	0.008519933	0.007848046	0.007602975	0.007230332	0.006630288	0.006016181	0.00570179	0.005359819
0.078500438	0.076252938	0.075232556	0.073524302	0.072077995	0.069644481	0.067875261	0.065842161	0.063967327	0.062538494	0.060237509	0.058705227	0.057586106	0.05579627	0.053633627	0.051121997	0.04929926	0.047676404	0.046602974	0.045544248	0.044580076	0.042949108	0.041382679	0.039573906	0.037632065	0.035824537	0.035130686	0.033824425	0.033560654	0.03249599	0.030863027	0.030316793	0.029024663	0.027947159	0.023311075	0.017006843	0.01101988	0.010713984	0.009732634	0.009790278	0.009252737	0.008984407	0.00833255	0.007681373	0.007319511	0.006905902	0.006444373	0.005600341	0.005307935	0.004995302
0.069782067	0.068166661	0.066970791	0.065286704	0.064000683	0.061911898	0.060184613	0.058058017	0.056793648	0.055030046	0.053222945	0.051758297	0.050518279	0.048914792	0.047378423	0.044879752	0.043528327	0.041990302	0.040874579	0.039948625	0.038844637	0.037448468	0.035885702	0.034429336	0.032616365	0.031224771	0.030401647	0.029190804	0.031382488	0.030078987	0.028806482	0.028302612	0.026692426	0.025421496	0.021465919	0.016064931	0.010581664	0.010380815	0.009431839	0.00967624	0.009208015	0.008731095	0.008109619	0.007463611	0.007188907	0.006573753	0.00635204	0.005136013	0.004891664	0.004612373
0.063832914	0.062463231	0.061267161	0.05981241	0.058269377	0.056833175	0.054895716	0.05310727	0.051440936	0.049861788	0.048598202	0.047206126	0.046212392	0.044705472	0.043091869	0.040940181	0.039483795	0.038261758	0.036975826	0.036302848	0.035018417	0.033862675	0.032690717	0.031311254	0.029632575	0.02822924	0.027562208	0.026267288	0.029679572	0.028208313	0.027795676	0.026733166	0.025329309	0.023543444	0.020542986	0.015106736	0.010039309	0.009852826	0.009298952	0.009291452	0.009079605	0.008520004	0.007985349	0.007265785	0.00700146	0.006430845	0.006196557	0.004996605	0.004678619	0.004441315
0.064129263	0.062451839	0.061460418	0.059958726	0.058589803	0.057149413	0.055377455	0.053526194	0.051549052	0.050205752	0.048786118	0.047528569	0.046438052	0.045149391	0.043459347	0.041223123	0.039579702	0.03823877	0.037318905	0.036404702	0.035147522	0.033967052	0.033101013	0.031628541	0.030142609	0.028457807	0.028008303	0.026674954	0.028980254	0.027857856	0.027251173	0.026223847	0.024615604	0.02324353	0.020169655	0.015062085	0.009865641	0.00952693	0.009307543	0.009156914	0.008753644	0.008334689	0.007810283	0.007288437	0.006798294	0.006435478	0.006094505	0.00485964	0.004453776	0.004348178
0.065010461	0.063309988	0.062304943	0.060782617	0.059394884	0.057934702	0.056138395	0.054261696	0.052257386	0.050895627	0.049456487	0.048181657	0.047076156	0.045769787	0.044056521	0.041789569	0.040123565	0.038764208	0.037831703	0.036904938	0.035630483	0.034433792	0.033555853	0.032063148	0.030556798	0.028848845	0.028393164	0.027041493	0.028713896	0.027803706	0.02679996	0.025560732	0.023958574	0.023064626	0.019441436	0.014993813	0.009888811	0.009539122	0.009338122	0.009247602	0.008501767	0.008339185	0.007607016	0.007303194	0.006758634	0.006410736	0.006213255	0.004825369	0.004547687	0.004439863
0.066151414	0.064421096	0.063398413	0.061849369	0.060437281	0.058951472	0.05712364	0.055214004	0.053174518	0.05178886	0.050324462	0.049027259	0.047902356	0.04657306	0.044829725	0.042522988	0.040827746	0.039444531	0.03849566	0.03755263	0.036255808	0.035038115	0.034144768	0.032625865	0.031093078	0.02935515	0.028891472	0.027516079	0.028684173	0.027745259	0.026689488	0.025928206	0.024303015	0.023396215	0.019720936	0.015135472	0.009970689	0.009654909	0.00935803	0.009169994	0.008508264	0.008333504	0.007457257	0.007333735	0.00680564	0.006335449	0.006237389	0.004791312	0.004523618	0.004396795
0.065209664	0.064137206	0.062540169	0.061479444	0.059685597	0.058289771	0.056184376	0.054225219	0.05239631	0.051080066	0.049639131	0.048339744	0.04724727	0.045717583	0.043884093	0.041746822	0.040139554	0.039006495	0.037732911	0.036784585	0.035762231	0.0345632	0.033694521	0.03204526	0.030666844	0.028495024	0.028267623	0.026865173	0.029011031	0.027973049	0.026993616	0.026099915	0.024257635	0.023107454	0.019499994	0.015282101	0.010084305	0.009764927	0.009276493	0.009122193	0.0084521	0.008171044	0.007407748	0.00707699	0.006568003	0.006176644	0.006082057	0.004822694	0.004556065	0.004393372
0.066579757	0.064926669	0.06343359	0.062401634	0.060418917	0.059280632	0.057386353	0.055350286	0.053262	0.051847233	0.050650729	0.049167826	0.04778707	0.046542082	0.044755483	0.042722769	0.040998278	0.03987397	0.038357858	0.037571534	0.036329984	0.035302626	0.034042462	0.032770801	0.030907246	0.02931062	0.028857092	0.027506818	0.02971808	0.028654801	0.027513476	0.026736016	0.024848837	0.023670623	0.019975243	0.015654552	0.010106159	0.009994209	0.009259563	0.009219511	0.008645068	0.008183893	0.007371228	0.006936828	0.006508581	0.006289767	0.006005775	0.004967402	0.004667104	0.004485929
0.070293907	0.06839942	0.067368509	0.065699288	0.064014037	0.062643095	0.060700801	0.058671581	0.05650438	0.05503195	0.05347585	0.052097414	0.050902068	0.04948953	0.047637025	0.045185836	0.043384436	0.041914602	0.040906311	0.039904228	0.038526197	0.03723225	0.036282961	0.034668942	0.03305114	0.03119341	0.030700696	0.029239174	0.030421206	0.029240501	0.028164441	0.027368587	0.025205853	0.023923761	0.020245691	0.015366995	0.010207762	0.010191388	0.009478643	0.009430373	0.008826039	0.008377523	0.00754563	0.007100953	0.006662573	0.006438582	0.006147871	0.005057116	0.004714997	0.004586173
0.07483504	0.072698144	0.071243654	0.070233649	0.06849691	0.066262605	0.064785904	0.062785224	0.060810871	0.059342871	0.057590426	0.055914739	0.054659438	0.052915965	0.05117578	0.048611381	0.046622584	0.045192882	0.044394939	0.043148852	0.042042324	0.040344368	0.039281115	0.037532183	0.035767306	0.034166307	0.033456536	0.031848222	0.030771707	0.029577398	0.02848894	0.028143006	0.025496265	0.024199401	0.020455738	0.015544047	0.010325372	0.010308809	0.009587853	0.009510848	0.00892773	0.008402413	0.007632568	0.007179051	0.006739337	0.006512765	0.006218704	0.005108615	0.004693884	0.004639013
0.077685187	0.07573364	0.074062837	0.073225721	0.07114042	0.069241218	0.067684518	0.06579128	0.064115733	0.062252957	0.060850986	0.058952312	0.05781199	0.055736336	0.053736026	0.051278141	0.049501278	0.047817248	0.046871756	0.045737834	0.044686619	0.043033945	0.041750255	0.039813843	0.037903908	0.036430155	0.035672648	0.033962142	0.031473706	0.029986936	0.028883407	0.028532683	0.02630246	0.025065848	0.020738975	0.015467278	0.010428947	0.010234458	0.009574939	0.009426162	0.00890275	0.008449572	0.007720591	0.007278455	0.006753483	0.006502066	0.006226797	0.005175374	0.004688871	0.00457234
0.079539782	0.077541645	0.075830955	0.074973854	0.072838771	0.070894229	0.069300365	0.067361929	0.065646381	0.063739135	0.062303695	0.060359693	0.059192148	0.057066941	0.055018878	0.052502315	0.050683032	0.048958799	0.047990735	0.046829743	0.045753432	0.044061303	0.042746968	0.040764328	0.038808796	0.037299859	0.036524268	0.034772927	0.031536948	0.030457638	0.029336787	0.028980557	0.026765908	0.025659498	0.021318074	0.015710066	0.01059265	0.010395107	0.009601035	0.009321992	0.008984112	0.008582204	0.007693807	0.007222416	0.006836606	0.00644776	0.006278097	0.005159329	0.004669128	0.004576026
0.076624558	0.07463913	0.072746628	0.071912215	0.070024212	0.068070039	0.066387157	0.064249422	0.062348684	0.061063159	0.059331435	0.057652695	0.056374102	0.05450545	0.052425872	0.049976153	0.048271891	0.046763464	0.045849712	0.04463004	0.043511735	0.041993857	0.040528377	0.038704103	0.036681754	0.035208555	0.03456051	0.032697895	0.03207253	0.031019076	0.029670812	0.029472724	0.027752245	0.026095265	0.022290855	0.016115379	0.010772541	0.010571644	0.009764087	0.009480304	0.009136686	0.008633086	0.007811762	0.007345072	0.006892839	0.006557261	0.006278862	0.005143273	0.004698514	0.004521288
0.074575864	0.072182574	0.070677698	0.069725813	0.068038394	0.066855802	0.064398024	0.062037265	0.060583736	0.05916823	0.057343312	0.055704323	0.05427391	0.052995678	0.050690087	0.048404126	0.047231467	0.04546686	0.044631903	0.043512857	0.042154104	0.041120899	0.039422673	0.037456757	0.035596706	0.034046055	0.033569257	0.031855471	0.03298348	0.031390121	0.029871679	0.029542363	0.028186892	0.026083324	0.021939445	0.016187807	0.0109014	0.0106981	0.010019139	0.009618203	0.009245977	0.008736354	0.007765902	0.007419708	0.00697529	0.006847171	0.006391551	0.005138714	0.004754717	0.004519099
0.076972151	0.074580925	0.072821625	0.072214188	0.070300789	0.069092261	0.066518737	0.064257874	0.062942818	0.061072706	0.059659763	0.056987885	0.056237814	0.055102277	0.052841063	0.050571603	0.049081434	0.047217807	0.046145093	0.045118617	0.044089174	0.042441699	0.040998437	0.03889447	0.037191517	0.035473797	0.035102057	0.033458678	0.033648359	0.032313605	0.03073182	0.030099967	0.029018561	0.026852927	0.02258678	0.016521131	0.011133191	0.010793436	0.010268713	0.009901993	0.009503946	0.008994125	0.008118739	0.007655807	0.007330398	0.007098815	0.006580138	0.005189213	0.00487123	0.004634561
0.078409071	0.075973206	0.074181063	0.073562286	0.071613167	0.070382078	0.067760512	0.065457443	0.064117837	0.062212814	0.060773495	0.058051737	0.057287664	0.056130929	0.053827503	0.051515677	0.049997689	0.048099271	0.047006532	0.045960894	0.044912233	0.043234003	0.041763797	0.039620554	0.03788581	0.036136024	0.035757344	0.034083286	0.034280279	0.033156342	0.031533304	0.030878307	0.029133073	0.027532184	0.022862213	0.016952001	0.011190106	0.010939021	0.010390473	0.010160236	0.009508482	0.008957134	0.008303854	0.007625739	0.007344502	0.00706056	0.006606853	0.005231966	0.004958405	0.004730906
0.078230981	0.075893326	0.074308984	0.073583785	0.072016209	0.07051332	0.067922433	0.065735777	0.064340917	0.062586305	0.060435042	0.058590105	0.057462821	0.056049325	0.053392483	0.051534776	0.050191147	0.048149864	0.047286035	0.046352916	0.044903886	0.043352479	0.04181031	0.039808361	0.037996296	0.03642006	0.035940047	0.034152967	0.034311035	0.033362348	0.031586106	0.031132794	0.029373177	0.027757481	0.022991053	0.017058378	0.011282331	0.011029177	0.010354842	0.010100418	0.009530965	0.008872114	0.008046104	0.00758415	0.007257891	0.006927363	0.006579052	0.00519867	0.004947555	0.004769896
0.078518691	0.076516573	0.074785921	0.074225164	0.072643925	0.070657164	0.068514466	0.06630875	0.064901732	0.063131826	0.060961812	0.059100794	0.057963685	0.056537868	0.053857869	0.05198397	0.050628629	0.048569553	0.047698194	0.046756943	0.045295283	0.043730352	0.042174742	0.040155343	0.038327483	0.036737508	0.036253312	0.034450655	0.03527851	0.034053195	0.032229839	0.031777473	0.030057391	0.028332266	0.02322018	0.017411612	0.011515958	0.011257562	0.010569264	0.010182938	0.009728327	0.009055832	0.008212718	0.007733795	0.007373784	0.007070811	0.006690459	0.005401598	0.005076881	0.004893907
0.080181512	0.078136994	0.076369692	0.075797059	0.074182333	0.072153498	0.069965424	0.067712996	0.066276181	0.064468794	0.062252824	0.060352395	0.059191204	0.057735193	0.054998438	0.053084854	0.051700811	0.04959813	0.048708318	0.047747132	0.046254518	0.044656447	0.043067893	0.041005728	0.039139159	0.037515513	0.037021062	0.03518023	0.036099334	0.035101202	0.03322173	0.032755443	0.030852061	0.029204207	0.023647048	0.017402596	0.011619452	0.011324051	0.01086887	0.010366412	0.010027722	0.009334531	0.008380637	0.007915128	0.007537667	0.00724649	0.006824852	0.00540778	0.005230107	0.00502066
0.083024017	0.080195338	0.078675344	0.078195006	0.076202144	0.074322344	0.072095374	0.069635463	0.068226513	0.066199416	0.064667864	0.061771697	0.060869207	0.059450683	0.057276773	0.054757038	0.053090265	0.051181476	0.050018714	0.048906071	0.047780662	0.046004441	0.044440024	0.042159442	0.040313535	0.038451622	0.038048677	0.036267345	0.036855469	0.0358825	0.033991141	0.033437959	0.032040174	0.029673551	0.024027082	0.017800793	0.012061139	0.011683431	0.010972483	0.010458854	0.010177226	0.009506487	0.008538322	0.008127229	0.007683444	0.007401622	0.006934535	0.005494689	0.005265885	0.005126068
0.083889086	0.081282978	0.079365582	0.078825024	0.076873718	0.075301086	0.072570414	0.070361135	0.068674837	0.066944111	0.065657517	0.06294394	0.061781589	0.060311723	0.05803949	0.055464407	0.053580938	0.05168678	0.050659592	0.049718764	0.048460355	0.046592131	0.045323724	0.043028908	0.040962194	0.03919831	0.03888391	0.036951185	0.037411591	0.036590882	0.034538209	0.03409371	0.032468489	0.030093118	0.024338757	0.017314213	0.012217594	0.011834987	0.011114816	0.010594525	0.010309244	0.009629804	0.008691722	0.008232654	0.007864504	0.007497635	0.007024488	0.005565966	0.005334193	0.005192563
0.085717763	0.084238266	0.082071691	0.081307499	0.079376752	0.077424328	0.075092524	0.073123192	0.071056095	0.069380848	0.067670985	0.065444235	0.064192302	0.062613126	0.060229589	0.057474787	0.055522918	0.053535748	0.052883042	0.051721514	0.050229645	0.048593009	0.047321075	0.04515835	0.042866827	0.0411967	0.040902697	0.038720753	0.038085636	0.03725014	0.035418014	0.034949412	0.033082353	0.030809615	0.025021438	0.017626163	0.012281421	0.011847088	0.01119743	0.01065388	0.010494985	0.009803304	0.008759434	0.008293435	0.007923341	0.007537729	0.0070382	0.005734755	0.005384334	0.005278612
0.088697019	0.087327887	0.085420008	0.08468246	0.082470665	0.080499592	0.078206948	0.076500975	0.074166223	0.072159124	0.070279429	0.068103156	0.067011767	0.065461225	0.062958756	0.060192938	0.057852065	0.055874536	0.055235115	0.053960249	0.052382823	0.050916895	0.049177335	0.047538965	0.045067339	0.043482927	0.04288784	0.040700077	0.038566409	0.037940228	0.036380479	0.035504705	0.033506405	0.031198539	0.025598273	0.018064746	0.011951604	0.011721389	0.011116627	0.010666473	0.010336744	0.009777004	0.00882241	0.008332605	0.007915978	0.007479312	0.007035845	0.005807147	0.005403405	0.005245696
0.092027395	0.089927465	0.088406343	0.087616314	0.085327475	0.082998833	0.080537639	0.078484096	0.076932851	0.074716122	0.072536716	0.07056534	0.069120802	0.067727054	0.065101075	0.062219844	0.059825825	0.058065152	0.057077488	0.055595215	0.054442784	0.052638569	0.050975204	0.049446872	0.047019829	0.044792263	0.044474632	0.042239208	0.03994972	0.038938799	0.037715742	0.036493584	0.034260431	0.031709079	0.025907485	0.018250332	0.012340294	0.012266611	0.011593948	0.011030055	0.010866628	0.010017578	0.009069618	0.008549278	0.008162522	0.007662806	0.007287433	0.005887218	0.005525003	0.005309248
0.094575619	0.092418237	0.091345684	0.090029424	0.087984583	0.085399381	0.082654894	0.080433674	0.079191411	0.07729884	0.074842343	0.073112393	0.071667053	0.069522255	0.066991954	0.063851369	0.061852551	0.05990649	0.059105433	0.057189325	0.056429028	0.054578661	0.05290484	0.050963659	0.048464748	0.045982683	0.045988652	0.043543455	0.041668109	0.040568772	0.038967339	0.037661276	0.035496114	0.033082359	0.027049472	0.019014829	0.012472186	0.012337855	0.011701286	0.011246657	0.011006645	0.010312366	0.00933651	0.008800858	0.008402721	0.0078883	0.007405883	0.00606002	0.005687588	0.005465483
0.096431244	0.094454849	0.093020968	0.091764032	0.089827338	0.087187155	0.08515174	0.082374891	0.080425215	0.078817766	0.076585591	0.074767548	0.073376345	0.071068374	0.068529671	0.065377463	0.063614937	0.060958311	0.060504558	0.058934915	0.05767239	0.056121278	0.054332662	0.05185183	0.049568576	0.047627372	0.047088078	0.044665177	0.042117291	0.041317974	0.03952882	0.038415501	0.036255309	0.033568709	0.027925405	0.019355809	0.012445307	0.012388528	0.011629975	0.011089894	0.01087374	0.010138975	0.009420217	0.008679333	0.008380198	0.007852188	0.00741126	0.006023205	0.005688999	0.005244011
0.097927878	0.096029309	0.094088355	0.092946988	0.09093554	0.08853178	0.087134848	0.08386037	0.081624327	0.079850704	0.077626834	0.075897355	0.074122984	0.072139731	0.069806714	0.066703629	0.064778896	0.061946579	0.061533341	0.060351458	0.058789902	0.057279091	0.055747222	0.052838353	0.050825876	0.048770116	0.048299665	0.045714581	0.042611543	0.041802846	0.039992696	0.038866312	0.036680769	0.034023157	0.028574714	0.019697284	0.012488566	0.012255081	0.011641219	0.011171608	0.010837725	0.010089313	0.00935052	0.008569378	0.008357752	0.007902413	0.00733154	0.006062348	0.005776917	0.00530555
[truncated: 206 more columns]
