# Supplementary material for: Variation of outdoor illumination as a function of solar elevation and light pollution
Source: Sci Rep. 2016 Jun 7;6:26756. doi: 10.1038/srep26756 (PMC4895134; doi:10.1038/srep26756)
Supplement: Supplementary Table S4 [file srep26756-s5.csv]

360	0.03161818465	0.08214394642	0.04609886336	-0.02876297302	-0.07069596013	0.005030353941
361	0.03188841758	0.08245896378	0.04651753085	-0.02748832465	-0.07034022877	0.006520193693
362	0.03224839461	0.08313397456	0.04733945057	-0.0261975519	-0.07036512893	-9.346597506e-06
363	0.03267321774	0.08408699147	0.04843649997	-0.03150272616	-0.0666432476	-0.007538147538
364	0.03313798896	0.08523602725	0.04968055651	-0.03503148503	-0.06309644301	-0.01751054994
365	0.03361781026	0.08649909463	0.05094349762	-0.02816397095	-0.06623720454	-0.02066580208
366	0.03408778362	0.08779420631	0.05209720075	-0.02082690817	-0.06909245586	-0.01631628232
367	0.03452301103	0.08903937505	0.05301354334	-0.01443044573	-0.06926979569	0.002345573315
368	0.03489859448	0.09015261354	0.05356440284	-0.01237203342	-0.07207962907	-0.004859387268
369	0.03518963596	0.09105193453	0.0536216567	-0.01404473443	-0.07434034491	-0.01164523284
370	0.03537123746	0.09165535074	0.05305718236	-0.01847134047	-0.07367567784	-0.01661797471
371	0.03542540549	0.09190072213	0.05178392054	-0.03536246153	-0.07112045133	-0.001492222713
372	0.0353617646	0.09180529762	0.04987906503	-0.04576337601	-0.07092717091	-0.01369278855
373	0.03519684389	0.09140617336	0.0474608729	-0.04194621282	-0.06963346774	0.0006056169954
374	0.03494717243	0.09074044552	0.04464760121	-0.03832715304	-0.06866316377	-0.003678482641
375	0.0346292793	0.08984521024	0.04155750704	-0.02578067805	-0.07201350897	-0.01628379565
376	0.0342596936	0.08875756369	0.03830884745	-0.01867168504	-0.07549547165	0.004906752328
377	0.0338549444	0.08751460201	0.03501987951	-0.004717548528	-0.08075158973	0.0148568557
378	0.03343156078	0.08615342137	0.03180886028	5.699304903e-05	-0.07763830038	0.05282586705
379	0.03300607182	0.08471111792	0.02879404684	-0.007318796619	-0.06680067881	0.007167828555
380	0.03259500662	0.08322478782	0.02609369624	-0.008027755499	-0.05881170913	0.01837233803
381	0.03221580907	0.08173308494	0.02379410084	-0.008252363068	-0.04996996798	0.02637622058
382	0.03188958241	0.08028089406	0.02185369409	-0.02543665301	-0.03775279063	0.02237047648
383	0.03163834467	0.07891465767	0.0201989447	-0.03544149507	-0.03270668141	0.01714414446
384	0.03148411393	0.07768081826	0.01875632141	-0.03173055263	-0.02947338478	0.006491560438
385	0.03144890822	0.07662581833	0.01745229295	-0.02661056198	-0.0264400972	0.001834228567
386	0.03155474559	0.07579610036	0.01621332804	-0.02413099462	-0.02323198143	-0.004216595568
387	0.03182364411	0.07523810685	0.01496589542	-0.01611552341	-0.02144637487	0.00567206902
388	0.03227762181	0.0749982803	0.0136364638	-0.01904131181	-0.01681776387	-0.000868527056
389	0.03293869676	0.07512306319	0.01215150192	-0.01395106649	-0.02348705524	0.002177367873
390	0.03382888699	0.07565889802	0.0104374785	-0.02497795997	-0.0180625786	0.002234226449
391	0.03495877275	0.07663220186	0.008446772601	-0.02007873776	-0.02610956766	0.009121362833
392	0.03629318293	0.07798929012	0.006235404611	-0.03165561595	-0.02455561688	0.01505515686
393	0.03778550865	0.07965645279	0.003885305246	-0.05924995031	-0.01483064016	0.01833024969
394	0.03938914097	0.08155997984	0.001478405222	-0.07778644276	-0.01355615875	0.002999350465
395	0.041057471	0.08362616127	-0.0009033647443	-0.09279625907	-0.008159101652	-0.004774464913
396	0.04274388983	0.08578128706	-0.003178073936	-0.1078372223	0.006582647403	-0.007997747988
397	0.04440178854	0.0879516472	-0.005263791637	-0.1081481345	0.008643477299	-0.0163829062
398	0.04598455822	0.09006353167	-0.007078587129	-0.07970121681	-0.007429209754	-0.01303531285
399	0.04744558997	0.09204323045	-0.008540529697	-0.03875594549	-0.02429942214	-0.01231738745
400	0.04873827488	0.09381703354	-0.009567688623	-0.02895356929	-0.01893143941	-0.007242110478
401	0.04982773139	0.09532730224	-0.01010458072	-0.03614246345	-0.002113974525	-0.0135616859
402	0.05072598736	0.0965806831	-0.01020151292	-0.04011847998	0.006610150017	-0.02450250187
403	0.05145679804	0.09759989401	-0.009935239679	-0.03748935911	0.01197491421	-0.02071387071
404	0.05204391863	0.09840765285	-0.009382515461	-0.03677505908	0.01611129661	-0.03731345469
405	0.05251110437	0.0990266775	-0.008620094725	-0.03942613782	0.0168157618	-0.02389664719
406	0.05288211048	0.09947968584	-0.007724731931	-0.03462715884	0.01655809556	-0.01004029076
407	0.05318069218	0.09978939574	-0.006773181539	-0.03074801025	0.01491611558	-0.005780118957
408	0.05343060471	0.09997852509	-0.005842198008	-0.02144047247	0.009029699443	-0.008716835392
409	0.05365560328	0.1000697918	-0.0050085358	-0.01025366102	0.004644433938	-0.001745893777
410	0.05387944311	0.1000859137	-0.004348949374	-0.01600661922	0.009701328158	0.005994622852
411	0.05411904416	0.1000433944	-0.003922068485	0.000535182101	-0.001571071072	0.005555812592
412	0.05436398518	0.09993388076	-0.003714024066	0.01906851217	-0.01286261783	0.02270001903
413	0.05459700968	0.09974280522	-0.003692822348	0.01538404988	-0.009736184439	0.0102035191
414	0.05480086115	0.09945560032	-0.003826469558	0.01523142253	-0.01124255362	0.004269227102
415	0.05495828307	0.09905769856	-0.004082971925	0.0180509988	-0.01194649055	0.003538374592
416	0.05505201893	0.09853453246	-0.004430335677	0.02321622594	-0.01348870804	0.01405273772
417	0.05506481223	0.09787153453	-0.004836567045	0.0242698411	-0.01241947287	0.007459676781
418	0.05497940645	0.0970541373	-0.005269672256	0.02176318102	-0.007591504932	0.009092810739
419	0.05477854508	0.09606777326	-0.005697657539	0.02529344656	-0.003547879502	0.009179157174
420	0.05444497162	0.09489787494	-0.006088529124	0.01809815781	-0.002594310305	0.003163433024
421	0.05397118242	0.09354017363	-0.006419813354	0.02272100408	-0.005557947033	0.02194230521
422	0.05338868532	0.09203159569	-0.006707117043	0.0309662377	-0.007798162258	0.03177594983
423	0.05273874102	0.09041936629	-0.006975567119	0.0367283878	-0.002176045619	0.04403374734
424	0.05206261023	0.08875071057	-0.007250290511	0.04735987021	-0.005223366135	0.03809295235
425	0.05140155364	0.08707285368	-0.007556414148	0.0477729195	-0.00568185919	0.04654076567
426	0.05079683197	0.08543302076	-0.007919064957	0.04770239089	-0.006252501841	0.04430009252
427	0.05028970592	0.08387843698	-0.008363369868	0.04526501237	-0.004580273086	0.04843294239
428	0.0499214362	0.08245632747	-0.008914455809	0.04564381779	-0.001990664204	0.05392239538
429	0.04973328349	0.0812139174	-0.00959744971	0.04528572484	-0.0008518295842	0.03735971707
430	0.04976650852	0.0801984319	-0.0104374785	0.03761353884	0.003394564739	0.03284601583
431	0.05004957801	0.07944351592	-0.01144928103	0.02635277195	0.01004752421	0.04419661647
432	0.05055978273	0.07892849361	-0.01260604387	0.03561292617	0.004596570839	0.05050941631
433	0.05126161951	0.07861910889	-0.01387056551	0.04025268698	0.003836484457	0.0460493909
434	0.05211958514	0.07848110569	-0.01520564444	0.02973910865	0.01334683926	0.03983960352
435	0.05309817644	0.07848022796	-0.01657407916	0.03376525697	0.01314209219	0.0312273972
436	0.05416189022	0.07858221961	-0.01793866816	0.04037827285	0.01058061662	0.03307821489
437	0.05527522327	0.07875282458	-0.01926220992	0.03256018898	0.01914752873	0.02634816945
438	0.05640267242	0.07895778682	-0.02050750294	0.01673830529	0.03444268491	0.02321694761
439	0.05750873446	0.07916285024	-0.02163734572	0.005758698823	0.04323582323	0.003852925979
440	0.05855790621	0.07933375878	-0.02261453674	0.002422463281	0.04743341282	0.001732860649
441	0.05952114759	0.07944223279	-0.02341129214	0.007622059083	0.04471157481	-0.001867391999
442	0.06039527099	0.07948389833	-0.0240374986	0.003130745596	0.04417144391	-0.001733160341
443	0.06118355194	0.07946035784	-0.02451246042	0.0002006386752	0.04355202421	0.007117926065
444	0.06188926595	0.07937321378	-0.02485548194	0.001219468747	0.04508541974	0.01177030302
445	0.06251568853	0.07922406863	-0.02508586747	0.004348804755	0.04829132156	0.03498808334
446	0.06306609519	0.07901452484	-0.02522292132	-0.002773370171	0.05980410614	0.0259527177
447	0.06354376146	0.07874618488	-0.02528594782	0.008642469879	0.05409553434	0.01812629212
448	0.06395196285	0.0784206512	-0.02529425128	0.02133675576	0.04742151361	0.0151856639
449	0.06429397487	0.07803952626	-0.02526713603	0.02257482848	0.04538122684	0.01982456037
450	0.06457307304	0.07760441254	-0.02522390637	0.02305197365	0.04428552576	0.01279811357
451	0.06479243013	0.07711674691	-0.02518006848	0.02632751013	0.04456291267	0.01592058837
452	0.06495480793	0.07657730397	-0.02513593592	0.01869650339	0.05084485825	0.00971641676
453	0.06506286548	0.07598669274	-0.02508802409	0.0241567655	0.04970145659	-0.009593630057
454	0.06511926184	0.07534552222	-0.02503284842	0.0307218872	0.04676985454	-0.005536471108
455	0.06512665604	0.07465440145	-0.0249669243	0.03297215231	0.04803064668	-0.0001769649563
456	0.06508770714	0.07391393944	-0.02488676716	0.02700037294	0.0562191252	0.001846440578
457	0.06500507417	0.0731247452	-0.0247888924	0.03109961782	0.05077132839	0.006454040182
458	0.06488141619	0.07228742775	-0.02466981542	0.02395582337	0.05404035496	-0.008544411773
459	0.06471939224	0.07140259611	-0.02452605165	0.01790487375	0.06019756346	-0.03223193675
460	0.06452166136	0.0704708593	-0.02435411649	0.02397524596	0.05681180299	-0.0310748983
461	0.06429207952	0.06949442959	-0.02415282117	0.03467511684	0.05033414967	-0.02733549775
462	0.0640392903	0.0684819323	-0.02393016012	0.04317250515	0.04634372201	-0.03159473812
463	0.0637731342	0.067443596	-0.02369642361	0.04053760154	0.04701600055	-0.04054618269
464	0.06350345171	0.06638964927	-0.0234619019	0.03116709364	0.05455629527	-0.04415020152
465	0.06324008335	0.06533032069	-0.02323688524	0.0291710319	0.06047546749	-0.04712262974
466	0.06299286959	0.06427583884	-0.02303166389	0.02823749741	0.06246819916	-0.02650303035
467	0.06277165095	0.06323643228	-0.02285652811	0.02314376402	0.06351452358	-0.01291248328
468	0.06258626793	0.06222232959	-0.02272176815	0.01612462858	0.07027355312	-0.01311270372
469	0.06244656101	0.06124375935	-0.02263767428	0.02085007054	0.07110168715	-0.01016263058
470	0.0623623707	0.06031095013	-0.02261453674	0.02593641518	0.06865179572	-0.003398209594
471	0.06233916108	0.05943090941	-0.02265726073	0.031298871	0.06449504767	-0.0009283836673
472	0.06236489055	0.05859776021	-0.02274921109	0.03364556721	0.06081613489	-0.002679628913
473	0.06242314108	0.05780240445	-0.02286836761	0.02875549429	0.06270189034	-0.006136247096
474	0.06249749465	0.05703574406	-0.02299271005	0.02778546465	0.06087027765	-0.01548473145
475	0.06257153324	0.05628868095	-0.0231002182	0.02433359708	0.05991475838	-0.02371919868
476	0.06262883882	0.05555211706	-0.02316887183	0.02464147438	0.05948359944	-0.01727555691
477	0.06265299338	0.0548169543	-0.02317665073	0.02384144177	0.05898804944	-0.01975698934
478	0.0626275789	0.0540740946	-0.02310153466	0.02449490775	0.05564610725	-0.01893443669
479	0.06253617735	0.05331443988	-0.02292150341	0.02893573561	0.05019013476	-0.01630115613
480	0.0623623707	0.05252889205	-0.02261453674	0.03435676452	0.0444473708	-0.01655779391
481	0.06209561315	0.05171055516	-0.0221665517	0.04035890287	0.03839854534	-0.01915892082
482	0.06174884766	0.05086134166	-0.02159521426	0.03736418789	0.03779060885	-0.01692700085
483	0.06134088941	0.04998536612	-0.02092612768	0.03178242149	0.03929102044	-0.01268511703
484	0.06089055359	0.04908674312	-0.02018489518	0.0271337554	0.03913610888	-0.01411208836
485	0.06041665536	0.04816958723	-0.01939712003	0.02703682938	0.03520471839	-0.00929263665
486	0.05993800992	0.04723801301	-0.01858840545	0.02933174406	0.0345037266	-0.007380385932
487	0.05947343243	0.04629613503	-0.01778435469	0.02691456267	0.03919169034	-0.002460457795
488	0.05904173807	0.04534806787	-0.01701057099	0.02304630769	0.04284570064	-0.007427079051
489	0.05866174203	0.0443979261	-0.0162926576	0.02878848183	0.03917635231	0.001284833422
490	0.05835225948	0.04344982429	-0.01565621775	0.03888913113	0.03289398815	0.0109477558
491	0.05812697719	0.04250791006	-0.01512049595	0.04119003136	0.03531742611	0.01137622443
492	0.05797906834	0.04157646324	-0.01467930181	0.03894226998	0.04245825381	-0.003420070281
493	0.05789657769	0.04065979671	-0.01432008618	0.04027325813	0.04465116397	-0.002335272318
494	0.05786754999	0.03976222336	-0.01403029994	0.04780826735	0.03856811009	-0.002901813114
495	0.05788003002	0.03888805606	-0.01379739395	0.0477757451	0.0376032501	-0.006877592101
496	0.05792206253	0.03804160771	-0.01360881908	0.04264109582	0.03944719271	-0.00791199548
497	0.0579816923	0.03722719118	-0.0134520262	0.03506932098	0.04121892601	-0.009943963542
498	0.05804696408	0.03644911936	-0.01331446617	0.02188161895	0.0471320022	-0.02019772364
499	0.05810592265	0.03571170513	-0.01318358985	0.01241971726	0.04751392171	-0.02450630978
500	0.05814661275	0.03501926137	-0.01304684812	0.003664604526	0.04643154987	-0.02531899966
501	0.05815912471	0.03437311814	-0.01289440309	-0.00403371915	0.04421674542	-0.02962589775
502	0.05814173102	0.03376267422	-0.01272726184	-0.01087210831	0.04126406009	-0.03332618638
503	0.05809474973	0.03317434557	-0.01254914271	-0.01197671868	0.03531363401	-0.03620634338
504	0.0580184989	0.03259454815	-0.01236376404	-0.01084098257	0.02988366493	-0.03352497135
505	0.05791329656	0.03200969791	-0.01217484417	-0.01046236881	0.02670406842	-0.04099447527
506	0.05777946078	0.03140621081	-0.01198610141	-0.00815397771	0.02372106907	-0.04128898832
507	0.05761730958	0.03077050281	-0.01180125412	-0.007724015784	0.02305461462	-0.04643616674
508	0.05742716103	0.03008898986	-0.01162402063	-0.004557780559	0.02119084908	-0.04562234061
509	0.05720933317	0.02934808793	-0.01145811927	0.00284990687	0.01815210276	-0.04387183021
510	0.05696414406	0.02853421297	-0.01130726837	0.008266032515	0.0154067094	-0.04507211458
511	0.05669358781	0.02763897795	-0.01117417919	0.01348748818	0.01112545574	-0.04248089148
512	0.05640636293	0.0266747839	-0.0110575346	0.01563952792	0.01012760964	-0.04056395911
513	0.05611284398	0.02565922887	-0.0109550104	0.009747775811	0.0139193387	-0.03751946894
514	0.05582340554	0.02460991091	-0.01086428238	0.004806401124	0.01617086543	-0.04333223156
515	0.05554842219	0.02354442806	-0.01078302633	0.0038192996	0.01439608375	-0.03440227787
516	0.05529826849	0.02248037836	-0.01070891806	-0.00721320961	0.02007933048	-0.03638455304
517	0.05508331902	0.02143535987	-0.01063963334	-0.01394048839	0.02387464897	-0.04291589135
518	0.05491394835	0.02042697063	-0.01057284798	-0.01086818097	0.01999864269	-0.04031918288
519	0.05480053106	0.01947280869	-0.01050623777	-0.00889539141	0.01699235225	-0.03822337766
520	0.05475344171	0.01859047208	-0.0104374785	-0.007086430743	0.01444183934	-0.03828538862
521	0.05477877781	0.01779315606	-0.0103638235	-0.002273320668	0.009433372429	-0.04144908031
522	0.05486552852	0.01707644465	-0.01028083624	-0.001391344185	0.006598895669	-0.03121263802
523	0.05499840593	0.01643151905	-0.01018365775	-0.004779106023	0.006334848063	-0.03858027259
524	0.05516212212	0.0158495605	-0.01006742904	-0.007711433193	0.005365549669	-0.03780277037
525	0.05534138917	0.0153217502	-0.009927291107	-0.01002059763	0.002886111236	-0.034378613
526	0.05552091917	0.01483926937	-0.009758384979	-0.01114516798	-0.0008432882117	-0.03873371694
527	0.05568542421	0.01439329922	-0.009555851666	-0.01135361735	-0.005497795307	-0.03876833922
528	0.05581961637	0.01397502098	-0.009314832181	-0.01511576247	-0.007564884745	-0.0415754203
529	0.05590820774	0.01357561586	-0.009030467537	-0.01691778722	-0.01176348879	-0.03759579293
530	0.05593591041	0.01318626508	-0.008697898748	-0.01839011579	-0.01596946071	-0.04723137045
531	0.05589207224	0.01279932331	-0.008314963771	-0.02045923703	-0.01723769026	-0.04670118425
532	0.05578458424	0.01241183903	-0.007890288337	-0.02114852343	-0.01708072475	-0.059592504
533	0.0556259732	0.0120220342	-0.00743519512	-0.02169753367	-0.01662011048	-0.05891547399
534	0.05542876592	0.01162813074	-0.006961006796	-0.01981545487	-0.01801253822	-0.05550512951
535	0.05520548919	0.01122835061	-0.006479046039	-0.01332586689	-0.02325977593	-0.05467188859
536	0.05496866981	0.01082091574	-0.006000635523	-0.008758868073	-0.02775537183	-0.04768503497
537	0.05473083455	0.01040404808	-0.005537097924	-0.01154548522	-0.02618613534	-0.04194750035
538	0.05450451023	0.009975969566	-0.005099755917	-0.01314484044	-0.025513644	-0.0388310252
539	0.05430222362	0.009534902147	-0.004699932175	-0.01418752128	-0.02558443017	-0.02954021853
540	0.05413650153	0.009079067762	-0.004348949374	-0.01380735371	-0.02682081043	-0.0154756537
541	0.05401629831	0.008607478183	-0.004054723197	-0.01275997604	-0.0291176643	-0.01422207532
542	0.05393627863	0.008122304498	-0.003811541358	-0.01249940281	-0.03151967074	-0.01956455469
543	0.05388753471	0.007626507625	-0.003610284581	-0.01327089887	-0.03315448599	-0.009371126365
544	0.0538611588	0.007123048481	-0.003441833589	-0.01254044053	-0.0357057888	-0.01203498822
545	0.05384824313	0.006614887984	-0.003297069105	-0.01062090268	-0.03894736858	-0.01709479197
546	0.05383987992	0.006104987052	-0.003166871853	-0.008802648821	-0.04186023969	-0.0124107211
547	0.0538271614	0.005596306601	-0.003042122556	-0.01194526739	-0.04060913654	-0.008521889549
548	0.05380117982	0.005091807551	-0.002913701937	-0.01469392017	-0.03924464636	-0.008753107503
549	0.05375302741	0.004594450819	-0.002772490718	-0.01274939221	-0.04156232334	0.0009911155289
550	0.05367379638	0.004107197321	-0.002609369624	-0.01190804917	-0.04305966866	0.006108652665
551	0.05355677822	0.003632566234	-0.002417452504	-0.01277008593	-0.04315452742	0.01306993859
552	0.05340406129	0.003171309764	-0.002198785706	-0.01212104999	-0.044302494	0.03108810878
553	0.05321993318	0.002723738377	-0.001957648706	-0.01233342962	-0.04512012906	0.06346314115
554	0.05300868152	0.002290162536	-0.001698320981	-0.01072015937	-0.04756919107	0.1040663922
555	0.05277459389	0.001870892707	-0.001425082004	-0.008023762316	-0.05148805618	0.1418734699
556	0.0525219579	0.001466239355	-0.001142211252	-0.01134292216	-0.05117038423	0.1603209979
557	0.05225506115	0.001076512943	-0.0008539882007	-0.0180725964	-0.04822430393	0.1732621232
558	0.05197819124	0.0007020239366	-0.0005646923245	-0.02292471959	-0.04662194313	0.1843009386
559	0.05169563578	0.0003430828008	-0.0002786030991	-0.0260479147	-0.04628103143	0.187591066
560	0.05141168236	0	0	-0.02700242305	-0.04872873353	0.1782594481
561	0.05113053528	-0.0003278823762	0.0002671442677	-0.02569317699	-0.05291422185	0.1589276902
562	0.05085606553	-0.0006450957387	0.0005200840801	-0.02515906943	-0.05650475177	0.1210791943
563	0.05059206083	-0.0009571398736	0.0007563805835	-0.02382541461	-0.05955920923	0.07095234615
564	0.05034230885	-0.001269514567	0.0009735949243	-0.02272922349	-0.06237604209	0.04499948952
565	0.05011059729	-0.001587719605	0.001169288249	-0.02580168659	-0.06234963652	0.02748804679
566	0.04990071385	-0.001917254774	0.001341021703	-0.02934431324	-0.06168530602	0.01593485788
567	0.04971644621	-0.00226361986	0.001486356434	-0.03244327456	-0.06187817862	0.02317426627
568	0.04956158207	-0.002632314649	0.001602853588	-0.03874977042	-0.05993813637	0.01705606826
569	0.04943990913	-0.003028838927	0.001688074311	-0.04219599611	-0.06011677933	0.005583254194
570	0.04935521507	-0.003458692481	0.00173957975	-0.04364880239	-0.06134879426	-0.0001282588831
571	0.04930880469	-0.003924140694	0.001759416254	-0.04515912018	-0.06250823777	-0.001835337246
572	0.04929205121	-0.004414511347	0.001767570988	-0.05056015974	-0.06084821385	-0.001316274299
573	0.04929384495	-0.004915897818	0.001788516321	-0.0531262333	-0.06128796979	-0.01086127956
574	0.04930307622	-0.005414393486	0.001846724621	-0.05509603403	-0.06183684014	-0.008342465846
575	0.04930863534	-0.005896091728	0.001966668258	-0.05697829281	-0.06150885458	-0.0139918603
576	0.04929941264	-0.006347085923	0.002172819598	-0.05841713596	-0.05982851116	-0.01468328989
577	0.04926429843	-0.00675346945	0.002489651012	-0.05800155783	-0.0586979017	-0.005011350336
578	0.04919218303	-0.007101335686	0.002941634867	-0.05562502435	-0.0593352065	-0.003057912627
579	0.04907195675	-0.007376778011	0.003553243531	-0.05031365837	-0.0616222926	-4.921843639e-05
580	0.04889250992	-0.007565889802	0.004348949374	-0.04075872552	-0.0657016563	-0.0006941531797
581	0.04864714389	-0.007660680956	0.005343675077	-0.02767169166	-0.07175748061	0.002838071423
582	0.04834680411	-0.007676827442	0.006514144578	-0.01494447323	-0.07806058185	-0.001057020994
583	0.04800684706	-0.007635921748	0.007827532127	-0.007910581561	-0.08067595381	0.002344968852
584	0.04764262923	-0.007559556361	0.009251011975	-0.002361357966	-0.08258769783	0.004349165325
585	0.04726950711	-0.00746932377	0.01075175837	0.00301679712	-0.08493462139	0.008085930388
586	0.04690283717	-0.007386816461	0.01229694557	0.007675663163	-0.08727969119	0.01282188342
587	0.0465579759	-0.007333626922	0.01385374782	0.01099107759	-0.08959140207	0.01525481711
588	0.04625027979	-0.007331347641	0.01538933937	0.001520951273	-0.08222039376	0.01446895444
589	0.04599510533	-0.007401571105	0.01687089447	-0.02064152329	-0.06695991541	0.02152209682
590	0.04580780898	-0.007565889802	0.01826558737	-0.02767708387	-0.06388681953	0.0265139677
591	0.04569922825	-0.007839299317	0.01954821217	-0.03062450414	-0.064509153	0.02563066867
592	0.04566212464	-0.008210407631	0.02072404235	-0.03280583753	-0.06609810904	0.02707044548
593	0.04568474065	-0.008661225821	0.02180597123	-0.03528278191	-0.0673436601	0.02575526522
594	0.04575531878	-0.009173764966	0.02280689212	-0.03461888078	-0.06927571762	0.02110583181
595	0.04586210155	-0.009730036143	0.02373969836	-0.03405544667	-0.07004192166	0.02074255691
596	0.04599333145	-0.01031205043	0.02461728327	-0.03370563218	-0.0709336912	0.01458575618
597	0.04613725099	-0.01090181891	0.02545254016	-0.03424014912	-0.07183523476	0.008039905588
598	0.04628210268	-0.01148135265	0.02625836237	-0.03517739186	-0.07279003761	-0.000981751576
599	0.04641612903	-0.01203266273	0.0270476432	-0.03474533022	-0.07468834704	-0.003385371452
600	0.04652757254	-0.01253776024	0.02783327599	-0.03276219645	-0.0772919974	-0.01182085611
601	0.04660728715	-0.01298313089	0.02862548996	-0.03147386574	-0.07877621011	-0.006869192074
602	0.04665657262	-0.01337315892	0.02942385787	-0.02993805668	-0.07985915055	-0.01490416904
603	0.04667934012	-0.01371670324	0.03022528842	-0.02884999505	-0.0803110937	-0.01567148193
604	0.04667950084	-0.01402262273	0.03102669028	-0.02619754957	-0.08174240633	-0.01419900169
605	0.04666096597	-0.01429977628	0.03182497213	-0.02363974094	-0.08265990907	-0.0173805615
606	0.04662764669	-0.01455702279	0.03261704264	-0.0217829374	-0.08268779447	-0.02179300255
607	0.04658345418	-0.01480322114	0.03339981049	-0.0185464217	-0.08371590605	-0.02209283133
608	0.04653229963	-0.01504723023	0.03417018436	-0.01887808041	-0.08165581243	-0.02596200586
609	0.04647809424	-0.01529790894	0.03492507293	-0.02025260556	-0.07881772181	-0.03016177751
610	0.04642474917	-0.01556411616	0.03566138487	-0.0200632806	-0.07720717405	-0.03206094688
611	0.04637482447	-0.01585227206	0.03637558628	-0.02005280048	-0.0752699051	-0.03237475561
612	0.04632547558	-0.0161590418	0.03706237298	-0.02026851507	-0.07324407783	-0.03529292364
613	0.04627250676	-0.01647865185	0.03771599819	-0.02099249513	-0.07067585761	-0.04025851069
614	0.04621172231	-0.01680532864	0.03833071513	-0.02097315542	-0.06857213144	-0.03501513181
615	0.04613892652	-0.01713329863	0.03890077704	-0.02009739778	-0.06729872284	-0.0386906444
616	0.04604992366	-0.01745678825	0.03942043715	-0.01823834828	-0.06679499037	-0.04339563063
617	0.04594051801	-0.01777002397	0.03988394868	-0.01583584934	-0.06659443583	-0.04244483653
618	0.04580651386	-0.01806723221	0.04028556487	-0.01373400357	-0.06544932424	-0.04269255502
619	0.0456437155	-0.01834263943	0.04061953894	-0.01167134239	-0.06432343087	-0.03177598559
620	0.04544792721	-0.01859047208	0.04088012412	-0.01054273127	-0.06311490913	-0.02543533897
621	0.04521738653	-0.01880721058	0.04106774762	-0.006488658806	-0.06385803537	-0.02425285993
622	0.04496006413	-0.01899835122	0.04120753262	-0.003973554899	-0.06349135779	-0.02219454712
623	0.04468636392	-0.01917164428	0.04133077624	-0.005557154909	-0.06034510034	-0.01198347845
624	0.04440668982	-0.01933484004	0.04146877565	-0.006496045591	-0.05899387095	0.005542098942
625	0.04413144576	-0.01949568877	0.04165282798	-0.007824391065	-0.05798630167	0.01935959034
626	0.04387103565	-0.01966194075	0.04191423038	-0.01058424985	-0.05616442576	0.03254883069
627	0.04363586342	-0.01984134625	0.04228428	-0.01387803052	-0.05389564135	0.03256198359
628	0.04343633298	-0.02004165554	0.04279427398	-0.01597237055	-0.05177430045	0.04265759044
629	0.04328284826	-0.0202706189	0.04347550947	-0.01520286716	-0.05116033092	0.05735811285
630	0.04318581318	-0.0205359866	0.04435928362	-0.01422640431	-0.05037133217	0.06703144135
631	0.04315177395	-0.02084217431	0.04546394746	-0.01250565197	-0.04995212481	0.07173709391
632	0.04317184591	-0.02118025918	0.04675606764	-0.0106110557	-0.04989855249	0.07269449459
633	0.04323328672	-0.02153798378	0.0481892647	-0.0065593382	-0.05112600826	0.06127786894
634	0.04332335401	-0.02190309065	0.04971715916	-0.001875241604	-0.05142461254	0.05484123651
635	0.04342930541	-0.02226332234	0.05129337157	0.00211264292	-0.05051368544	0.049588157
636	0.04353839858	-0.02260642142	0.05287152247	0.007467959294	-0.05069493411	0.03594397265
637	0.04363789116	-0.02292013042	0.05440523238	0.01129406068	-0.04997264132	0.0300664304
638	0.04371504077	-0.0231921919	0.05584812185	0.01472676539	-0.04869594649	0.03873110367
639	0.04375710507	-0.02341034842	0.05715381142	0.01711193156	-0.0472564628	0.02343966047
640	0.04375134169	-0.02356234253	0.05827592161	0.01880520287	-0.04543885632	0.003619267258
641	0.04368885457	-0.02364030006	0.05918237096	0.02254261188	-0.04492044902	0.005932855159
642	0.04357613287	-0.02365388005	0.05989826991	0.0254973777	-0.04431217858	-0.0002898280931
643	0.04342351203	-0.0236171248	0.06046302692	0.02898962306	-0.04468805095	-0.01261594687
644	0.0432413275	-0.02354407663	0.06091605043	0.03132409811	-0.0452610602	-0.01581088713
645	0.04303991472	-0.02344877786	0.06129674888	0.02965780395	-0.04308179016	-0.02607575725
646	0.04282960914	-0.0233452708	0.06164453072	0.02271658849	-0.03671055688	-0.04340432689
647	0.04262074622	-0.02324759777	0.06199880439	0.01356535584	-0.02854531559	-0.04531178606
648	0.0424236614	-0.02316980108	0.06239897835	0.008981371616	-0.02410229733	-0.02463974045
649	0.04224869013	-0.02312592304	0.06288446102	0.01013866404	-0.02387168396	-0.01996859165
650	0.04210616785	-0.02313000597	0.06349466086	0.01368148644	-0.02550890729	-0.006866154286
651	0.04200415663	-0.02319313437	0.06425866228	0.01783581366	-0.02781066423	-0.009116738166
652	0.04194162497	-0.02331456156	0.06516425357	0.0204136503	-0.02926292208	-0.01870783635
653	0.04191526799	-0.023490583	0.06618889897	0.0237406924	-0.03125128764	-0.02032796233
654	0.04192178079	-0.0237174942	0.06731006274	0.02671914621	-0.03292742987	-0.01551164088
655	0.0419578585	-0.02399159064	0.06850520913	0.02205527247	-0.02784995725	0.005168918177
656	0.04202019623	-0.02430916781	0.06975180239	0.01731241984	-0.02258776548	-0.02098311768
657	0.04210548909	-0.0246665212	0.07102730678	0.02182222302	-0.02445331341	-0.01943207751
658	0.0422104322	-0.02505994631	0.07230918655	0.02782462146	-0.02600104746	-0.01686877797
659	0.04233172068	-0.02548573861	0.07357490595	0.03270486035	-0.02715184212	-0.009270542556
660	0.04246604963	-0.02594019361	0.07480192923	0.03828994146	-0.02840594028	-0.003022977547
661	0.04260996321	-0.02641862414	0.07597297405	0.04320874188	-0.02760219079	-0.001297234326
662	0.04275940166	-0.0269124125	0.07709177163	0.04823593482	-0.02675763365	-0.01140780563
663	0.04291015426	-0.02741195834	0.07816730662	0.05171144793	-0.02552096062	-0.02279593068
664	0.0430580103	-0.02790766131	0.07920856363	0.05275182274	-0.02349033955	-0.03562891853
665	0.04319875905	-0.02838992106	0.08022452731	0.05528288673	-0.0229217897	-0.04446379649
666	0.0433281898	-0.02884913724	0.08122418228	0.05790166435	-0.02168009707	-0.04609061647
667	0.04344209182	-0.02927570949	0.08221651317	0.05734563282	-0.01919927709	-0.05226658197
668	0.04353625439	-0.02966003747	0.08321050463	0.05712938017	-0.01737985239	-0.05324089601
669	0.0436064668	-0.02999252082	0.08421514127	0.05632840828	-0.01481379571	-0.06306021583
670	0.04364851832	-0.03026355921	0.08523940773	0.05518859541	-0.01176707162	-0.06455356382
671	0.04365840211	-0.03046546876	0.08628246888	0.05298349332	-0.009022372959	-0.07172109775
672	0.04363292681	-0.0305982316	0.08730421053	0.05184410704	-0.007886977511	-0.06839570488
673	0.04356910491	-0.03066374634	0.08825469873	0.05571966237	-0.01004673783	-0.05845723371
674	0.04346394893	-0.03066391159	0.08908399951	0.05918488997	-0.0118454151	-0.06522165074
675	0.04331447137	-0.03060062596	0.08974217893	0.0603611347	-0.01130568205	-0.06713597529
676	0.04311768475	-0.03047578807	0.09017930304	0.06333912561	-0.01093122483	-0.06250336648
677	0.04287060157	-0.03029129652	0.09034543788	0.06737144509	-0.01014628085	-0.06145597053
678	0.04257023434	-0.03004904994	0.09019064949	0.07087757363	-0.00988118638	-0.05776196817
679	0.04221359557	-0.02975094692	0.08966500393	0.07462947643	-0.01014875537	-0.0524113933
680	0.04179769776	-0.02939888609	0.08871856723	0.07826601511	-0.00983974993	-0.04694094723
681	0.0413227962	-0.02899737795	0.08732847279	0.08313271961	-0.01009896616	-0.04062962321
682	0.04080211727	-0.02856138062	0.08558012336	0.08801418356	-0.01001799493	-0.03603505302
683	0.04025213013	-0.02810846413	0.08358598904	0.08981623928	-0.01236467232	-0.02869315674
684	0.03968930394	-0.02765619849	0.08145853991	0.08687789413	-0.01694628145	-0.0198949413
685	0.03913010786	-0.02722215372	0.07931024608	0.08081035116	-0.0209085511	-0.01522773035
686	0.03859101104	-0.02682389984	0.07725357763	0.0699827117	-0.02257343795	-0.007855015123
687	0.03808848265	-0.02647900687	0.07540100467	0.02992772479	-0.001699828083	-0.02120872875
688	0.03763899184	-0.02620504483	0.07386499728	0.004428825646	0.01053009799	-0.022836978
689	0.03725900778	-0.02601958373	0.07275802556	0.003655137404	0.006055456012	-0.01046836854
690	0.03696499962	-0.02594019361	0.07219255961	0.002953850531	0.006444112735	-0.01312572101
691	0.03676925859	-0.02597834925	0.07224350521	0.001845360255	0.010242723	-0.01261878307
692	0.03666736421	-0.02612114458	0.0728355109	0.01110964871	0.005918841942	-0.02687218139
693	0.03665071809	-0.02634957832	0.07385566091	0.01841956289	0.002766302481	-0.02141107404
694	0.0367107218	-0.02664464916	0.0751910395	0.02430308883	0.004218478461	-0.03645412011
695	0.03683877695	-0.02698735583	0.07672873088	0.03134932658	0.005990458059	-0.03200222326
696	0.03702628513	-0.02735869702	0.07835581929	0.03215422297	0.01092750884	-0.0353579604
697	0.03726464793	-0.02773967146	0.07995938898	0.02995615599	0.01597328505	-0.05764658429
698	0.03754526694	-0.02811127783	0.08142652416	0.02938897742	0.01763319197	-0.05803242931
699	0.03785954377	-0.02845451486	0.08264430909	0.03134522927	0.0178424872	-0.06954956968
700	0.03819887999	-0.02875038125	0.08349982798	0.03032471175	0.01968937412	-0.05131330611
701	0.03855287688	-0.02898283804	0.08390680831	0.02461977094	0.02366033966	-0.05033351108
702	0.03890393435	-0.0291476956	0.08388555041	0.02104267497	0.02552425643	-0.03980715005
703	0.03923265198	-0.02924372664	0.08348299786	0.01901089733	0.02663647313	-0.06361088751
704	0.03951962937	-0.02926970385	0.08274609421	0.01979239312	0.02645354	-0.05768772977
705	0.0397454661	-0.02922439994	0.08172178305	0.02081887165	0.02739819435	-0.02955318278
706	0.03989076175	-0.02910658761	0.08045700794	0.02388203668	0.02847144309	-0.02863396281
707	0.03993611592	-0.02891503956	0.07899871245	0.02850515892	0.02756337023	-0.007713683403
708	0.03986212817	-0.02864852849	0.07739384014	0.03394519975	0.02699245857	-0.03691977481
709	0.03964939812	-0.02830582712	0.07568933459	0.03922548049	0.02784410895	-0.0107479467
710	0.03927852532	-0.02788570813	0.07393213936	0.04571117614	0.02875471077	-0.02035804365
711	0.03874004912	-0.02739070152	0.07216629347	0.05398562315	0.02705624865	-0.01102708278
712	0.0380642678	-0.02683836647	0.07042421775	0.06065465098	0.02361646672	-0.01114024543
713	0.03729141936	-0.02625001944	0.06873542848	0.06491863775	0.02028225352	-0.0169770003
714	0.03646174184	-0.02564697689	0.06712944192	0.064989082	0.01493256265	-0.01748108184
715	0.03561547325	-0.02505055528	0.06563577437	0.0610378582	0.01073850071	-0.03132981512
716	0.03479285161	-0.02448207109	0.06428394208	0.047307466	0.01178244633	-0.04259335837
717	0.03403411494	-0.02396284077	0.06310346135	0.007860931511	0.03084050502	-0.06177207567
718	0.03337950125	-0.02351418078	0.06212384845	-0.03243242241	0.05487656348	-0.07154397892
719	0.03286924858	-0.0231574076	0.06137461965	-0.02941059169	0.04719265581	-0.07604427526
720	0.03254359493	-0.02291383769	0.06088529124	-0.03305393483	0.04260112145	-0.08810608102
721	0.03243134814	-0.02279846908	0.0606747034	-0.04169842603	0.04047510555	-0.08417471676
722	0.03251559526	-0.02280102614	0.06071899203	-0.0476511898	0.04221112992	-0.07874980065
723	0.03276799315	-0.02290491483	0.06098361692	-0.05499414887	0.04862155808	-0.05575173822
724	0.03316019866	-0.02309354109	0.06143403789	-0.0555617595	0.04824200013	-0.04758905512
725	0.03366386867	-0.02335031086	0.06203571475	-0.05954818422	0.04947865243	-0.05869272346
726	0.03425066004	-0.02365863008	0.0627541073	-0.06979601843	0.0550383392	-0.04493649203
727	0.03489222962	-0.02400190471	0.06355467533	-0.07472669456	0.05780692868	-0.02966889618
728	0.03556023427	-0.02436354069	0.06440287868	-0.07836735434	0.06065800875	-0.00610609025
729	0.03622633086	-0.02472694397	0.06526417712	-0.08265713961	0.06204463119	-0.005214336488
730	0.03686217625	-0.02507552049	0.06610403049	-0.08687186778	0.06314364818	0.007618182409
731	0.03744369298	-0.0253949536	0.06689175752	-0.08781302294	0.06655933162	-0.007052326181
732	0.03796386625	-0.0256800363	0.06761211276	-0.08464717084	0.06536003004	-0.009091312087
733	0.03841994697	-0.02592783897	0.06825370972	-0.06653356808	0.05554136376	-0.008645080156
734	0.03880918603	-0.02613543201	0.06880516188	-0.04686394174	0.05008678956	-0.01206536305
735	0.03912883431	-0.02629988582	0.06925508275	-0.03694224752	0.05030325974	0.0005319869612
736	0.03937614272	-0.02641827079	0.06959208582	-0.03334092219	0.05193506488	0.009595336468
737	0.03954836214	-0.02648765732	0.06980478458	-0.03160246686	0.05117875029	0.003683960917
738	0.03964274347	-0.02650511579	0.06988179253	-0.02753996188	0.05119903843	0.0003094191364
739	0.0396565376	-0.02646771661	0.06981172316	-0.02215441767	0.05222879608	0.01564902403
740	0.03958699542	-0.02637253017	0.06958318998	-0.01465771528	0.05172085053	0.01163810562
741	0.03943118496	-0.02621707817	0.06918700509	0.003165883163	0.04861278878	0.02670663905
742	0.03918544285	-0.02600068756	0.06862277499	0.0061874455	0.04781322408	0.01762617581
743	0.03884592283	-0.02572313661	0.06789230481	0.01604663741	0.04528325738	-0.01074014947
744	0.03840877867	-0.02538420359	0.06699739968	0.03035896946	0.04097155677	-0.01691576052
745	0.03787016411	-0.02498366675	0.06593986471	0.03782427209	0.03942426273	-0.03563331215
746	0.03722623291	-0.02452130436	0.06472150503	0.04255715825	0.0378807312	-0.03152731068
747	0.03647313884	-0.02399689469	0.06334412576	0.05141236209	0.03394577667	-0.02931887936
748	0.03560703564	-0.02341021599	0.06180953202	0.06387387266	0.03260879103	-0.01403772003
749	0.03462407708	-0.02276104652	0.06011952893	0.07203436472	0.03250251687	-0.01347972343
750	0.0335204169	-0.02204916457	0.05827592161	0.08230845457	0.03009678051	-0.02006205375
751	0.03230173319	-0.02127977712	0.05629395552	0.09335603756	0.02774644197	-0.01634260271
752	0.03101180129	-0.02047980621	0.05424263744	0.1039000951	0.02205983321	0.01578810316
753	0.02970392089	-0.01968160259	0.05220441446	0.1220600152	0.01989961966	0.0336563828
754	0.02843139165	-0.01891751704	0.0502617337	0.1345795301	0.0189908217	0.03267799492
755	0.02724751326	-0.01821990031	0.04849704225	0.1407685093	0.01148846853	0.04867887776
756	0.02620558538	-0.01762110317	0.04699278723	0.1448119817	0.002008390393	0.03145944459
757	0.02535890768	-0.01715347639	0.04583141573	0.1381485358	-0.01036553437	0.04737708372
758	0.02476077986	-0.01684937073	0.04509537488	0.1271970452	-0.02737400696	0.06461904157
759	0.02446450157	-0.01674113696	0.04486711176	0.1014622196	-0.03263227633	0.1001319411
760	0.02452337249	-0.01686112584	0.04522907349	0.001996713672	0.01628590581	0.03517584433
761	0.02496958949	-0.01722816856	0.0462286222	-0.1001322224	0.06552755017	0.0005328418624
762	0.02575093824	-0.01780701797	0.04777278015	-0.1230058788	0.05891416614	-0.006807106508
763	0.02679410159	-0.01854890736	0.04973348463	-0.1346252446	0.0616110698	-0.03149357197
764	0.0280257624	-0.01940506998	0.05198267292	-0.1485780026	0.06479911878	-0.0323327462
765	0.02937260354	-0.02032673913	0.0543922823	-0.1621516504	0.06833022918	-0.03194825278
766	0.03076130785	-0.02126514808	0.05683425007	-0.1426071464	0.04864421334	-0.02136782543
767	0.03211855821	-0.0221715301	0.05918051352	-0.1025728733	0.03354585628	-0.03456905824
768	0.03337103746	-0.02299711847	0.06130300992	-0.06314065592	0.02215334753	-0.004899848814
769	0.03444542847	-0.02369314647	0.06307367656	-0.03238100511	0.02136868139	0.01036092271
770	0.0352684141	-0.02421084737	0.06436445074	-0.01194355655	0.02789343507	0.06517680829
771	0.03578655359	-0.02451508475	0.06508371113	0.0006394612913	0.03303805007	0.08203167999
772	0.03602591176	-0.02462524348	0.06528560204	0.007352148082	0.0394063252	0.1131384685
773	0.03603242981	-0.02457433872	0.06506070916	0.01141866955	0.04318754994	0.1297208173
774	0.03585204893	-0.02439538562	0.06449961819	0.01565805161	0.04374951152	0.1173472365
775	0.03553071033	-0.02412139935	0.06369291482	0.02076799202	0.04446705857	0.1194597117
776	0.03511435521	-0.02378539507	0.06273118476	0.02567362033	0.04672559645	0.1096871016
777	0.03464892477	-0.02342038794	0.0617050137	0.0330083723	0.04665187421	0.1382809336
778	0.03418036021	-0.02305939313	0.06070498734	0.03698887356	0.04619226852	0.08456577892
779	0.03375460273	-0.02273542581	0.05982169137	0.03862693523	0.04623571174	0.08789572853
780	0.03341759353	-0.02248150113	0.05914571149	0.02823405824	0.04855791203	0.07475725329
781	0.03320416981	-0.02232249015	0.05874480154	0.02783141476	0.04926649698	0.07974347513
782	0.0331047527	-0.02225068756	0.05859538791	0.02690787525	0.04849720379	0.09318060141
783	0.03309865935	-0.02225024393	0.05865106515	0.02399106662	0.04908248489	0.103011403
784	0.03316520689	-0.02230530983	0.05886542779	0.01833584975	0.05010856381	0.1121088699
785	0.03328371245	-0.02240003584	0.05919207038	0.01325994751	0.04980908453	0.07590303565
786	0.03343349317	-0.02251857253	0.05958458744	0.007267786613	0.04882611444	0.07343599407
787	0.03359386618	-0.02264507049	0.05999657352	-0.001109067702	0.05047316208	0.07400152498
788	0.03374414863	-0.02276368028	0.06038162315	-0.00827132003	0.05364608436	0.1027475578
789	0.03386365764	-0.02285855249	0.06069333088	-0.01592428643	0.05628421896	0.06562903937
790	0.03393171036	-0.02291383769	0.06088529124	-0.02354258583	0.05952518279	0.05467464067
791	0.03393175312	-0.02291685224	0.06092075573	-0.02609440528	0.05817687619	0.0630368107
792	0.03386374916	-0.02286757568	0.06080160371	-0.02728361841	0.05602410238	0.08523902786
793	0.03373179088	-0.02276915336	0.06053937151	-0.02817559268	0.05621537746	0.08792395629
794	0.03353997072	-0.02262473059	0.06014559544	-0.02677796025	0.05510385822	0.09029403339
795	0.03329238111	-0.0224374527	0.05963181183	-0.02469816614	0.05356133391	0.1628329741
796	0.03299311448	-0.02221046504	0.05900955701	-0.02269912497	0.05402503474	0.1307098592
797	0.03264626325	-0.02194691292	0.05829036729	-0.0208739806	0.05315734536	0.1633789212
798	0.03225591984	-0.02164994168	0.057485779	-0.01821517775	0.0512499636	0.1690438106
799	0.0318261767	-0.02132269665	0.05660732846	-0.01471368409	0.0500176312	0.1130387408
800	0.03136112624	-0.02096832316	0.05566655199	-0.01252084534	0.04874227951	0.1111066729
801	0.03086659427	-0.02059128402	0.0546774555	-0.01172313227	0.04869251014	0.09901045503
802	0.03035534007	-0.02020131191	0.05366392328	-0.009028204687	0.04909557301	0.09107269168
803	0.02984185632	-0.01980945698	0.05265230919	-0.003323688298	0.04857599192	0.02510961131
804	0.02934063569	-0.01942676941	0.0516689671	0.002050532671	0.04663230095	0.01940620811
805	0.02886617084	-0.01906429934	0.05074025088	0.007093046729	0.0444641813	0.009847221135
806	0.02843295444	-0.01873309695	0.04989251439	0.0128253856	0.04233978549	0.01041166423
807	0.02805547916	-0.01844421238	0.0491521115	0.01753723391	0.03942342704	0.01644551297
808	0.02774823767	-0.0182086958	0.04854539608	0.02083024169	0.03580133679	0.007167723782
809	0.02752572262	-0.01803759737	0.04809872199	0.01881147279	0.03510042031	-0.001003195978
810	0.0274024267	-0.01794196724	0.04783844311	0.01116706415	0.03717465896	0.02483471433
811	0.02738830914	-0.01792939178	0.04778268525	5.207349296e-05	0.03707031197	0.01174664809
812	0.02747519548	-0.01799360209	0.04791666197	-0.01466823461	0.03700825427	0.005919547906
813	0.02765037785	-0.01812486549	0.04821735879	-0.0351465483	0.04099893979	-0.0001180747767
814	0.02790114835	-0.0183134493	0.04866176122	-0.06000299731	0.04858666916	0.0008019175525
815	0.02821479912	-0.01854962082	0.04922685477	-0.08477148936	0.05717575446	-0.02724566246
816	0.02857862225	-0.01882364736	0.04988962496	-0.1040061258	0.06374983818	-0.04163023065
817	0.02897990989	-0.01912579625	0.0506270573	-0.1134133938	0.06570546771	-0.02219050122
818	0.02940595413	-0.01944633478	0.05141613731	-0.1179807428	0.0649345004	-0.02791332945
819	0.0298440471	-0.01977553027	0.05223385049	-0.121031764	0.06382263134	0.01114318359
820	0.03028148091	-0.02010365004	0.05305718236	-0.1257919801	0.06515519469	-0.002310918262
821	0.03070554769	-0.0204209614	0.05386311844	-0.1278307329	0.06678834843	-0.01325115309
822	0.03110353954	-0.02071773165	0.05462864423	-0.1257242091	0.06529679506	-0.01418981462
823	0.0314627486	-0.02098422812	0.05533074524	-0.1218271913	0.06044587672	-0.01479881134
824	0.03177046697	-0.0212107181	0.055946407	-0.117628091	0.05640342733	0.00859390983
825	0.03201398677	-0.02138746892	0.05645261502	-0.1154760847	0.05456868402	-0.005646393942
826	0.03218060012	-0.02150474789	0.0568263548	-0.1218233875	0.05997507349	-0.01653435466
827	0.03225759914	-0.02155282231	0.05704461186	-0.1271905321	0.06409904307	-0.008765130418
828	0.03223227595	-0.0215219595	0.05708437172	-0.120894794	0.06256603548	0.00842099399
829	0.03209192265	-0.02140242678	0.05692261988	-0.1146334033	0.06082025888	0.03788668196
830	0.03182383138	-0.02118449144	0.05653634186	-0.1100862884	0.05869230728	0.04502665104
