# Supplementary material for: Variation of outdoor illumination as a function of solar elevation and light pollution
Source: Sci Rep. 2016 Jun 7;6:26756. doi: 10.1038/srep26756 (PMC4895134; doi:10.1038/srep26756)
Supplement: Supplementary Table S6 [file srep26756-s7.csv]

-30	NaN	NaN	NaN	NaN	NaN	NaN	NaN	NaN	NaN	NaN	NaN	NaN	NaN	NaN
-28	3.455122734e-07	2.046845581e-07	0.7271571174	0.1244506087	-0.183329996	0.09844390758	0.19791197	0.1519121438	-0.05765925781	0.08579884777	0.02102045316	0.1308557649	0.3568665923	0.07027452428
-26	2.565396189e-07	5.906766891e-08	0.7558754356	0.08049253721	-0.209268932	0.08189466212	0.1426109801	0.1277482818	-0.02899252627	0.05621834366	-0.0262646408	0.09743539037	0.3757360028	0.06744246255
-24	2.34655659e-07	6.11776712e-08	0.7863563729	0.1014175933	-0.2294489286	0.09298990733	0.08916449126	0.1485913549	-0.03099147727	0.05819972596	-0.05611976946	0.1114688263	0.3571379356	0.07446350154
-22	2.306096208e-07	9.112948023e-08	0.763961837	0.1223797823	-0.2220098221	0.1042086839	0.08406899185	0.1721246849	-0.02496393177	0.05947802881	-0.06097195494	0.1191987252	0.3596934136	0.09017212296
-20	3.590526829e-07	1.122997077e-07	0.7321836272	0.1573429815	-0.1292568641	0.1168980738	0.2379397672	0.1716745127	-0.06437601279	0.09323303804	0.05204442644	0.1408626181	0.297858024	0.05852973127
-18	4.432575875e-07	2.326621038e-07	0.7267126468	0.1933390249	-0.04709201676	0.1405637158	0.2074664953	0.1888345396	-0.03687726175	0.1039817157	0.0609195117	0.1469033745	0.244360143	0.07522471066
-16	9.721500066e-07	8.821966997e-07	0.772934383	0.1105621944	0.1345173277	0.1835709845	0.09667186257	0.1318309953	0.04686086963	0.07950619116	0.08647581394	0.09690065933	0.1822912129	0.1295681692
-14	5.711172493e-06	5.606194828e-06	0.7347137534	0.03675520883	0.3576650744	0.07385558451	0.111976626	0.05799485922	0.09828375496	0.0446769853	0.1641133164	0.05073276207	0.05932661874	0.06191768501
-12	4.794688877e-05	4.179333377e-05	0.7421540171	0.03935149951	0.365752589	0.04776140649	0.09739387123	0.05696046327	0.1166054082	0.02669105228	0.1928963627	0.02231010499	0.01264888469	0.02805880733
-10	0.0004696886246	0.0004728839863	0.7459265313	0.06185875885	0.3783704478	0.08230528416	0.06442083386	0.04349627458	0.1218532481	0.01022757241	0.1756407114	0.01973060629	0.004129307954	0.02831674046
-8	0.00506911417	0.004689447651	0.7739651394	0.05775777648	0.32361233	0.134797481	0.05742233638	0.07813807868	0.1225383931	0.01693631996	0.161719743	0.01771831621	-0.005118181406	0.01556088086
-6	0.0326432215	0.02545946086	0.8430706335	0.0792515653	0.218942887	0.1705544417	0.03093529841	0.0844655585	0.1159310438	0.009606780786	0.1419450925	0.01570860329	-0.008511022158	0.02216506795
-4	0.1182090955	0.07600218855	0.9168520554	0.08027940729	0.126647329	0.1543645805	-0.005094868566	0.06476271508	0.1131582537	0.006032892521	0.1074635319	0.02295712498	-0.008286881633	0.02137631713
-2	0.3016873374	0.1817464857	0.9592010546	0.06348131588	0.0787512226	0.1321104511	-0.03176157717	0.03936715691	0.1072053852	0.007324283735	0.07988088657	0.02536097118	-0.006708788102	0.01713539414
0	0.5616681915	0.327467723	0.9860618015	0.04197902003	0.05644312937	0.1082809721	-0.05562042415	0.02846942824	0.09781805994	0.01355271567	0.05035469049	0.01919347081	-0.006780264887	0.01133892778
2	0.891576351	0.3850361352	1.008778356	0.03472756586	0.02636499193	0.08113557335	-0.0666889172	0.02572728293	0.09147898644	0.01771024964	0.02922265086	0.01684270151	-0.00247607804	0.005929030736
4	1.257778861	0.4698370059	1.040802191	0.02660709623	-0.01215771297	0.06129594784	-0.1043565841	0.03637741001	0.09854241766	0.007200704705	-0.003158559412	0.02349156984	-0.002819472502	0.009554953875
6	1.615965722	0.516056955	1.039607877	0.01589671939	-0.0420015284	0.08209566422	-0.08053872954	0.05944988315	0.09522419219	0.005337452369	-0.008409068019	0.01948171218	0.003589468382	0.01361839651
8	2.270342043	0.6545540314	1.050440747	0.01012035424	-0.1035928737	0.07796292902	-0.05259814389	0.0443432267	0.09309714232	0.01006139038	-0.01545737563	0.01199361925	0.01410046414	0.01026893847
10	2.841914172	0.9260241756	1.059964622	0.01330534244	-0.126981041	0.06556333953	-0.05335257525	0.03563637613	0.08948041064	0.006506046627	-0.01821099297	0.0121959743	0.01729822369	0.006485922966
12	3.670873261	0.6700273455	1.071208516	0.01574465597	-0.1534926105	0.04621254892	-0.05725998994	0.02984349204	0.08924913388	0.009569647303	-0.02899780764	0.007052057992	0.01533258735	0.007531987219
14	5.253104903	0.7879354491	1.059800929	0.01903052148	-0.1607949319	0.03633794979	-0.03262883751	0.04547109299	0.09001689554	0.00754054942	-0.03581831025	0.003698068563	0.01393707395	0.00624532289
16	6.279537835	0.4365394911	1.075407824	0.03383703776	-0.1837014467	0.03025124411	-0.04860428804	0.05309507223	0.08534400878	0.002338336468	-0.0373861908	0.00536103055	0.01133206103	0.00634727617
18	6.231757126	1.563704387	1.09512495	0.003157020063	-0.1919527917	0.02741204063	-0.08115493236	0.00956115068	0.08155373355	0.003186980256	-0.03177515253	0.008925981045	0.01472879696	0.005058168559
20	5.993743043	2.338711689	1.082896615	0.006543865734	-0.1382915139	0.04191560512	-0.08766817421	0.02043142208	0.07735757332	0.00260490848	-0.02930513507	0.008272683123	0.01181126338	0.004702899605
22	6.702277504	2.601713814	1.078627529	0.01207609799	-0.1526253229	0.05665139004	-0.07072530432	0.01924844013	0.07257502838	0.004806033915	-0.02362019454	0.007105241861	0.01858557195	0.005561563686
24	8.618143432	2.398883105	1.091935328	0.01153655742	-0.1679673664	0.05818824227	-0.08890854164	0.01640560105	0.07188112065	0.001887797872	-0.03501493062	0.005056693158	0.009266869493	0.002253346066
26	9.129487362	2.081118635	1.092565259	0.00482752072	-0.1931910769	0.02482268247	-0.07314735923	0.005562545925	0.0687942895	0.002409568301	-0.03117299635	0.007032705926	0.01624333233	0.004100505548
28	NaN	NaN	NaN	NaN	NaN	NaN	NaN	NaN	NaN	NaN	NaN	NaN	NaN	NaN
30	NaN	NaN	NaN	NaN	NaN	NaN	NaN	NaN	NaN	NaN	NaN	NaN	NaN	NaN
32	5.8292293	0	1.04700013	0	-0.01657507595	0	-0.1019317321	0	0.06045057154	0	-0.02918864149	0	0.01501105156	0
34	NaN	NaN	NaN	NaN	NaN	NaN	NaN	NaN	NaN	NaN	NaN	NaN	NaN	NaN
36	NaN	NaN	NaN	NaN	NaN	NaN	NaN	NaN	NaN	NaN	NaN	NaN	NaN	NaN
38	NaN	NaN	NaN	NaN	NaN	NaN	NaN	NaN	NaN	NaN	NaN	NaN	NaN	NaN
40	NaN	NaN	NaN	NaN	NaN	NaN	NaN	NaN	NaN	NaN	NaN	NaN	NaN	NaN
42	NaN	NaN	NaN	NaN	NaN	NaN	NaN	NaN	NaN	NaN	NaN	NaN	NaN	NaN
44	NaN	NaN	NaN	NaN	NaN	NaN	NaN	NaN	NaN	NaN	NaN	NaN	NaN	NaN
46	NaN	NaN	NaN	NaN	NaN	NaN	NaN	NaN	NaN	NaN	NaN	NaN	NaN	NaN
48	NaN	NaN	NaN	NaN	NaN	NaN	NaN	NaN	NaN	NaN	NaN	NaN	NaN	NaN
50	NaN	NaN	NaN	NaN	NaN	NaN	NaN	NaN	NaN	NaN	NaN	NaN	NaN	NaN
52	NaN	NaN	NaN	NaN	NaN	NaN	NaN	NaN	NaN	NaN	NaN	NaN	NaN	NaN
54	NaN	NaN	NaN	NaN	NaN	NaN	NaN	NaN	NaN	NaN	NaN	NaN	NaN	NaN
56	NaN	NaN	NaN	NaN	NaN	NaN	NaN	NaN	NaN	NaN	NaN	NaN	NaN	NaN
58	NaN	NaN	NaN	NaN	NaN	NaN	NaN	NaN	NaN	NaN	NaN	NaN	NaN	NaN
60	NaN	NaN	NaN	NaN	NaN	NaN	NaN	NaN	NaN	NaN	NaN	NaN	NaN	NaN
62	NaN	NaN	NaN	NaN	NaN	NaN	NaN	NaN	NaN	NaN	NaN	NaN	NaN	NaN
64	NaN	NaN	NaN	NaN	NaN	NaN	NaN	NaN	NaN	NaN	NaN	NaN	NaN	NaN
66	NaN	NaN	NaN	NaN	NaN	NaN	NaN	NaN	NaN	NaN	NaN	NaN	NaN	NaN
68	NaN	NaN	NaN	NaN	NaN	NaN	NaN	NaN	NaN	NaN	NaN	NaN	NaN	NaN
70	NaN	NaN	NaN	NaN	NaN	NaN	NaN	NaN	NaN	NaN	NaN	NaN	NaN	NaN
72	NaN	NaN	NaN	NaN	NaN	NaN	NaN	NaN	NaN	NaN	NaN	NaN	NaN	NaN
74	NaN	NaN	NaN	NaN	NaN	NaN	NaN	NaN	NaN	NaN	NaN	NaN	NaN	NaN
