# Supplementary material for: Variation of outdoor illumination as a function of solar elevation and light pollution
Source: Sci Rep. 2016 Jun 7;6:26756. doi: 10.1038/srep26756 (PMC4895134; doi:10.1038/srep26756)
Supplement: Supplementary Table S7 [file srep26756-s8.csv]

-30	1.846858339e-05	1.515348948e-06	1.062783072	0.01074855851	-0.2423285968	0.01066341688	-0.2640507933	0.02050478989	-0.1459913458	0.01235009656	-0.288062674	0.01448875176	0.3625197093	0.01684555598
-28	2.85942032e-05	2.321287626e-05	1.032350916	0.04270466679	-0.2762231928	0.06829774145	-0.2705004973	0.04414671603	-0.1757870636	0.04619117596	-0.3161872556	0.03101757656	0.395631983	0.04903055861
-26	2.668247007e-05	2.174120991e-05	1.045143694	0.02792179238	-0.2623560514	0.05320879757	-0.2644237006	0.04234353438	-0.1625520135	0.031488722	-0.3058606316	0.02918282702	0.3813662391	0.03792043531
-24	2.753071234e-05	1.678795741e-05	1.046562749	0.02210603184	-0.2663024778	0.05729029121	-0.2516970835	0.03828816181	-0.1628321325	0.02925156302	-0.2980456	0.02432171776	0.3780118573	0.03610426563
-22	2.92567816e-05	2.153073838e-05	1.047328151	0.02915607105	-0.2664118205	0.05820183912	-0.2478082943	0.03823925492	-0.1607006394	0.03736470945	-0.2944018034	0.02466153613	0.3735268209	0.04589666658
-20	4.801349818e-05	5.058880029e-05	1.028160568	0.05142890869	-0.2853565749	0.08059349561	-0.2395046229	0.03863983026	-0.1784630458	0.05619333024	-0.296023914	0.0319102018	0.390551633	0.06376659756
-18	4.929541242e-05	5.077719269e-05	1.024152684	0.0529791119	-0.285053073	0.08383451697	-0.2328539297	0.04086471493	-0.1811756596	0.05940080992	-0.2905605447	0.03433465351	0.39192352	0.06861702076
-16	4.011904472e-05	3.11032128e-05	1.030064781	0.04712242695	-0.2796689096	0.07806465261	-0.2327218094	0.03920695799	-0.1761091557	0.05471491526	-0.2885748458	0.03363693571	0.3870947653	0.06468416669
-14	3.65335852e-05	2.296690054e-05	1.034501407	0.04351566931	-0.2588365557	0.08113483406	-0.2240444607	0.03982210454	-0.1650072693	0.05422227987	-0.2749150554	0.03524537048	0.3742827407	0.06538315631
-12	3.992109569e-05	2.458753663e-05	1.02822557	0.03453310865	-0.1891651977	0.1182540923	-0.1875980728	0.04696100649	-0.1333074665	0.06412111411	-0.2240287627	0.06135168972	0.3416218448	0.07348622818
-10	6.655155876e-05	3.249711923e-05	0.9573920964	0.05509600212	0.003726551796	0.200229561	-0.08321625267	0.09813241373	-0.04636809927	0.09652767634	-0.0765451464	0.1279980716	0.2358391604	0.1147850731
-8	0.0003223551997	0.0002181839248	0.8423685541	0.07397543298	0.2306462992	0.1651218607	0.01479279529	0.08871183244	0.05939104786	0.07828584337	0.09342600957	0.1065404941	0.08884817414	0.1027980837
-6	0.003126544804	0.002138705063	0.7990614295	0.02539650273	0.2668070159	0.09419714543	0.09602701595	0.08189075361	0.11523352	0.01453320193	0.1750549385	0.03341980795	0.01058592427	0.01687566218
-4	0.02987265099	0.02801082758	0.8188430431	0.0962282429	0.1437305428	0.1061242286	0.1386846305	0.1624449232	0.1199371649	0.0116007768	0.1820027663	0.05034454804	0.006581843257	0.02179162723
-2	0.111477201	0.06294558731	0.8799072056	0.07607572141	0.1128478095	0.131745954	0.05767802197	0.1608328343	0.1086515694	0.01005372713	0.1298204697	0.03704157396	-0.003150275575	0.01626619156
0	0.2664327843	0.1177088729	0.9484271043	0.03280848918	0.08631618179	0.1207678745	-0.01995004965	0.08765274005	0.0975106638	0.007438547067	0.08253650664	0.01578979047	-0.009727508264	0.005154745837
2	0.5130839165	0.2178543417	0.9836057941	0.03775521391	0.05032317348	0.1170019811	-0.04979009672	0.06038527282	0.08725863818	0.006665037893	0.0545367511	0.01156142011	-0.009399448864	0.003529917735
4	0.8513549484	0.4071338765	0.9971706003	0.03123377838	0.007582185661	0.1200927369	-0.03916331813	0.06699990933	0.08892417538	0.01424149089	0.03404921302	0.01627225112	-0.004932739463	0.005746782821
6	1.429362282	0.5396960817	1.038629839	0.02049837385	-0.08159567308	0.08911102048	-0.04534891613	0.04843032758	0.09690836162	0.0130270607	0.001097497455	0.01582788012	-0.0006235624198	0.003862064365
8	1.979862376	0.7770169269	1.046682697	0.02051089101	-0.09796903946	0.08440252925	-0.0496849496	0.04962449633	0.09204692378	0.01306087258	-0.01508311288	0.01392392971	0.003474082743	0.005893070474
10	2.552646579	0.8929337007	1.061326795	0.01990634734	-0.1126868455	0.06551819296	-0.06300645523	0.03844377191	0.08330951401	0.01033784546	-0.01913217645	0.01180235641	0.002577422836	0.005860266272
12	4.38295528	0.4988932804	1.076206398	0.008717478342	-0.1769350862	0.00955715452	-0.05130655417	0.01423700717	0.08744266373	0.003401565347	-0.03358651137	0.004455817626	0.00619932593	0.003143591212
14	5.249803536	0.2701001725	1.079090038	0.01442954792	-0.1744111555	0.01000572358	-0.05797912252	0.0237851408	0.08251215146	0.00568807511	-0.0382037891	0.001579567551	0.006949236702	0.003387465501
16	6.341064454	0.4534472398	1.090227115	0.00446289116	-0.1799773259	0.003890461441	-0.0756999568	0.008948071634	0.07540479267	0.002677314671	-0.04073909976	0.001402651876	0.005084395468	0.0004142477598
18	7.22867179	0.4277236854	1.092002968	0.004500797169	-0.1807680278	0.01030069354	-0.07888808752	0.008506049387	0.07334306551	0.002625399412	-0.04350764049	0.001636936319	0.00602648441	0.0002312126929
20	7.883149722	0.9246256885	1.090112702	0.002802074926	-0.1698402084	0.0183039128	-0.08123387845	0.008641877489	0.07113804107	0.003386943467	-0.0447917118	0.002171871488	0.006970255664	0.0006531743909
22	8.528238181	1.06393571	1.087502707	0.005112487014	-0.1660720243	0.02336303901	-0.07824602124	0.01123999559	0.06920459369	0.003480867122	-0.04601174985	0.002262251099	0.008260498077	0.0006991149639
24	7.878525918	2.45965862	1.072887073	0.02221067014	-0.1279254575	0.06821807353	-0.07485002556	0.01849111413	0.06588548801	0.005275957263	-0.04389939719	0.005239078416	0.009363627294	0.002182269387
26	9.077851698	2.48328546	1.069052711	0.01603643857	-0.1288670882	0.05411886589	-0.06580703671	0.02495312281	0.06632675087	0.004725260378	-0.04605441312	0.004819193937	0.01163989881	0.003527844344
28	11.41743358	0.6686847344	1.085866169	0.01123304162	-0.163349419	0.01309574508	-0.07585601477	0.0159941813	0.06331070025	0.003133436755	-0.04919058056	0.002917760404	0.01025380986	0.003132560216
30	12.23818318	0.5062962227	1.09562914	0.003871673895	-0.1707471038	0.005346010842	-0.09106554468	0.01094014763	0.06060676459	0.0006147097886	-0.0505536981	0.00275720994	0.007860163677	0.0005910924512
32	13.10180643	0.8944698744	1.096060226	0.00362066303	-0.1686063621	0.006003325842	-0.0933420083	0.01076838206	0.06003194829	0.0006289149631	-0.05179306922	0.002610674196	0.007993891187	0.0007169904277
34	14.35045102	0.5904256869	1.092971531	0.003084548935	-0.1705562418	0.003448226814	-0.0854516792	0.008733845206	0.05935243493	0.0003131899909	-0.05071587503	0.002088422453	0.00861841587	0.0005786202883
36	15.34933564	0.3057150027	1.09361041	0.003905318203	-0.1679620847	0.002132805887	-0.08832246891	0.009545089852	0.05790792349	0.001309543388	-0.05180371562	0.002129360345	0.008983959923	0.0005455079796
38	15.63356307	0.9348968541	1.093098307	0.003462752797	-0.1625601197	0.005162123781	-0.09025433795	0.009458957016	0.05569820446	0.002599372746	-0.05132638349	0.0007619465243	0.008978408858	0.0008224127308
40	16.7899715	0.5541796494	1.092226546	0.004608158343	-0.1622995354	0.00252046141	-0.0885975577	0.01095707024	0.05512849871	0.002842187627	-0.0516009204	0.0009201521351	0.009642830262	0.000986179343
42	17.79155679	0.5300327265	1.087840455	0.005169292696	-0.1616520015	0.00103465577	-0.08005844917	0.01099898304	0.056758526	0.001831420917	-0.05150181315	0.001123645237	0.0106369084	0.001011639562
44	18.77966508	0.2331732039	1.082776757	0.0009640001273	-0.1583066372	0.001064259696	-0.07167409926	0.001336553328	0.05730180595	0.0001828524612	-0.05115047431	0.0001155777602	0.01213490916	0.0003489692274
46	19.47490313	0.1930296428	1.079784595	0.001047654809	-0.1554159051	0.0009841027059	-0.06741275968	0.001551000223	0.057021737	0.0001345266973	-0.05105527377	0.0001390474828	0.01309698836	0.0003739445043
48	20.00272775	0.1390172598	1.077949411	0.0004687268343	-0.1542187142	0.0005136635635	-0.06468759173	0.0005882090353	0.05740125317	0.0003554886159	-0.05148270833	0.0002222969611	0.01380252157	0.0001976741691
50	NaN	NaN	NaN	NaN	NaN	NaN	NaN	NaN	NaN	NaN	NaN	NaN	NaN	NaN
52	NaN	NaN	NaN	NaN	NaN	NaN	NaN	NaN	NaN	NaN	NaN	NaN	NaN	NaN
54	NaN	NaN	NaN	NaN	NaN	NaN	NaN	NaN	NaN	NaN	NaN	NaN	NaN	NaN
56	NaN	NaN	NaN	NaN	NaN	NaN	NaN	NaN	NaN	NaN	NaN	NaN	NaN	NaN
58	NaN	NaN	NaN	NaN	NaN	NaN	NaN	NaN	NaN	NaN	NaN	NaN	NaN	NaN
60	NaN	NaN	NaN	NaN	NaN	NaN	NaN	NaN	NaN	NaN	NaN	NaN	NaN	NaN
62	NaN	NaN	NaN	NaN	NaN	NaN	NaN	NaN	NaN	NaN	NaN	NaN	NaN	NaN
64	NaN	NaN	NaN	NaN	NaN	NaN	NaN	NaN	NaN	NaN	NaN	NaN	NaN	NaN
66	NaN	NaN	NaN	NaN	NaN	NaN	NaN	NaN	NaN	NaN	NaN	NaN	NaN	NaN
68	NaN	NaN	NaN	NaN	NaN	NaN	NaN	NaN	NaN	NaN	NaN	NaN	NaN	NaN
70	NaN	NaN	NaN	NaN	NaN	NaN	NaN	NaN	NaN	NaN	NaN	NaN	NaN	NaN
72	NaN	NaN	NaN	NaN	NaN	NaN	NaN	NaN	NaN	NaN	NaN	NaN	NaN	NaN
74	NaN	NaN	NaN	NaN	NaN	NaN	NaN	NaN	NaN	NaN	NaN	NaN	NaN	NaN
